# Supplementary material for: Reversing chemoresistance in ovarian cancer: network pharmacology reveals how hydroxychloroquine/sulfasalazine duotherapy remodels tumor inflammatory–immune microenvironment
Source: Front Immunol. 2026 Mar 26;17:1790210. doi: 10.3389/fimmu.2026.1790210 (PMC13062316; doi:10.3389/fimmu.2026.1790210)
Supplement: Supplementary Figure 1 — PCA plots before and after data merging. PCA plots of TCGA-OV and GSE63885 before (A) and after (B) merging. [file DataSheet1.zip]

Archive with 17 entries (17 files):
- Supplementary Files/Figure S1.pdf
- Supplementary Files/Figure S2.pdf
- Supplementary Files/Figure S3.pdf
- Supplementary Files/Figure S4.pdf
- Supplementary Files/Table S1.csv
- Supplementary Files/Table S10 ceRNA2.csv
- Supplementary Files/Table S11 RBP_table_A11.csv
- Supplementary Files/Table S12.csv
- Supplementary Files/Table S13 TF-mRNA.csv
- Supplementary Files/Table S2 TRUE_gsea_results_line.csv
- Supplementary Files/Table S3 ML_Gene.csv
- Supplementary Files/Table S4 SwissTargetPrediction_Hydroxychloroquine.csv
- Supplementary Files/Table S5 SwissTargetPrediction_Sulfasalazine.csv
- Supplementary Files/Table S6 max.csv
- Supplementary Files/Table S7.csv
- Supplementary Files/Table S8.csv
- Supplementary Files/Table S9.csv
