# Supplementary material for: Reversing chemoresistance in ovarian cancer: network pharmacology reveals how hydroxychloroquine/sulfasalazine duotherapy remodels tumor inflammatory–immune microenvironment
Source: Front Immunol. 2026 Mar 26;17:1790210. doi: 10.3389/fimmu.2026.1790210 (PMC13062316; doi:10.3389/fimmu.2026.1790210)
Supplement: Supplementary Figure 1 — PCA plots before and after data merging. PCA plots of TCGA-OV and GSE63885 before (A) and after (B) merging. [file DataSheet1.zip › Supplementary Files/Table S1.csv]

	x
1	ANXA1
2	BIRC2
3	CAV1
4	CCL2
5	CCND1
6	CCNE1
7	CHUK
8	GSTP1
9	HMGB1
10	IGF1R
11	IKBKB
12	IKBKE
13	IL1A
14	IL1B
15	IL6
16	IL6R
17	JAK2
18	KLF4
19	MAP3K7
20	MAPK9
21	NOS1
22	PRKCD
23	PTGS2
24	TLR4
25	TNF
26	TRAF2
