# Supplementary material for: Reversing chemoresistance in ovarian cancer: network pharmacology reveals how hydroxychloroquine/sulfasalazine duotherapy remodels tumor inflammatory–immune microenvironment
Source: Front Immunol. 2026 Mar 26;17:1790210. doi: 10.3389/fimmu.2026.1790210 (PMC13062316; doi:10.3389/fimmu.2026.1790210)
Supplement: Supplementary Figure 1 — PCA plots before and after data merging. PCA plots of TCGA-OV and GSE63885 before (A) and after (B) merging. [file DataSheet1.zip › Supplementary Files/Table S2 TRUE_gsea_results_line.csv]

	ID	Description	setSize	enrichmentScore	NES	pvalue	p.adjust	qvalues	rank	leading_edge	core_enrichment
KEGG_ALLOGRAFT_REJECTION	KEGG_ALLOGRAFT_REJECTION	KEGG_ALLOGRAFT_REJECTION	33	-0.91164068921631	-2.5526670934505	1e-10	1.22666666666667e-09	8.07017543859649e-10	1190	tags=82%, list=6%, signal=77%	CD40LG/IFNG/IL12A/IL10/CD80/FASLG/HLA-DOB/HLA-E/CD40/HLA-G/HLA-A/HLA-C/PRF1/HLA-DMB/HLA-DOA/HLA-B/CD86/HLA-DMA/HLA-F/HLA-DPB1/HLA-DRB1/GZMB/HLA-DRA/HLA-DPA1/HLA-DQB1/HLA-DQA1/TNF
KEGG_ANTIGEN_PROCESSING_AND_PRESENTATION	KEGG_ANTIGEN_PROCESSING_AND_PRESENTATION	KEGG_ANTIGEN_PROCESSING_AND_PRESENTATION	73	-0.805487028365441	-2.59025847324892	1e-10	1.22666666666667e-09	8.07017543859649e-10	1735	tags=48%, list=9%, signal=44%	LGMN/KLRC1/KIR2DL4/CTSB/PSME1/IFI30/TAPBP/LTA/HSPA6/CTSL/HLA-DOB/HLA-E/HSPA1A/HLA-G/CD4/CIITA/TAP2/HLA-A/HLA-C/B2M/CD8A/HLA-DMB/HLA-DOA/CD74/HLA-B/HLA-DMA/TAP1/HLA-F/HLA-DPB1/HLA-DRB1/HLA-DRA/HLA-DPA1/CTSS/HLA-DQB1/HLA-DQA1
KEGG_ASTHMA	KEGG_ASTHMA	KEGG_ASTHMA	26	-0.915514687606503	-2.43461324834223	1e-10	1.22666666666667e-09	8.07017543859649e-10	1190	tags=65%, list=6%, signal=61%	CD40LG/IL10/FCER1A/HLA-DOB/CD40/HLA-DMB/HLA-DOA/HLA-DMA/HLA-DPB1/HLA-DRB1/HLA-DRA/HLA-DPA1/FCER1G/HLA-DQB1/HLA-DQA1/CCL11/TNF
KEGG_AUTOIMMUNE_THYROID_DISEASE	KEGG_AUTOIMMUNE_THYROID_DISEASE	KEGG_AUTOIMMUNE_THYROID_DISEASE	46	-0.895462018250174	-2.64908868778252	1e-10	1.22666666666667e-09	8.07017543859649e-10	1190	tags=54%, list=6%, signal=51%	CD40LG/IL10/CD80/FASLG/HLA-DOB/HLA-E/CTLA4/CD40/HLA-G/HLA-A/HLA-C/PRF1/HLA-DMB/HLA-DOA/HLA-B/CD86/HLA-DMA/HLA-F/HLA-DPB1/HLA-DRB1/GZMB/HLA-DRA/HLA-DPA1/HLA-DQB1/HLA-DQA1
KEGG_CHEMOKINE_SIGNALING_PATHWAY	KEGG_CHEMOKINE_SIGNALING_PATHWAY	KEGG_CHEMOKINE_SIGNALING_PATHWAY	182	-0.681639874421123	-2.47584978132976	1e-10	1.22666666666667e-09	8.07017543859649e-10	2253	tags=42%, list=12%, signal=37%	PTK2B/IKBKG/AKT3/RAP1A/CX3CR1/CCL24/PRKCB/GNG5/CCL25/CXCR2/NFKBIB/GNG2/CCL22/PIK3R3/ARRB1/CCL23/JAK3/CCR4/CCL26/JAK2/ARRB2/ELMO1/CXCR4/ITK/NFKB1/PIK3CD/CCL17/PLCB2/CCR8/CX3CL1/PIK3R5/CCR7/CCR2/STAT1/PIK3CG/LYN/GNGT2/CXCL5/CCL28/DOCK2/GNB4/CXCR6/CXCL12/NFKBIA/VAV1/CCL19/CCL21/CCL13/CXCL16/CCL18/FGR/CXCL3/NCF1/RAC2/WAS/CCR5/CXCL6/VAV3/CCL3/CCL7/CXCR3/HCK/CCR1/CXCL2/CXCL8/CXCL1/CCL4/CXCL9/CCL5/CCL8/…
KEGG_CYTOKINE_CYTOKINE_RECEPTOR_INTERACTION	KEGG_CYTOKINE_CYTOKINE_RECEPTOR_INTERACTION	KEGG_CYTOKINE_CYTOKINE_RECEPTOR_INTERACTION	255	-0.695617194332797	-2.62710380262417	1e-10	1.22666666666667e-09	8.07017543859649e-10	1771	tags=40%, list=10%, signal=37%	ACVRL1/TNFSF4/RELT/IFNAR2/IL18RAP/IFNGR2/FAS/IL7/CCL22/IL13RA1/CCL23/IL1A/CCR4/IFNL1/CCL26/IL23A/TNFSF9/LIF/TNFSF12/PLEKHO2/CD40LG/IFNG/IFNGR1/CXCR4/IL12A/TNFSF8/TNFRSF17/TNFRSF11B/IL10/CCL17/CCR8/CX3CL1/TNFRSF18/TNFRSF14/CD70/CD27/IL2RA/TNFRSF4/CCR7/LTA/FASLG/CCR2/CSF2RA/TNFSF14/TNFRSF11A/TNFRSF9/TGFB1/IL4R/IL12RB1/CD40/IL21R/CXCL5/CCL28/IL18/IL6/IL6R/CXCR6/CXCL12/CCL19/OSMR/CCL21/CCL13/CXCL16/C…
KEGG_GRAFT_VERSUS_HOST_DISEASE	KEGG_GRAFT_VERSUS_HOST_DISEASE	KEGG_GRAFT_VERSUS_HOST_DISEASE	34	-0.882995972562066	-2.48481180326055	1e-10	1.22666666666667e-09	8.07017543859649e-10	1643	tags=82%, list=9%, signal=75%	KLRC1/FAS/IL1A/IFNG/CD80/FASLG/HLA-DOB/HLA-E/HLA-G/IL6/HLA-A/HLA-C/PRF1/HLA-DMB/HLA-DOA/HLA-B/CD86/HLA-DMA/HLA-F/HLA-DPB1/IL1B/HLA-DRB1/GZMB/HLA-DRA/HLA-DPA1/HLA-DQB1/HLA-DQA1/TNF
KEGG_HEMATOPOIETIC_CELL_LINEAGE	KEGG_HEMATOPOIETIC_CELL_LINEAGE	KEGG_HEMATOPOIETIC_CELL_LINEAGE	84	-0.777574618422202	-2.57123082436278	1e-10	1.22666666666667e-09	8.07017543859649e-10	1990	tags=52%, list=11%, signal=47%	CD34/CD55/CD1B/ITGB3/CD1D/IL7/IL1A/CD59/CD36/CD1C/ITGA4/TFRC/IL2RA/CD3G/CD1E/ITGA5/CSF2RA/CD33/CD5/IL4R/IL6/IL6R/CD1A/CD4/CD38/CD8A/CSF3R/CD44/CD7/CD37/ITGAM/FCGR1A/IL7R/CSF1R/CSF1/ANPEP/CD3E/IL1B/CD14/HLA-DRB1/CD3D/CD2/HLA-DRA/TNF
KEGG_INTESTINAL_IMMUNE_NETWORK_FOR_IGA_PRODUCTION	KEGG_INTESTINAL_IMMUNE_NETWORK_FOR_IGA_PRODUCTION	KEGG_INTESTINAL_IMMUNE_NETWORK_FOR_IGA_PRODUCTION	44	-0.871198676193211	-2.56604221859789	1e-10	1.22666666666667e-09	8.07017543859649e-10	1190	tags=64%, list=6%, signal=60%	CD40LG/CXCR4/TNFRSF17/ITGB7/IL10/CD80/ITGA4/TGFB1/ICOS/HLA-DOB/CD40/CCL28/IL6/CXCL12/IL15/HLA-DMB/HLA-DOA/IL15RA/PIGR/CD86/HLA-DMA/HLA-DPB1/HLA-DRB1/TNFSF13B/HLA-DRA/HLA-DPA1/HLA-DQB1/HLA-DQA1
KEGG_LEISHMANIA_INFECTION	KEGG_LEISHMANIA_INFECTION	KEGG_LEISHMANIA_INFECTION	68	-0.811540769066479	-2.59594063515252	1e-10	1.22666666666667e-09	8.07017543859649e-10	2113	tags=66%, list=12%, signal=59%	PTPN6/PRKCB/FOS/NFKBIB/IFNGR2/IL1A/MYD88/JAK2/IFNG/IFNGR1/IL12A/PTGS2/FCGR3B/IRAK1/NFKB1/IL10/ITGA4/TLR4/STAT1/TGFB1/HLA-DOB/FCGR2C/CYBA/NFKBIA/HLA-DMB/NCF1/HLA-DOA/TLR2/ITGAM/NCF2/NCF4/FCGR1A/FCGR2A/HLA-DMA/ITGB2/HLA-DPB1/IL1B/FCGR3A/HLA-DRB1/HLA-DRA/C3/HLA-DPA1/HLA-DQB1/HLA-DQA1/TNF
KEGG_NATURAL_KILLER_CELL_MEDIATED_CYTOTOXICITY	KEGG_NATURAL_KILLER_CELL_MEDIATED_CYTOTOXICITY	KEGG_NATURAL_KILLER_CELL_MEDIATED_CYTOTOXICITY	125	-0.668252440014461	-2.34856718408651	1e-10	1.22666666666667e-09	8.07017543859649e-10	1672	tags=35%, list=9%, signal=32%	MICA/IFNAR2/KLRC1/IFNGR2/FAS/PIK3R3/KIR2DL4/CD244/BID/IFNG/IFNGR1/ULBP2/ZAP70/FCGR3B/PIK3CD/NCR3/SH2D1A/PIK3R5/FASLG/CD247/LCK/PIK3CG/HLA-E/HLA-G/VAV1/ITGAL/HLA-A/HLA-C/PRF1/RAC2/HCST/VAV3/MICB/LCP2/HLA-B/CD48/ITGB2/ICAM1/TNFSF10/FCGR3A/GZMB/TYROBP/FCER1G/TNF
KEGG_NOD_LIKE_RECEPTOR_SIGNALING_PATHWAY	KEGG_NOD_LIKE_RECEPTOR_SIGNALING_PATHWAY	KEGG_NOD_LIKE_RECEPTOR_SIGNALING_PATHWAY	61	-0.789020894852279	-2.48404281302825	1e-10	1.22666666666667e-09	8.07017543859649e-10	1008	tags=41%, list=5%, signal=39%	NFKB1/PSTPIP1/CARD9/RIPK2/NOD2/NLRP3/CARD6/IL18/IL6/NFKBIA/CCL13/PYCARD/BIRC3/CCL7/TNFAIP3/CASP1/IL1B/CXCL2/CXCL8/CXCL1/CCL5/CCL8/CCL11/CCL2/TNF
KEGG_SYSTEMIC_LUPUS_ERYTHEMATOSUS	KEGG_SYSTEMIC_LUPUS_ERYTHEMATOSUS	KEGG_SYSTEMIC_LUPUS_ERYTHEMATOSUS	52	-0.856312603866959	-2.60835882588721	1e-10	1.22666666666667e-09	8.07017543859649e-10	1190	tags=62%, list=6%, signal=58%	CD40LG/C4A/IFNG/FCGR3B/IL10/CD80/HLA-DOB/FCGR2C/TRIM21/CD40/C1R/HLA-DMB/HLA-DOA/FCGR1A/C2/FCGR2A/C1S/FCGR2B/CD86/HLA-DMA/HLA-DPB1/FCGR3A/HLA-DRB1/C1QC/C1QA/C1QB/HLA-DRA/C3/HLA-DPA1/HLA-DQB1/HLA-DQA1/TNF
KEGG_TOLL_LIKE_RECEPTOR_SIGNALING_PATHWAY	KEGG_TOLL_LIKE_RECEPTOR_SIGNALING_PATHWAY	KEGG_TOLL_LIKE_RECEPTOR_SIGNALING_PATHWAY	99	-0.758024937479715	-2.57869158568749	1e-10	1.22666666666667e-09	8.07017543859649e-10	1668	tags=39%, list=9%, signal=36%	IFNAR2/PIK3R3/TLR3/MYD88/TLR6/TICAM1/IL12A/IRF5/IRAK1/NFKB1/PIK3CD/CD80/TLR4/PIK3R5/STAT1/PIK3CG/TLR8/IKBKE/CD40/TLR7/TLR1/IL6/NFKBIA/IRF7/CTSK/TLR2/CCL3/LY96/CD86/SPP1/IL1B/CD14/CXCL8/CCL4/CXCL9/CCL5/TNF/CXCL11/CXCL10
KEGG_TYPE_I_DIABETES_MELLITUS	KEGG_TYPE_I_DIABETES_MELLITUS	KEGG_TYPE_I_DIABETES_MELLITUS	39	-0.882842968483202	-2.55652091304054	1e-10	1.22666666666667e-09	8.07017543859649e-10	1139	tags=72%, list=6%, signal=67%	FAS/IL1A/IFNG/IL12A/CD80/LTA/FASLG/HLA-DOB/HLA-E/HLA-G/HLA-A/HLA-C/PRF1/HLA-DMB/HLA-DOA/HLA-B/CD86/HLA-DMA/HLA-F/HLA-DPB1/IL1B/HLA-DRB1/GZMB/HLA-DRA/HLA-DPA1/HLA-DQB1/HLA-DQA1/TNF
KEGG_CYTOSOLIC_DNA_SENSING_PATHWAY	KEGG_CYTOSOLIC_DNA_SENSING_PATHWAY	KEGG_CYTOSOLIC_DNA_SENSING_PATHWAY	50	-0.782488022647044	-2.37020501740194	1.34270358783136e-10	1.54410912600607e-09	1.01586126710925e-09	1008	tags=32%, list=5%, signal=30%	NFKB1/DDX58/RIPK3/IKBKE/IL18/IL6/NFKBIA/ZBP1/AIM2/PYCARD/IRF7/CASP1/IL1B/CCL4/CCL5/CXCL10
KEGG_BASAL_CELL_CARCINOMA	KEGG_BASAL_CELL_CARCINOMA	KEGG_BASAL_CELL_CARCINOMA	53	0.720746201157557	2.47290169055473	1.76483747948361e-10	1.91017703661756e-09	1.25669541882734e-09	2583	tags=57%, list=14%, signal=49%	TCF7L1/FZD10/GLI2/WNT11/WNT6/SMO/LEF1/WNT2B/FZD2/PTCH1/FZD5/STK36/WNT10A/PTCH2/BMP4/WNT7A/FZD7/GLI1/WNT5A/WNT4/SHH/GLI3/WNT9A/CTNNB1/DVL1/WNT5B/AXIN1/AXIN2/SUFU/FZD6
KEGG_CELL_ADHESION_MOLECULES_CAMS	KEGG_CELL_ADHESION_MOLECULES_CAMS	KEGG_CELL_ADHESION_MOLECULES_CAMS	126	-0.635337412668659	-2.23234579086092	2.02764311178894e-10	2.07270184760647e-09	1.3636196365832e-09	1990	tags=44%, list=11%, signal=40%	CD34/NFASC/CLDN3/CADM3/ICAM3/CLDN7/ALCAM/SDC3/CD6/CLDN16/ITGAV/CD40LG/CD58/ITGB7/CD80/SPN/ITGA4/CD99/PECAM1/PDCD1/ICOS/CD274/HLA-DOB/VCAN/HLA-E/CTLA4/CD40/HLA-G/ITGAL/CD4/HLA-A/HLA-C/CD8A/PDCD1LG2/HLA-DMB/SIGLEC1/HLA-DOA/ITGAM/SELPLG/SELL/PTPRC/HLA-B/CD86/HLA-DMA/ITGB2/HLA-F/ICAM1/VCAM1/HLA-DPB1/HLA-DRB1/CLDN10/CD2/HLA-DRA/HLA-DPA1/HLA-DQB1/HLA-DQA1
KEGG_PRIMARY_IMMUNODEFICIENCY	KEGG_PRIMARY_IMMUNODEFICIENCY	KEGG_PRIMARY_IMMUNODEFICIENCY	35	-0.809104175734873	-2.28757041446335	9.44777845294495e-09	9.1494275544309e-08	6.01936023317823e-08	1658	tags=54%, list=9%, signal=49%	BLNK/JAK3/CD40LG/ZAP70/LCK/ICOS/CD40/CD79A/CD4/CIITA/TAP2/BTK/CD8A/IL7R/PTPRC/TAP1/CD3E/IL2RG/CD3D
KEGG_HEDGEHOG_SIGNALING_PATHWAY	KEGG_HEDGEHOG_SIGNALING_PATHWAY	KEGG_HEDGEHOG_SIGNALING_PATHWAY	53	0.685904667249755	2.35335934962564	1.24158599976506e-08	1.14225911978386e-07	7.51486263015696e-08	1351	tags=42%, list=7%, signal=39%	BMP7/GLI2/WNT11/WNT6/SMO/WNT2B/PTCH1/BMP6/STK36/WNT10A/PTCH2/ZIC2/BMP4/IHH/WNT7A/GLI1/WNT5A/WNT4/SHH/GLI3/BTRC/WNT9A
KEGG_VIRAL_MYOCARDITIS	KEGG_VIRAL_MYOCARDITIS	KEGG_VIRAL_MYOCARDITIS	65	-0.694938474814763	-2.19577611867315	1.95453561519034e-08	1.71254549140487e-07	1.12667466539794e-07	1190	tags=40%, list=6%, signal=38%	CD40LG/BID/CD80/HLA-DOB/HLA-E/CD40/HLA-G/ITGAL/HLA-A/HLA-C/PRF1/HLA-DMB/RAC2/HLA-DOA/HLA-B/CD86/HLA-DMA/ITGB2/HLA-F/ICAM1/HLA-DPB1/HLA-DRB1/HLA-DRA/HLA-DPA1/HLA-DQB1/HLA-DQA1
KEGG_COMPLEMENT_AND_COAGULATION_CASCADES	KEGG_COMPLEMENT_AND_COAGULATION_CASCADES	KEGG_COMPLEMENT_AND_COAGULATION_CASCADES	68	-0.676625193044148	-2.16437534667754	5.74955885977445e-08	4.80872195544772e-07	3.16363286542613e-07	2084	tags=44%, list=11%, signal=39%	F8/C4BPA/BDKRB1/F12/CFI/SERPINA5/F2R/CD55/BDKRB2/F13A1/A2M/CFH/CD59/C4A/THBD/CFD/C1R/C5AR1/PLAUR/SERPINE1/C2/C1S/SERPINA1/PLAU/CFB/C3AR1/C1QC/C1QA/C1QB/C3
KEGG_MELANOGENESIS	KEGG_MELANOGENESIS	KEGG_MELANOGENESIS	97	0.557078507600186	2.15939858748285	7.5908301259535e-08	6.0726641007628e-07	3.99517375050184e-07	3631	tags=43%, list=20%, signal=35%	TCF7L1/FZD10/WNT11/WNT6/ADCY8/LEF1/WNT2B/PLCB1/FZD2/PLCB4/FZD5/WNT10A/CREBBP/WNT7A/ADCY5/FZD7/CAMK2B/WNT5A/WNT4/ADCY6/KIT/GNAS/GNAI1/WNT9A/ADCY1/GNAO1/CTNNB1/DVL1/WNT5B/ASIP/TYRP1/CREB3L4/FZD6/FZD3/RAF1/CREB1/EP300/WNT8B/GSK3B/KRAS/WNT7B/TCF7L2
KEGG_WNT_SIGNALING_PATHWAY	KEGG_WNT_SIGNALING_PATHWAY	KEGG_WNT_SIGNALING_PATHWAY	147	0.476748500091541	1.96588122982974	2.20543043989004e-07	1.6908300039157e-06	1.11238816047086e-06	3020	tags=35%, list=16%, signal=30%	CCND1/TCF7L1/FZD10/CCND2/WNT11/WNT6/VANGL2/LEF1/LRP6/WNT2B/PLCB1/FZD2/PRICKLE1/WIF1/PLCB4/LRP5/FZD5/WNT10A/CREBBP/WNT7A/NKD1/FZD7/CAMK2B/WNT5A/WNT4/SMAD3/DKK4/NFAT5/BTRC/WNT9A/SFRP5/CTNNB1/DVL1/WNT5B/SOX17/AXIN1/SFRP1/NFATC2/MAPK8/ROCK2/PPP2R1A/CXXC4/PPP2CB/AXIN2/MAP3K7/FZD6/CTBP2/DAAM1/FZD3/NLK/FBXW11/CHD8
KEGG_LYSOSOME	KEGG_LYSOSOME	KEGG_LYSOSOME	120	-0.572924276999957	-2.00958094360386	3.35358507102097e-07	2.46823861227143e-06	1.62384119228384e-06	3925	tags=47%, list=21%, signal=37%	GUSB/AP1S2/GNPTAB/LAMP2/NPC1/MAN2B1/CD68/NPC2/GAA/HEXA/CLTB/IDS/GALNS/ATP6AP1/ABCB9/AP3S1/ATP6V0D2/AP1M2/NAGLU/ARSB/CTSA/CTSZ/MCOLN1/SMPD1/AGA/GBA/PLA2G15/CTSO/ATP6V0D1/DNASE2/CTSH/ACP2/GM2A/HEXB/LGMN/NEU1/GLA/ARSA/LIPA/CTSB/ATP6V0B/TPP1/NAGA/CTSC/AP1B1/CTSE/TCIRG1/CTSD/CTSL/SLC11A1/ACP5/CTSK/CTSW/LAMP3/CTSS/LAPTM5
KEGG_RIG_I_LIKE_RECEPTOR_SIGNALING_PATHWAY	KEGG_RIG_I_LIKE_RECEPTOR_SIGNALING_PATHWAY	KEGG_RIG_I_LIKE_RECEPTOR_SIGNALING_PATHWAY	67	-0.660350022242127	-2.09958457922807	4.98344809910869e-07	3.52674788552307e-06	2.32022887205465e-06	2752	tags=33%, list=15%, signal=28%	TANK/MAPK13/IFNB1/RNF125/CYLD/IKBKG/TRAF2/NFKBIB/CASP10/TRADD/IL12A/NFKB1/DHX58/DDX58/IKBKE/NFKBIA/IFIH1/IRF7/ISG15/CXCL8/TNF/CXCL10
KEGG_T_CELL_RECEPTOR_SIGNALING_PATHWAY	KEGG_T_CELL_RECEPTOR_SIGNALING_PATHWAY	KEGG_T_CELL_RECEPTOR_SIGNALING_PATHWAY	107	-0.584206569656118	-2.00386982321906	5.44460609532682e-07	3.71039822792642e-06	2.44105146574107e-06	2196	tags=35%, list=12%, signal=31%	IKBKG/AKT3/PTPN6/MAP3K8/NFATC1/FOS/BCL10/NFKBIB/GRAP2/PIK3R3/CD40LG/IFNG/ITK/ZAP70/NFKB1/IL10/PIK3CD/NCK1/PIK3R5/PDCD1/CD3G/CD247/LCK/PIK3CG/ICOS/CTLA4/NFKBIE/NFKBIA/VAV1/CD4/CD8A/VAV3/LCP2/PTPRC/CD3E/CD3D/TNF
KEGG_B_CELL_RECEPTOR_SIGNALING_PATHWAY	KEGG_B_CELL_RECEPTOR_SIGNALING_PATHWAY	KEGG_B_CELL_RECEPTOR_SIGNALING_PATHWAY	75	-0.628437331291831	-2.02647885163642	1.32626757462389e-06	8.71547263324269e-06	5.73386357450177e-06	2196	tags=41%, list=12%, signal=37%	IKBKG/AKT3/PTPN6/RASGRP3/NFATC1/PRKCB/CD79B/FOS/BCL10/NFKBIB/BLNK/PIK3R3/NFKB1/PIK3CD/PIK3R5/CD72/PIK3CG/LYN/IFITM1/PIK3AP1/INPP5D/NFKBIE/LILRB3/NFKBIA/VAV1/CD79A/DAPP1/BTK/RAC2/VAV3/FCGR2B
KEGG_APOPTOSIS	KEGG_APOPTOSIS	KEGG_APOPTOSIS	87	-0.598046686397236	-1.98933333857261	1.78485354686556e-06	1.13245880214918e-05	7.45038685624461e-06	3068	tags=38%, list=17%, signal=32%	CASP3/CASP6/PPP3CC/CFLAR/CASP7/CYCS/IKBKG/AKT3/BAX/ENDOG/TRAF2/FAS/PIK3R3/IL1A/MYD88/CASP10/AIFM1/IRAK3/BID/TRADD/IRAK1/NFKB1/PIK3CD/PIK3R5/FASLG/PIK3CG/IRAK2/NFKBIA/CSF2RB/BIRC3/IL1B/TNFSF10/TNF
KEGG_PARKINSONS_DISEASE	KEGG_PARKINSONS_DISEASE	KEGG_PARKINSONS_DISEASE	96	-0.581346209424383	-1.95865459525331	2.49030464462032e-06	1.52738684870047e-05	1.00485976888189e-05	3929	tags=59%, list=21%, signal=47%	NDUFV1/NDUFV2/NDUFB10/NDUFB3/NDUFA9/UBE2J1/NDUFB4/NDUFB7/SLC25A4/COX5B/NDUFAB1/UBA1/NDUFA3/COX7A1/VDAC1/COX5A/COX7A2/COX6B1/CASP3/UCHL1/UBE2J2/NDUFA2/UQCRB/COX6A1/COX8A/LRRK2/NDUFB8/NDUFA8/COX4I1/NDUFC1/NDUFB5/COX7B2/CYCS/SDHD/NDUFB1/UBE2L3/NDUFS3/NDUFB9/NDUFB2/NDUFB6/SDHB/UQCR11/NDUFS7/UQCRQ/NDUFC2/CYC1/COX6C/NDUFS6/SDHA/NDUFA6/NDUFA1/UQCRFS1/UQCR10/SLC25A5/COX7B/UBB/UBE2L6
KEGG_OXIDATIVE_PHOSPHORYLATION	KEGG_OXIDATIVE_PHOSPHORYLATION	KEGG_OXIDATIVE_PHOSPHORYLATION	99	-0.577029779856086	-1.96297214568328	2.91968220314703e-06	1.73297266251308e-05	1.1401135937586e-05	3929	tags=53%, list=21%, signal=41%	NDUFB7/COX5B/NDUFAB1/NDUFA3/COX7A1/ATP12A/ATP6V1C1/COX5A/COX7A2/NDUFA11/COX6B1/ATP6V0E1/ATP6AP1/ATP6V0D2/NDUFA2/UQCRB/COX6A1/ATP6V1F/COX8A/NDUFB8/NDUFA8/COX4I1/NDUFC1/NDUFB5/COX7B2/SDHD/ATP6V0D1/NDUFB1/NDUFS3/ATP6V1B2/NDUFB9/NDUFB2/NDUFB6/SDHB/UQCR11/NDUFS7/UQCRQ/NDUFC2/COX17/CYC1/PPA1/COX6C/NDUFS6/ATP6V1E1/SDHA/NDUFA6/ATP6V0B/NDUFA1/UQCRFS1/UQCR10/TCIRG1/COX7B
KEGG_PROTEASOME	KEGG_PROTEASOME	KEGG_PROTEASOME	40	-0.696709724468094	-2.01726768918547	1.4979398824121e-05	8.61315432386959e-05	5.66654889728263e-05	3995	tags=60%, list=22%, signal=47%	PSMD2/PSMC5/PSMD11/PSMD12/PSMB6/PSMC1/PSMB3/PSMA7/PSMA3/PSMD14/PSMC2/PSMD13/PSMD7/PSMB2/PSMA4/PSMC3/POMP/PSMA5/PSMA1/PSME1/IFNG/PSMB8/PSMB10/PSMB9
KEGG_RIBOSOME	KEGG_RIBOSOME	KEGG_RIBOSOME	83	0.51544106836486	1.94713350614541	1.60679384030656e-05	8.95909292776992e-05	5.89414008405915e-05	6586	tags=70%, list=36%, signal=45%	RPL4/RPL6/RPLP0/RPL22/RPL5/RPL7/RPS7/RPS23/RPS20/RPS2/RPS4X/RPL7A/RPL41/RPL23/RPL15/RPL13A/RPL31/RPL14/RPL3/RPL13/RPS12/RPL11/RPL34/RPS18/RPL32/RPL29/RPS3A/RPL18/RPL10A/RPL37A/RPL24/RPL12/RPL19/RPL35A/RPS5/RPL9/RSL24D1/RPLP1/RPS25/RPL37/RPS27A/RPS11/RPS28/RPS9/RPL36/RPL30/RPSA/RPS19/RPS24/RPL21/RPS17/RPS29/RPS3/RPS8/RPL27/RPS27/RPS15/RPS21
KEGG_LEUKOCYTE_TRANSENDOTHELIAL_MIGRATION	KEGG_LEUKOCYTE_TRANSENDOTHELIAL_MIGRATION	KEGG_LEUKOCYTE_TRANSENDOTHELIAL_MIGRATION	114	-0.533524445772631	-1.84654163648548	1.90248379042106e-05	0.00010295794630514	6.77354909902236e-05	2349	tags=33%, list=13%, signal=29%	MYL5/PTK2B/RAP1A/SIPA1/RASSF5/MYL12A/PRKCB/CLDN3/CLDN7/PIK3R3/MMP2/CLDN16/CXCR4/ITK/PIK3CD/RHOH/ITGA4/MSN/CD99/PECAM1/PIK3R5/PIK3CG/CYBA/CXCL12/VAV1/ITGAL/NCF1/RAC2/ITGAM/NCF2/NCF4/VAV3/ITGB2/ICAM1/VCAM1/CLDN10/CYBB/MMP9
KEGG_FC_GAMMA_R_MEDIATED_PHAGOCYTOSIS	KEGG_FC_GAMMA_R_MEDIATED_PHAGOCYTOSIS	KEGG_FC_GAMMA_R_MEDIATED_PHAGOCYTOSIS	91	-0.554305513495955	-1.85629161740136	4.83247460817042e-05	0.000254050093686673	0.000167138219530706	3067	tags=41%, list=17%, signal=34%	ARPC2/CDC42/CFL1/ARPC1A/PLD1/ARPC5L/ARPC3/VASP/ARPC5/ARPC4/AKT3/ARF6/MARCKS/PRKCB/CFL2/PIK3R3/LIMK2/ARPC1B/PIK3CD/PIK3R5/PIK3CG/LYN/FCGR2C/INPP5D/DOCK2/VAV1/SPHK1/NCF1/RAC2/WAS/FCGR1A/VAV3/FCGR2A/PTPRC/HCK/FCGR2B/FCGR3A
KEGG_JAK_STAT_SIGNALING_PATHWAY	KEGG_JAK_STAT_SIGNALING_PATHWAY	KEGG_JAK_STAT_SIGNALING_PATHWAY	152	-0.466727832736492	-1.67956962512283	0.000162739235074692	0.000831778312603982	0.000547222574081567	1668	tags=26%, list=9%, signal=24%	IFNAR2/STAT4/IFNGR2/IL7/SOCS1/PIK3R3/IL13RA1/CISH/JAK3/IFNL1/IL23A/JAK2/LIF/IFNG/IFNGR1/IL12A/IL10/PIK3CD/PIK3R5/IL2RA/STAT1/CSF2RA/PIK3CG/SOCS3/IL4R/IL12RB1/IL21R/IL6/IL6R/OSMR/IL15/CSF3R/CSF2RB/IL10RA/IL15RA/IL7R/OSM/IL2RB/IL2RG
KEGG_PATHWAYS_IN_CANCER	KEGG_PATHWAYS_IN_CANCER	KEGG_PATHWAYS_IN_CANCER	319	0.319911761578442	1.43477917925293	0.000254158199362559	0.00126392185628948	0.000831527537032556	1077	tags=17%, list=6%, signal=16%	CCND1/IGF1R/TCF7L1/FZD10/FGF17/FGF19/CDK6/GLI2/FGFR3/WNT11/RXRG/FGF9/WNT6/SMO/ARNT2/FGFR1/LEF1/LAMA1/LAMA5/PLCG1/WNT2B/FZD2/PTCH1/TGFB2/FZD5/STK36/WNT10A/CREBBP/FGF3/COL4A6/PTCH2/BMP4/CTNNA2/PDGFA/WNT7A/LAMA2/FGF18/LAMC1/FZD7/PIAS3/GLI1/LAMB2/WNT5A/WNT4/SHH/LAMB1/ABL1/SMAD3/LAMC3/BCL2/MET/KIT/GLI3/ERBB2
KEGG_FC_EPSILON_RI_SIGNALING_PATHWAY	KEGG_FC_EPSILON_RI_SIGNALING_PATHWAY	KEGG_FC_EPSILON_RI_SIGNALING_PATHWAY	74	-0.545672241430694	-1.75929618996239	0.000513830613993264	0.00248802192038843	0.00163685652657134	979	tags=20%, list=5%, signal=19%	FCER1A/PIK3CD/PLA2G2A/PIK3R5/PIK3CG/PLA2G2D/LYN/INPP5D/VAV1/BTK/RAC2/VAV3/LCP2/FCER1G/TNF
KEGG_ARACHIDONIC_ACID_METABOLISM	KEGG_ARACHIDONIC_ACID_METABOLISM	KEGG_ARACHIDONIC_ACID_METABOLISM	51	-0.58829974900585	-1.78778711679675	0.000588030299605279	0.00277429679813773	0.00182519526193271	2228	tags=37%, list=12%, signal=33%	GPX4/PTGES/GPX1/PTGIS/PTGS1/CYP4A11/CBR1/ALOX15B/HPGDS/PTGS2/PLA2G2A/PTGDS/GPX3/GGT5/PLA2G2D/TBXAS1/CBR3/CYP2J2/ALOX5
KEGG_THYROID_CANCER	KEGG_THYROID_CANCER	KEGG_THYROID_CANCER	29	0.604999297138849	1.85355906670943	0.00158588709942038	0.00729508065733376	0.00479939516929853	174	tags=14%, list=1%, signal=14%	CCND1/TCF7L1/RXRG/LEF1
KEGG_ALZHEIMERS_DISEASE	KEGG_ALZHEIMERS_DISEASE	KEGG_ALZHEIMERS_DISEASE	141	-0.447706565963924	-1.58938454805668	0.00175089160744954	0.00785765989684672	0.00516951309003074	3807	tags=40%, list=21%, signal=32%	COX5B/PSENEN/NDUFAB1/MAPK1/NDUFA3/COX7A1/COX5A/CAPN1/COX7A2/COX6B1/GRIN2D/CASP3/CDK5/NDUFA2/PPP3CC/UQCRB/COX6A1/CASP7/COX8A/NDUFB8/NDUFA8/COX4I1/NDUFC1/HSD17B10/LPL/NDUFB5/COX7B2/CYCS/SDHD/NDUFB1/BACE2/NDUFS3/NDUFB9/NDUFB2/NDUFB6/SDHB/UQCR11/NDUFS7/UQCRQ/NDUFC2/CYC1/FAS/COX6C/NDUFS6/SDHA/NDUFA6/NDUFA1/UQCRFS1/ATP2A3/BID/UQCR10/COX7B/PLCB2/CALML5/APOE/IL1B/TNF
KEGG_PYRUVATE_METABOLISM	KEGG_PYRUVATE_METABOLISM	KEGG_PYRUVATE_METABOLISM	40	-0.597646304792995	-1.73043742304649	0.00212949155838237	0.00932920111291325	0.00613763231112714	3195	tags=48%, list=17%, signal=39%	PC/ME3/ACAT1/LDHD/ACSS2/AKR1B1/HAGHL/ACYP1/GRHPR/LDHC/ALDH1B1/ME1/PDHA1/PCK2/LDHA/ME2/ALDH2/ACAT2/PCK1
KEGG_ADHERENS_JUNCTION	KEGG_ADHERENS_JUNCTION	KEGG_ADHERENS_JUNCTION	67	0.448757329364106	1.6220660870676	0.00301016197422872	0.0128806930990252	0.00847414019672713	2568	tags=31%, list=14%, signal=27%	IGF1R/TCF7L1/FGFR1/LEF1/FYN/CREBBP/WASF1/CTNNA2/SRC/SMAD3/MET/ERBB2/TJP1/PARD3/CTNNB1/WASF3/LMO7/ACP1/INSR/MAP3K7/ACTN4
KEGG_PRION_DISEASES	KEGG_PRION_DISEASES	KEGG_PRION_DISEASES	35	-0.602414966154845	-1.70320052118644	0.00318041455570064	0.0132999154147481	0.00874994435180798	556	tags=20%, list=3%, signal=19%	HSPA1A/IL6/IL1B/C1QC/C1QA/C1QB/CCL5
KEGG_AXON_GUIDANCE	KEGG_AXON_GUIDANCE	KEGG_AXON_GUIDANCE	128	0.383178194490767	1.53575840927319	0.00342821131080146	0.0140175751374993	0.00922208890624955	2044	tags=27%, list=11%, signal=24%	DPYSL5/SEMA6A/SLIT3/SEMA3A/EFNB3/NGEF/FYN/EPHB4/EFNA2/ABLIM1/SEMA6C/SLIT2/EPHA7/NTN3/SLIT1/ABL1/SEMA5B/SEMA6D/MET/EFNA4/NFAT5/EFNA3/SEMA4C/GNAI1/RASA1/LRRC4C/PAK4/ROBO2/SEMA4G/PLXNA2/NCK2/SEMA3F/NTNG1/SRGAP2/NFATC2
KEGG_GLYCOLYSIS_GLUCONEOGENESIS	KEGG_GLYCOLYSIS_GLUCONEOGENESIS	KEGG_GLYCOLYSIS_GLUCONEOGENESIS	60	-0.514488506322667	-1.6071473025322	0.00411203668499521	0.0164481467399808	0.01082114917104	2647	tags=35%, list=14%, signal=30%	ACSS2/PGM1/PGAM1/ENO1/AKR1A1/ALDOC/LDHC/ADH1B/ALDH1B1/PDHA1/ALDH1A3/PFKP/PCK2/LDHA/PGK1/ALDH2/ALDOA/FBP1/ALDH3B2/HK3/PCK1
KEGG_CITRATE_CYCLE_TCA_CYCLE	KEGG_CITRATE_CYCLE_TCA_CYCLE	KEGG_CITRATE_CYCLE_TCA_CYCLE	30	-0.630534103322451	-1.72414650625874	0.00425446398282811	0.0166557738902207	0.0109577459804083	4609	tags=57%, list=25%, signal=42%	DLD/IDH1/SUCLG2/PC/IDH3A/ACO2/SUCLG1/FH/IDH2/SDHD/ACO1/SDHB/PDHA1/IDH3G/PCK2/SDHA/PCK1
KEGG_DRUG_METABOLISM_OTHER_ENZYMES	KEGG_DRUG_METABOLISM_OTHER_ENZYMES	KEGG_DRUG_METABOLISM_OTHER_ENZYMES	40	-0.578902724913672	-1.67616687572624	0.00439647578705118	0.0168531571836962	0.0110876034103264	1260	tags=18%, list=7%, signal=16%	NAT1/XDH/HPRT1/TK1/UPP1/DPYD/TYMP
KEGG_NICOTINATE_AND_NICOTINAMIDE_METABOLISM	KEGG_NICOTINATE_AND_NICOTINAMIDE_METABOLISM	KEGG_NICOTINATE_AND_NICOTINAMIDE_METABOLISM	24	-0.617523385276898	-1.6148942138965	0.00511992745512655	0.0192258500355772	0.0126485855497219	3066	tags=46%, list=17%, signal=38%	NMNAT1/NT5C3A/NNT/NT5C/NMRK1/NT5E/PNP/NAMPT/BST1/CD38/NNMT
KEGG_NEUROACTIVE_LIGAND_RECEPTOR_INTERACTION	KEGG_NEUROACTIVE_LIGAND_RECEPTOR_INTERACTION	KEGG_NEUROACTIVE_LIGAND_RECEPTOR_INTERACTION	267	-0.366880959977274	-1.39205015117454	0.00585800892275703	0.0215574728357459	0.0141825479182539	2648	tags=18%, list=14%, signal=15%	BDKRB1/MCHR1/ADRB2/APLNR/TBXA2R/P2RX1/P2RY14/F2RL1/CHRNA1/AVPR1A/LPAR1/F2R/LPAR3/TACR1/BDKRB2/P2RY8/HTR2B/PTGER2/EDNRB/ADRA2C/GRIK3/GABRP/EDNRA/PTGER4/FPR2/P2RX7/CYSLTR1/PTGER3/LPAR6/HRH2/P2RY6/NR3C1/PTGIR/PRSS2/P2RY10/TSPO/PRSS1/P2RY13/S1PR4/ADORA3/GABRE/C5AR1/PTAFR/FPR1/C3AR1/GZMA/FPR3
KEGG_EPITHELIAL_CELL_SIGNALING_IN_HELICOBACTER_PYLORI_INFECTION	KEGG_EPITHELIAL_CELL_SIGNALING_IN_HELICOBACTER_PYLORI_INFECTION	KEGG_EPITHELIAL_CELL_SIGNALING_IN_HELICOBACTER_PYLORI_INFECTION	68	-0.490203185552362	-1.56805229923371	0.00650261799394173	0.0234604257036329	0.0154344905944953	3593	tags=37%, list=20%, signal=30%	CXCR1/ATP6V1C1/MAPK11/RELA/ATP6V0E1/ATP6AP1/CASP3/CDC42/ATP6V0D2/MAPK13/ATP6V1F/IKBKG/ATP6V0D1/ATP6V1B2/CXCR2/ATP6V1E1/ATP6V0B/TCIRG1/NFKB1/HBEGF/LYN/NFKBIA/CXCL8/CXCL1/CCL5
KEGG_TRYPTOPHAN_METABOLISM	KEGG_TRYPTOPHAN_METABOLISM	KEGG_TRYPTOPHAN_METABOLISM	39	-0.55782635904474	-1.61534361562995	0.00774650632195569	0.0270568061800356	0.0178005303816024	1322	tags=23%, list=7%, signal=21%	ALDH1B1/KMO/ALDH2/KYNU/ACAT2/CYP1B1/TDO2/IDO1/IL4I1
KEGG_PPAR_SIGNALING_PATHWAY	KEGG_PPAR_SIGNALING_PATHWAY	KEGG_PPAR_SIGNALING_PATHWAY	67	-0.489111192480655	-1.55513028344186	0.00779353656272766	0.0270568061800356	0.0178005303816024	2051	tags=31%, list=11%, signal=28%	ACSL4/CPT2/PPARG/LPL/FABP5/SCP2/ME1/PCK2/CYP4A11/CD36/ACSL1/SCD/ANGPTL4/FABP4/GK/NR1H3/DBI/ACSL5/MMP1/PCK1/OLR1
KEGG_AMINO_SUGAR_AND_NUCLEOTIDE_SUGAR_METABOLISM	KEGG_AMINO_SUGAR_AND_NUCLEOTIDE_SUGAR_METABOLISM	KEGG_AMINO_SUGAR_AND_NUCLEOTIDE_SUGAR_METABOLISM	41	-0.559550905709927	-1.63133997048044	0.008004532941109	0.0272164731523935	0.0179055744423642	3678	tags=51%, list=20%, signal=41%	UGP2/PGM2/GALT/CYB5R1/HEXA/GPI/GNPNAT1/CHIT1/AMDHD2/PGM1/GALE/NANS/HEXB/PMM1/GMDS/NAGK/GFPT2/GALK1/NPL/RENBP/HK3
KEGG_CELL_CYCLE	KEGG_CELL_CYCLE	KEGG_CELL_CYCLE	123	-0.424239911820667	-1.48600799075618	0.00813535882272633	0.0272164731523935	0.0179055744423642	1931	tags=36%, list=11%, signal=32%	TFDP1/MCM4/CHEK1/CDC7/SMC1A/ANAPC10/SMC1B/CCNE2/PCNA/CDKN1A/BUB1B/CDC6/ESPL1/ANAPC11/ORC1/RBX1/TTK/CHEK2/BUB1/CDC25B/MCM5/MAD2L1/CCNB1/E2F1/CDK1/PKMYT1/CDC25C/E2F2/CCNB2/YWHAH/CDC45/GADD45B/PLK1/CDKN2D/CCNA2/PTTG1/TGFB1/CDC20/CCNA1/SFN/CDKN2B/CCNE1/CDKN2C/CDKN2A
KEGG_DNA_REPLICATION	KEGG_DNA_REPLICATION	KEGG_DNA_REPLICATION	36	-0.565754384577836	-1.60944876023491	0.00924487676277738	0.0303760236491257	0.0199842260849511	5012	tags=69%, list=27%, signal=51%	POLD1/PRIM2/POLA1/MCM2/POLD3/DNA2/POLE3/MCM6/POLE2/RNASEH2A/RPA3/RNASEH2B/RFC2/MCM4/POLD4/RNASEH2C/PRIM1/RFC4/PCNA/SSBP1/FEN1/POLE4/POLA2/RFC3/MCM5
KEGG_NOTCH_SIGNALING_PATHWAY	KEGG_NOTCH_SIGNALING_PATHWAY	KEGG_NOTCH_SIGNALING_PATHWAY	47	0.470244840633454	1.57207800897138	0.0121940283898009	0.0393631793635679	0.0258968285286631	3323	tags=38%, list=18%, signal=31%	DTX1/DLL1/MAML3/NOTCH3/CREBBP/HES1/NCOR2/DTX4/DTX3/NOTCH1/DVL1/JAG1/KAT2A/NCSTN/CTBP2/RBPJ/EP300/MAML1
KEGG_PYRIMIDINE_METABOLISM	KEGG_PYRIMIDINE_METABOLISM	KEGG_PYRIMIDINE_METABOLISM	93	-0.439544364981232	-1.47513742740936	0.0124848369000534	0.0396070687863764	0.0260572820963003	4762	tags=48%, list=26%, signal=36%	PRIM2/UCK1/POLA1/DUT/UPRT/PNPT1/POLD3/DTYMK/POLR1D/POLR2J/DHODH/POLR2E/NT5M/TXNRD2/POLE3/POLR2G/POLE2/POLR3K/POLR3GL/CMPK1/POLD4/NME3/PRIM1/AK3/POLR2K/NT5C3A/CTPS1/ENTPD1/NT5C/NUDT2/POLE4/POLA2/RRM1/TYMS/POLR2F/NME1/NT5E/DCK/PNP/RRM2/TK1/CMPK2/UPP1/DPYD/TYMP
KEGG_PORPHYRIN_AND_CHLOROPHYLL_METABOLISM	KEGG_PORPHYRIN_AND_CHLOROPHYLL_METABOLISM	KEGG_PORPHYRIN_AND_CHLOROPHYLL_METABOLISM	29	-0.575991276646391	-1.56099421460552	0.0134548944809162	0.0419610268557386	0.0276059387208806	2723	tags=31%, list=15%, signal=26%	FECH/UROS/BLVRA/UROD/HCCS/BLVRB/FTH1/CP/HMOX1
KEGG_MELANOMA	KEGG_MELANOMA	KEGG_MELANOMA	71	0.420194644877331	1.53642481867742	0.0143241404459986	0.0439273640343956	0.028899581601576	573	tags=14%, list=3%, signal=14%	CCND1/IGF1R/FGF17/FGF19/CDK6/FGF9/FGFR1/FGF3/PDGFA/FGF18
