# Supplementary material for: Reversing chemoresistance in ovarian cancer: network pharmacology reveals how hydroxychloroquine/sulfasalazine duotherapy remodels tumor inflammatory–immune microenvironment
Source: Front Immunol. 2026 Mar 26;17:1790210. doi: 10.3389/fimmu.2026.1790210 (PMC13062316; doi:10.3389/fimmu.2026.1790210)
Supplement: Supplementary Figure 1 — PCA plots before and after data merging. PCA plots of TCGA-OV and GSE63885 before (A) and after (B) merging. [file DataSheet1.zip › Supplementary Files/Table S3 ML_Gene.csv]

x
CCL2
CCND1
IGF1R
IKBKE
IL1B
IL6R
TNF
