# Supplementary material for: Reversing chemoresistance in ovarian cancer: network pharmacology reveals how hydroxychloroquine/sulfasalazine duotherapy remodels tumor inflammatory–immune microenvironment
Source: Front Immunol. 2026 Mar 26;17:1790210. doi: 10.3389/fimmu.2026.1790210 (PMC13062316; doi:10.3389/fimmu.2026.1790210)
Supplement: Supplementary Figure 1 — PCA plots before and after data merging. PCA plots of TCGA-OV and GSE63885 before (A) and after (B) merging. [file DataSheet1.zip › Supplementary Files/Table S4 SwissTargetPrediction_Hydroxychloroquine.csv]

Target	Common name	Uniprot ID	ChEMBL ID	Target Class	Probability*	Known actives (3D/2D)
Alpha-1d adrenergic receptor	ADRA1D	P25100	CHEMBL223	Family A G protein-coupled receptor	0.701526477894	66 / 9
Muscarinic acetylcholine receptor M2	CHRM2	P08172	CHEMBL211	Family A G protein-coupled receptor	0.559826896227	96 / 2
HERG	KCNH2	Q12809	CHEMBL240	Voltage-gated ion channel	0.351511812718	284 / 16
Histamine H3 receptor	HRH3	Q9Y5N1	CHEMBL264	Family A G protein-coupled receptor	0.234886157898	167 / 27
Prion protein	PRNP	P04156	CHEMBL4869	Surface antigen	0.159936683278	0 / 2
Histamine N-methyltransferase (by homology)	HNMT	P50135	CHEMBL2190	Enzyme	0.134939008937	0 / 26
Serotonin 2a (5-HT2a) receptor	HTR2A	P28223	CHEMBL224	Family A G protein-coupled receptor	0.118277084772	306 / 13
Dopamine D3 receptor	DRD3	P35462	CHEMBL234	Family A G protein-coupled receptor	0.118277084772	306 / 10
Norepinephrine transporter	SLC6A2	P23975	CHEMBL222	Electrochemical transporter	0.118277084772	326 / 12
Muscarinic acetylcholine receptor M1	CHRM1	P11229	CHEMBL216	Family A G protein-coupled receptor	0.118277084772	110 / 1
Alpha-2a adrenergic receptor	ADRA2A	P08913	CHEMBL1867	Family A G protein-coupled receptor	0.109945769839	52 / 5
Alpha-2b adrenergic receptor	ADRA2B	P18089	CHEMBL1942	Family A G protein-coupled receptor	0.109945769839	38 / 5
Adrenergic receptor alpha-2	ADRA2C	P18825	CHEMBL1916	Family A G protein-coupled receptor	0.109945769839	49 / 5
Acetylcholinesterase	ACHE	P22303	CHEMBL220	Hydrolase	0.109945769839	47 / 11
Quinone reductase 2	NQO2	P16083	CHEMBL3959	Enzyme	0.101613854776	3 / 3
Histamine H2 receptor	HRH2	P25021	CHEMBL1941	Family A G protein-coupled receptor	0.101613854776	7 / 1
Muscarinic acetylcholine receptor M5	CHRM5	P08912	CHEMBL2035	Family A G protein-coupled receptor	0.101613854776	23 / 1
Muscarinic acetylcholine receptor M3	CHRM3	P20309	CHEMBL245	Family A G protein-coupled receptor	0.101613854776	96 / 1
Cyclin-dependent kinase 1	CDK1	P06493	CHEMBL308	Kinase	0.101613854776	68 / 1
Muscarinic acetylcholine receptor M4	CHRM4	P08173	CHEMBL1821	Family A G protein-coupled receptor	0.101613854776	28 / 1
Voltage-gated calcium channel alpha2/delta subunit 1	CACNA2D1	P54289	CHEMBL1919	Calcium channel auxiliary subunit alpha2delta family	0.101613854776	0 / 13
Alpha-1a adrenergic receptor	ADRA1A	P35348	CHEMBL229	Family A G protein-coupled receptor	0.101613854776	112 / 10
Protein kinase C delta	PRKCD	Q05655	CHEMBL2996	Kinase	0.101613854776	36 / 0
Protein kinase C theta	PRKCQ	Q04759	CHEMBL3920	Kinase	0.101613854776	34 / 0
Serotonin 1a (5-HT1a) receptor	HTR1A	P08908	CHEMBL214	Family A G protein-coupled receptor	0.101613854776	198 / 23
Phosphodiesterase 2A	PDE2A	O00408	CHEMBL2652	Phosphodiesterase	0.101613854776	38 / 0
Phosphodiesterase 10A	PDE10A	Q9Y233	CHEMBL4409	Phosphodiesterase	0.101613854776	102 / 0
Cyclin-dependent kinase 9	CDK9	P50750	CHEMBL3116	Kinase	0.101613854776	68 / 0
Neuronal acetylcholine receptor; alpha4/beta2	CHRNA4 CHRNB2	P43681 P17787	CHEMBL1907589	Ligand-gated ion channel	0.101613854776	18 / 0
Neurokinin 2 receptor	TACR2	P21452	CHEMBL2327	Family A G protein-coupled receptor	0.101613854776	65 / 0
P-glycoprotein 1	ABCB1	P08183	CHEMBL4302	Primary active transporter	0.101613854776	111 / 0
Lanosterol synthase	LSS	P48449	CHEMBL3593	Enzyme	0.101613854776	8 / 0
Phenylethanolamine N-methyltransferase	PNMT	P11086	CHEMBL4617	Enzyme	0.101613854776	12 / 0
Neurokinin 1 receptor	TACR1	P25103	CHEMBL249	Family A G protein-coupled receptor	0.101613854776	67 / 0
11-beta-hydroxysteroid dehydrogenase 1	HSD11B1	P28845	CHEMBL4235	Enzyme	0.101613854776	96 / 0
Beta-1 adrenergic receptor	ADRB1	P08588	CHEMBL213	Family A G protein-coupled receptor	0.101613854776	172 / 0
Beta-3 adrenergic receptor	ADRB3	P13945	CHEMBL246	Family A G protein-coupled receptor	0.101613854776	170 / 0
C-C chemokine receptor type 3	CCR3	P51677	CHEMBL3473	Family A G protein-coupled receptor	0.101613854776	98 / 0
Dipeptidyl peptidase I	CTSC	P53634	CHEMBL2252	Protease	0.101613854776	13 / 0
Cathepsin K	CTSK	P43235	CHEMBL268	Protease	0.101613854776	7 / 0
Dopamine D5 receptor	DRD5	P21918	CHEMBL1850	Family A G protein-coupled receptor	0.101613854776	9 / 0
Dopamine D1 receptor	DRD1	P21728	CHEMBL2056	Family A G protein-coupled receptor	0.101613854776	47 / 0
C-X-C chemokine receptor type 7	ACKR3	P25106	CHEMBL2010631	Family A G protein-coupled receptor	0.101613854776	3 / 0
Heat shock protein HSP 90-beta	HSP90AB1	P08238	CHEMBL4303	Other cytosolic protein	0.101613854776	20 / 0
Alpha-1b adrenergic receptor	ADRA1B	P35368	CHEMBL232	Family A G protein-coupled receptor	0.101613854776	54 / 7
Tyrosine-protein kinase receptor FLT3	FLT3	P36888	CHEMBL1974	Kinase	0.101613854776	36 / 0
Cyclin-dependent kinase 2/cyclin A	CDK2 CCNA1 CCNA2	P24941 P78396 P20248	CHEMBL2094128	Other cytosolic protein	0.101613854776	19 / 0
Nitric-oxide synthase, brain	NOS1	P29475	CHEMBL3568	Enzyme	0.101613854776	34 / 0
Insulin-like growth factor I receptor	IGF1R	P08069	CHEMBL1957	Kinase	0.101613854776	60 / 0
Neuronal acetylcholine receptor; alpha3/beta2	CHRNA3 CHRNB2	P32297 P17787	CHEMBL2109234	Ligand-gated ion channel	0.101613854776	5 / 0
Transient receptor potential cation channel subfamily V member 3	TRPV3	Q8NET8	CHEMBL5522	Voltage-gated ion channel	0.101613854776	97 / 0
Sphingosine kinase 2	SPHK2	Q9NRA0	CHEMBL3023	Enzyme	0.101613854776	33 / 0
Sphingosine kinase 1	SPHK1	Q9NYA1	CHEMBL4394	Enzyme	0.101613854776	57 / 0
Adrenergic receptor beta	ADRB2	P07550	CHEMBL210	Family A G protein-coupled receptor	0.101613854776	208 / 2
Telomerase reverse transcriptase	TERT	O14746	CHEMBL2916	Enzyme	0.101613854776	7 / 78
G-protein coupled receptor 4	GPR4	P46093	CHEMBL3638324	Family A G protein-coupled receptor	0.101613854776	10 / 0
Nitric oxide synthase, inducible	NOS2	P35228	CHEMBL4481	Enzyme	0.101613854776	16 / 0
Nitric-oxide synthase, endothelial	NOS3	P29474	CHEMBL4803	Enzyme	0.101613854776	7 / 0
Dipeptidyl peptidase VIII	DPP8	Q6V1X1	CHEMBL4657	Protease	0.101613854776	16 / 0
Dipeptidyl peptidase IX	DPP9	Q86TI2	CHEMBL4793	Protease	0.101613854776	10 / 0
Synaptic vesicular amine transporter (by homology)	SLC18A2	Q05940	CHEMBL1893	Electrochemical transporter	0.101613854776	61 / 0
Baculoviral IAP repeat-containing protein 2	BIRC2	Q13490	CHEMBL5462	Enzyme	0.101613854776	30 / 0
Serotonin 3a (5-HT3a) receptor (by homology)	HTR3A	P46098	CHEMBL1899	Ligand-gated ion channel	0.101613854776	34 / 0
11-beta-hydroxysteroid dehydrogenase 2	HSD11B2	P80365	CHEMBL3746	Enzyme	0.101613854776	6 / 0
Tyrosine-protein kinase SRC	SRC	P12931	CHEMBL267	Kinase	0.101613854776	95 / 0
Dopamine D2 receptor (by homology)	DRD2	P14416	CHEMBL217	Family A G protein-coupled receptor	0.101613854776	496 / 17
Lysine-specific histone demethylase 1	KDM1A	O60341	CHEMBL6136	Eraser	0.101613854776	2 / 0
Glycine transporter 1	SLC6A9	P48067	CHEMBL2337	Electrochemical transporter	0.101613854776	51 / 0
Potassium channel subfamily K member 2	KCNK2	O95069	CHEMBL2321615	Voltage-gated ion channel	0.101613854776	2 / 0
Histone H1.0	H1F0	P07305	CHEMBL3707465	Unclassified protein	0.101613854776	2 / 0
dUTP pyrophosphatase	DUT	P33316	CHEMBL5203	Enzyme	0.101613854776	4 / 0
Thyroid hormone receptor alpha	THRA	P10827	CHEMBL1860	Nuclear receptor	0.101613854776	2 / 0
Thyroid hormone receptor beta-1	THRB	P10828	CHEMBL1947	Nuclear receptor	0.101613854776	3 / 0
Egl nine homolog 1	EGLN1	Q9GZT9	CHEMBL5697	Oxidoreductase	0.101613854776	2 / 0
ATP-sensitive inward rectifier potassium channel 1	KCNJ1	P48048	CHEMBL1293292	Voltage-gated ion channel	0.101613854776	46 / 0
Stem cell growth factor receptor	KIT	P10721	CHEMBL1936	Kinase	0.101613854776	27 / 0
Neuronal acetylcholine receptor; alpha3/alpha6/beta2/beta3	CHRNB3 CHRNA6 CHRNB2 CHRNA3	Q05901 Q15825 P17787 P32297	CHEMBL2109233	Ligand-gated ion channel	0.101613854776	4 / 0
Cyclooxygenase-2 (by homology)	PTGS2	P35354	CHEMBL230	Oxidoreductase	0.101613854776	33 / 0
Acyl coenzyme A:cholesterol acyltransferase 1	SOAT1	P35610	CHEMBL2782	Enzyme	0.101613854776	1 / 0
Heat shock protein HSP 90-alpha	HSP90AA1	P07900	CHEMBL3880	Other cytosolic protein	0.101613854776	24 / 0
Gamma-secretase	PSEN2 PSENEN NCSTN APH1A PSEN1 APH1B	P49810 Q9NZ42 Q92542 Q96BI3 P49768 Q8WW43	CHEMBL2094135	Protease	0.101613854776	34 / 0
Serine/threonine-protein kinase AKT	AKT3	Q9Y243	CHEMBL4816	Kinase	0.101613854776	23 / 0
Neuropeptide Y receptor type 1	NPY1R	P25929	CHEMBL4777	Family A G protein-coupled receptor	0.101613854776	21 / 0
Phosphodiesterase 5A	PDE5A	O76074	CHEMBL1827	Phosphodiesterase	0.101613854776	26 / 0
Adenosine A1 receptor	ADORA1	P30542	CHEMBL226	Family A G protein-coupled receptor	0.101613854776	30 / 0
Phosphodiesterase 11A	PDE11A	Q9HCR9	CHEMBL2717	Phosphodiesterase	0.101613854776	7 / 0
p53-binding protein Mdm-2	MDM2	Q00987	CHEMBL5023	Other nuclear protein	0.101613854776	119 / 0
GABA transporter 3 (by homology)	SLC6A11	P48066	CHEMBL5208	Electrochemical transporter	0.101613854776	4 / 0
Cytochrome P450 2D6	CYP2D6	P10635	CHEMBL289	Cytochrome P450	0.101613854776	10 / 0
PI3-kinase p110-delta subunit	PIK3CD	O00329	CHEMBL3130	Enzyme	0.101613854776	17 / 0
PI3-kinase p110-beta subunit	PIK3CB	P42338	CHEMBL3145	Enzyme	0.101613854776	25 / 0
PI3-kinase p110-gamma subunit	PIK3CG	P48736	CHEMBL3267	Enzyme	0.101613854776	18 / 0
PI3-kinase p110-alpha subunit	PIK3CA	P42336	CHEMBL4005	Enzyme	0.101613854776	100 / 0
Potassium channel subfamily K member 3	KCNK3	O14649	CHEMBL2321613	Voltage-gated ion channel	0.101613854776	3 / 0
Cyclin-dependent kinase 4/cyclin D1	CCND1 CDK4	P24385 P11802	CHEMBL1907601	Kinase	0.101613854776	43 / 0
Cyclin-dependent kinase 2/cyclin E	CCNE2 CDK2 CCNE1	O96020 P24941 P24864	CHEMBL2094126	Other cytosolic protein	0.101613854776	49 / 0
Somatostatin receptor 2	SSTR2	P30874	CHEMBL1804	Family A G protein-coupled receptor	0.101613854776	3 / 0
Melatonin receptor 1A	MTNR1A	P48039	CHEMBL1945	Family A G protein-coupled receptor	0.101613854776	6 / 0
Melatonin receptor 1B	MTNR1B	P49286	CHEMBL1946	Family A G protein-coupled receptor	0.101613854776	7 / 0
Bromodomain-containing protein 4	BRD4	O60885	CHEMBL1163125	Reader	0.101613854776	16 / 0
