# Supplementary material for: Reversing chemoresistance in ovarian cancer: network pharmacology reveals how hydroxychloroquine/sulfasalazine duotherapy remodels tumor inflammatory–immune microenvironment
Source: Front Immunol. 2026 Mar 26;17:1790210. doi: 10.3389/fimmu.2026.1790210 (PMC13062316; doi:10.3389/fimmu.2026.1790210)
Supplement: Supplementary Figure 1 — PCA plots before and after data merging. PCA plots of TCGA-OV and GSE63885 before (A) and after (B) merging. [file DataSheet1.zip › Supplementary Files/Table S5 SwissTargetPrediction_Sulfasalazine.csv]

Target	Common name	Uniprot ID	ChEMBL ID	Target Class	Probability*	Known actives (3D/2D)
Carbonic anhydrase II	CA2	P00918	CHEMBL205	Lyase	1.0	98 / 3
Carbonic anhydrase I	CA1	P00915	CHEMBL261	Lyase	1.0	79 / 2
MAP kinase ERK2	MAPK1	P28482	CHEMBL4040	Kinase	1.0	6 / 1
Bromodomain-containing protein 3	BRD3	Q15059	CHEMBL1795186	Reader	0.132134815861	0 / 4
Bromodomain-containing protein 7	BRD7	Q9NPI1	CHEMBL3085622	Reader	0.132134815861	0 / 2
Bromodomain-containing protein 4	BRD4	O60885	CHEMBL1163125	Reader	0.123936621366	4 / 37
Bromodomain adjacent to zinc finger domain protein 2B	BAZ2B	Q9UIF8	CHEMBL1741220	Reader	0.123936621366	0 / 3
Transcription activator BRG1	SMARCA4	P51532	CHEMBL3085620	Reader	0.123936621366	0 / 1
Nucleosome-remodeling factor subunit BPTF	BPTF	Q12830	CHEMBL3085621	Reader	0.123936621366	0 / 2
Histone acetyltransferase PCAF	KAT2B	Q92831	CHEMBL5500	Writer	0.123936621366	0 / 1
CREB-binding protein/p53	CREBBP	Q92793	CHEMBL5747	Writer	0.11573667475	1 / 4
Serine/threonine-protein kinase PIM1	PIM1	P11309	CHEMBL2147	Kinase	0.11573667475	39 / 0
Hematopoietic cell protein-tyrosine phosphatase 70Z-PEP	PTPN22	Q9Y2R2	CHEMBL2889	Phosphatase	0.11573667475	20 / 0
Carnitine O-palmitoyltransferase 1, liver isoform	CPT1A	P50416	CHEMBL1293194	Enzyme	0.11573667475	4 / 0
Insulin-like growth factor binding protein 3	IGFBP3	P17936	CHEMBL3997	Secreted protein	0.0	11 / 0
Cyclooxygenase-2	PTGS2	P35354	CHEMBL230	Oxidoreductase	0.0	6 / 0
Egl nine homolog 1	EGLN1	Q9GZT9	CHEMBL5697	Oxidoreductase	0.0	25 / 0
HMG-CoA reductase	HMGCR	P04035	CHEMBL402	Oxidoreductase	0.0	89 / 0
Carnitine O-palmitoyltransferase 1, muscle isoform	CPT1B	Q92523	CHEMBL2216739	Group translocator	0.0	2 / 0
Caspase-3	CASP3	P42574	CHEMBL2334	Protease	0.0	61 / 0
Dual specificity protein phosphatase 3	DUSP3	P51452	CHEMBL2635	Phosphatase	0.0	11 / 0
Nuclear receptor subfamily 4 group A member 1	NR4A1	P22736	CHEMBL1293229	Nuclear receptor	0.0	1 / 0
Chymase	CMA1	P23946	CHEMBL4068	Protease	0.0	4 / 0
Matrix metalloproteinase 16	MMP16	P51512	CHEMBL2200	Protease	0.0	1 / 0
Type-1 angiotensin II receptor	AGTR1	P30556	CHEMBL227	Family A G protein-coupled receptor	0.0	7 / 0
Matrix metalloproteinase 9	MMP9	P14780	CHEMBL321	Protease	0.0	7 / 0
Matrix metalloproteinase 1	MMP1	P03956	CHEMBL332	Protease	0.0	5 / 0
Matrix metalloproteinase 14	MMP14	P50281	CHEMBL3869	Protease	0.0	2 / 0
Matrix metalloproteinase 8	MMP8	P22894	CHEMBL4588	Protease	0.0	8 / 0
P2X purinoceptor 3	P2RX3	P56373	CHEMBL2998	Ligand-gated ion channel	0.0	4 / 0
Caspase-6	CASP6	P55212	CHEMBL3308	Protease	0.0	7 / 0
Caspase-7	CASP7	P55210	CHEMBL3468	Protease	0.0	8 / 0
ATP-citrate synthase	ACLY	P53396	CHEMBL3720	Enzyme	0.0	23 / 0
Caspase-8	CASP8	Q14790	CHEMBL3776	Protease	0.0	6 / 0
Caspase-1	CASP1	P29466	CHEMBL4801	Protease	0.0	9 / 0
Caspase-2	CASP2	P42575	CHEMBL4884	Protease	0.0	2 / 0
Axin1/beta-catenin	CTNNB1	P35222	CHEMBL5866	Unclassified protein	0.0	1 / 0
Lysine-specific demethylase 4C	KDM4C	Q9H3R0	CHEMBL6175	Eraser	0.0	12 / 0
Phosphodiesterase 5A	PDE5A	O76074	CHEMBL1827	Phosphodiesterase	0.0	13 / 0
Phosphodiesterase 3	PDE3A	Q14432	CHEMBL241	Phosphodiesterase	0.0	2 / 0
Phosphodiesterase 7A	PDE7A	Q13946	CHEMBL3012	Phosphodiesterase	0.0	2 / 0
Ceramide glucosyltransferase	UGCG	Q16739	CHEMBL2063	Transferase	0.0	16 / 0
Beta-glucosidase	GBA2	Q9HCG7	CHEMBL3761	Enzyme	0.0	24 / 0
Phosphodiesterase 4D	PDE4D	Q08499	CHEMBL288	Phosphodiesterase	0.0	3 / 0
Neprilysin (by homology)	MME	P08473	CHEMBL1944	Protease	0.0	47 / 0
Protein-tyrosine phosphatase 1B	PTPN1	P18031	CHEMBL335	Phosphatase	0.0	56 / 0
Dihydroorotate dehydrogenase	DHODH	Q02127	CHEMBL1966	Oxidoreductase	0.0	49 / 0
Dual specificty protein kinase CLK1	CLK1	P49759	CHEMBL4224	Kinase	0.0	2 / 0
Dual-specificity tyrosine-phosphorylation regulated kinase 2	DYRK2	Q92630	CHEMBL4376	Kinase	0.0	7 / 0
Dual-specificity tyrosine-phosphorylation regulated kinase 1A (by homology)	DYRK1A	Q13627	CHEMBL2292	Kinase	0.0	7 / 0
Liver glycogen phosphorylase	PYGL	P06737	CHEMBL2568	Enzyme	0.0	44 / 0
Muscle glycogen phosphorylase	PYGM	P11217	CHEMBL3526	Enzyme	0.0	13 / 0
Angiotensin-converting enzyme	ACE	P12821	CHEMBL1808	Protease	0.0	29 / 0
Maltase-glucoamylase	MGAM	O43451	CHEMBL2074	Hydrolase	0.0	3 / 0
Beta-glucocerebrosidase	GBA	P04062	CHEMBL2179	Enzyme	0.0	29 / 0
MAP kinase p38 alpha	MAPK14	Q16539	CHEMBL260	Kinase	0.0	25 / 0
Sucrase-isomaltase	SI	P14410	CHEMBL2748	Enzyme	0.0	4 / 0
G-protein coupled receptor 35	GPR35	Q9HC97	CHEMBL1293267	Family A G protein-coupled receptor	0.0	18 / 0
Lysine-specific demethylase 3A	KDM3A	Q9Y4C1	CHEMBL1938209	Eraser	0.0	3 / 0
Lysine-specific demethylase 5B	KDM5B	Q9UGL1	CHEMBL3774295	Eraser	0.0	3 / 0
Lysine-specific demethylase 4D	KDM4D	Q6B0I6	CHEMBL6138	Eraser	0.0	2 / 0
Steroid 5-alpha-reductase 2	SRD5A2	P31213	CHEMBL1856	Oxidoreductase	0.0	6 / 0
Tyrosine-protein kinase JAK3	JAK3	P52333	CHEMBL2148	Kinase	0.0	2 / 0
Tyrosine-protein kinase JAK1	JAK1	P23458	CHEMBL2835	Kinase	0.0	3 / 0
Tyrosine-protein kinase JAK2	JAK2	O60674	CHEMBL2971	Kinase	0.0	6 / 0
Tyrosine-protein kinase TYK2	TYK2	P29597	CHEMBL3553	Kinase	0.0	3 / 0
Integrin alpha-4/beta-1	ITGB1 ITGA4	P05556 P13612	CHEMBL1907599	Membrane receptor	0.0	20 / 0
Glutamate receptor ionotropic kainate 1	GRIK1	P39086	CHEMBL1918	Ligand-gated ion channel	0.0	16 / 0
Interleukin-8 receptor B	CXCR2	P25025	CHEMBL2434	Family A G protein-coupled receptor	0.0	5 / 0
Squalene synthetase (by homology)	FDFT1	P37268	CHEMBL3338	Enzyme	0.0	89 / 0
Sodium/glucose cotransporter 2	SLC5A2	P31639	CHEMBL3884	Electrochemical transporter	0.0	79 / 0
Glutamate receptor ionotropic, AMPA 2	GRIA2	P42262	CHEMBL4016	Ligand-gated ion channel	0.0	9 / 0
Metabotropic glutamate receptor 2 (by homology)	GRM2	Q14416	CHEMBL5137	Family C G protein-coupled receptor	0.0	7 / 0
Hematopoietic prostaglandin D synthase	HPGDS	O60760	CHEMBL5879	Transferase	0.0	1 / 0
Tyrosine-protein kinase SRC	SRC	P12931	CHEMBL267	Kinase	0.0	12 / 0
CDK2/Cyclin A	CCNA2 CDK2	P20248 P24941	CHEMBL3038469	Kinase	0.0	1 / 0
Lysine-specific demethylase 4A	KDM4A	O75164	CHEMBL5896	Eraser	0.0	4 / 0
Glutamate carboxypeptidase II	FOLH1	Q04609	CHEMBL1892	Protease	0.0	28 / 0
Dihydrofolate reductase	DHFR	P00374	CHEMBL202	Oxidoreductase	0.0	53 / 0
Adenosine kinase	ADK	P55263	CHEMBL3589	Enzyme	0.0	3 / 0
Serine/threonine-protein kinase TNNI3K	TNNI3K	Q59H18	CHEMBL5260	Kinase	0.0	1 / 0
Prostanoid EP2 receptor	PTGER2	P43116	CHEMBL1881	Family A G protein-coupled receptor	0.0	29 / 0
Casein kinase I delta	CSNK1D	P48730	CHEMBL2828	Kinase	0.0	1 / 0
Peroxisome proliferator-activated receptor delta	PPARD	Q03181	CHEMBL3979	Nuclear receptor	0.0	1 / 0
Protein farnesyltransferase	FNTA FNTB	P49354 P49356	CHEMBL2094108	Enzyme	0.0	15 / 0
Protein-tyrosine phosphatase 1C	PTPN6	P29350	CHEMBL3166	Phosphatase	0.0	8 / 0
Leukocyte common antigen	PTPRC	P08575	CHEMBL3243	Enzyme	0.0	5 / 0
T-cell protein-tyrosine phosphatase	PTPN2	P17706	CHEMBL3807	Phosphatase	0.0	12 / 0
Protein-tyrosine phosphatase 2C	PTPN11	Q06124	CHEMBL3864	Phosphatase	0.0	17 / 0
Tyrosine-protein phosphatase non-receptor type 9	PTPN9	P43378	CHEMBL6117	Enzyme	0.0	7 / 0
Alpha-ketoglutarate-dependent dioxygenase FTO	FTO	Q9C0B1	CHEMBL2331065	Oxidoreductase	0.0	1 / 0
Dual specificity phosphatase 22	DUSP22	Q9NRW4	CHEMBL3924	Phosphatase	0.0	2 / 0
Cyclin-dependent kinase 5/CDK5 activator 1	CDK5	Q00535	CHEMBL4036	Kinase	0.0	3 / 0
Beta-3 adrenergic receptor	ADRB3	P13945	CHEMBL246	Family A G protein-coupled receptor	0.0	13 / 0
Sphingosine 1-phosphate receptor Edg-5	S1PR2	O95136	CHEMBL2955	Family A G protein-coupled receptor	0.0	9 / 0
Lysophosphatidic acid receptor Edg-4	LPAR2	Q9HBW0	CHEMBL3724	Family A G protein-coupled receptor	0.0	10 / 0
Sphingosine 1-phosphate receptor Edg-3	S1PR3	Q99500	CHEMBL3892	Family A G protein-coupled receptor	0.0	13 / 0
Sphingosine 1-phosphate receptor Edg-1	S1PR1	P21453	CHEMBL4333	Family A G protein-coupled receptor	0.0	9 / 0
Apoptosis regulator Bcl-X	BCL2L1	Q07817	CHEMBL4625	Other ion channel	0.0	10 / 0
Sodium/glucose cotransporter 1	SLC5A1	P13866	CHEMBL4979	Electrochemical transporter	0.0	29 / 0
