# Supplementary material for: Reversing chemoresistance in ovarian cancer: network pharmacology reveals how hydroxychloroquine/sulfasalazine duotherapy remodels tumor inflammatory–immune microenvironment
Source: Front Immunol. 2026 Mar 26;17:1790210. doi: 10.3389/fimmu.2026.1790210 (PMC13062316; doi:10.3389/fimmu.2026.1790210)
Supplement: Supplementary Figure 1 — PCA plots before and after data merging. PCA plots of TCGA-OV and GSE63885 before (A) and after (B) merging. [file DataSheet1.zip › Supplementary Files/Table S6 max.csv]

automated_textmining	coexpression	combined_score	database_annotated	experimentally_determined_interaction	gene_fusion	homology	interaction	name	neighborhood_on_chromosome	node1_string_id	node2_string_id	phylogenetic_cooccurrence	selected	shared interaction	shared name
0.876	0.115	0.928	0.36	0.094	0.0	0.0	interacts with	LIG4 (interacts with) XRCC1	0.0	9606.ENSP00000484288	9606.ENSP00000262887	0.0	false	interacts with	LIG4 (interacts with) XRCC1
0.584	0.058	0.799	0.5	0.095	0.0	0.0	interacts with	H2AX (interacts with) RPA2	0.0	9606.ENSP00000434024	9606.ENSP00000363017	0.0	false	interacts with	H2AX (interacts with) RPA2
0.824	0.139	0.88	0.0	0.272	0.0	0.0	interacts with	FEN1 (interacts with) XRCC5	0.0	9606.ENSP00000305480	9606.ENSP00000375978	0.0	false	interacts with	FEN1 (interacts with) XRCC5
0.665	0.201	0.973	0.9	0.133	0.0	0.0	interacts with	MSH2 (interacts with) XRCC5	0.0	9606.ENSP00000233146	9606.ENSP00000375978	0.0	false	interacts with	MSH2 (interacts with) XRCC5
0.964	0.06	0.998	0.9	0.587	0.0	0.0	interacts with	ATM (interacts with) XRCC5	0.0	9606.ENSP00000278616	9606.ENSP00000375978	0.0	false	interacts with	ATM (interacts with) XRCC5
0.624	0.127	0.965	0.9	0.061	0.0	0.0	interacts with	LIG4 (interacts with) MSH6	0.0	9606.ENSP00000484288	9606.ENSP00000234420	0.0	false	interacts with	LIG4 (interacts with) MSH6
0.804	0.188	0.879	0.0	0.3	0.0	0.0	interacts with	FEN1 (interacts with) XRCC6	0.0	9606.ENSP00000305480	9606.ENSP00000352257	0.0	false	interacts with	FEN1 (interacts with) XRCC6
0.606	0.145	0.964	0.9	0.061	0.0	0.0	interacts with	LIG4 (interacts with) MSH2	0.0	9606.ENSP00000484288	9606.ENSP00000233146	0.0	false	interacts with	LIG4 (interacts with) MSH2
0.974	0.05	0.998	0.9	0.449	0.0	0.0	interacts with	ATM (interacts with) CHEK1	0.0	9606.ENSP00000278616	9606.ENSP00000391090	0.0	false	interacts with	ATM (interacts with) CHEK1
0.811	0.293	0.994	0.9	0.637	0.0	0.0	interacts with	MSH2 (interacts with) POLD1	0.0	9606.ENSP00000233146	9606.ENSP00000472445	0.0	false	interacts with	MSH2 (interacts with) POLD1
0.813	0.084	0.821	0.0	0.0	0.0	0.0	interacts with	LIG4 (interacts with) NBN	0.0	9606.ENSP00000484288	9606.ENSP00000265433	0.0	false	interacts with	LIG4 (interacts with) NBN
0.999	0.042	0.999	0.9	0.847	0.0	0.0	interacts with	ATM (interacts with) BRCA1	0.0	9606.ENSP00000278616	9606.ENSP00000418960	0.0	false	interacts with	ATM (interacts with) BRCA1
0.997	0.044	0.999	0.5	0.99	0.0	0.0	interacts with	H2AX (interacts with) TP53BP1	0.0	9606.ENSP00000434024	9606.ENSP00000371475	0.0	false	interacts with	H2AX (interacts with) TP53BP1
0.635	0.238	0.979	0.9	0.36	0.0	0.0	interacts with	MSH2 (interacts with) XRCC6	0.0	9606.ENSP00000233146	9606.ENSP00000352257	0.0	false	interacts with	MSH2 (interacts with) XRCC6
0.526	0.138	0.878	0.72	0.061	0.0	0.0	interacts with	LIG4 (interacts with) MSH3	0.0	9606.ENSP00000484288	9606.ENSP00000265081	0.0	false	interacts with	LIG4 (interacts with) MSH3
0.743	0.086	0.889	0.0	0.565	0.0	0.0	interacts with	FEN1 (interacts with) MUS81	0.0	9606.ENSP00000305480	9606.ENSP00000307853	0.0	false	interacts with	FEN1 (interacts with) MUS81
0.365	0.0	0.934	0.5	0.809	0.0	0.0	interacts with	H2AX (interacts with) RAD50	0.0	9606.ENSP00000434024	9606.ENSP00000368100	0.0	false	interacts with	H2AX (interacts with) RAD50
0.955	0.249	0.981	0.0	0.469	0.0	0.0	interacts with	FEN1 (interacts with) RECQL4	0.05	9606.ENSP00000305480	9606.ENSP00000482313	0.0	false	interacts with	FEN1 (interacts with) RECQL4
0.847	0.067	0.958	0.5	0.483	0.0	0.0	interacts with	H2AX (interacts with) RBBP8	0.0	9606.ENSP00000434024	9606.ENSP00000382628	0.0	false	interacts with	H2AX (interacts with) RBBP8
0.991	0.107	0.999	0.9	0.997	0.0	0.645	interacts with	MSH2 (interacts with) MSH3	0.0	9606.ENSP00000233146	9606.ENSP00000265081	0.177	false	interacts with	MSH2 (interacts with) MSH3
0.989	0.058	0.999	0.9	0.897	0.0	0.0	interacts with	LIG4 (interacts with) PRKDC	0.0	9606.ENSP00000484288	9606.ENSP00000313420	0.0	false	interacts with	LIG4 (interacts with) PRKDC
0.849	0.414	0.959	0.0	0.576	0.0	0.0	interacts with	FEN1 (interacts with) RAD51	0.057	9606.ENSP00000305480	9606.ENSP00000493712	0.0	false	interacts with	FEN1 (interacts with) RAD51
0.941	0.236	0.999	0.9	0.907	0.0	0.0	interacts with	ATM (interacts with) MRE11	0.0	9606.ENSP00000278616	9606.ENSP00000325863	0.0	false	interacts with	ATM (interacts with) MRE11
0.991	0.682	0.999	0.9	0.997	0.0	0.639	interacts with	MSH2 (interacts with) MSH6	0.0	9606.ENSP00000233146	9606.ENSP00000234420	0.14	false	interacts with	MSH2 (interacts with) MSH6
0.218	0.067	0.923	0.9	0.07	0.0	0.0	interacts with	LIG4 (interacts with) XPC	0.0	9606.ENSP00000484288	9606.ENSP00000285021	0.0	false	interacts with	LIG4 (interacts with) XPC
0.999	0.044	0.999	0.5	0.836	0.0	0.0	interacts with	ATM (interacts with) CHEK2	0.0	9606.ENSP00000278616	9606.ENSP00000372023	0.0	false	interacts with	ATM (interacts with) CHEK2
0.743	0.087	0.933	0.4	0.583	0.0	0.0	interacts with	FEN1 (interacts with) RAD52	0.0	9606.ENSP00000305480	9606.ENSP00000351284	0.0	false	interacts with	FEN1 (interacts with) RAD52
0.861	0.05	0.973	0.5	0.646	0.0	0.0	interacts with	H2AX (interacts with) XRCC5	0.0	9606.ENSP00000434024	9606.ENSP00000375978	0.0	false	interacts with	H2AX (interacts with) XRCC5
0.999	0.355	0.999	0.54	0.895	0.0	0.0	interacts with	MSH2 (interacts with) PMS2	0.061	9606.ENSP00000233146	9606.ENSP00000265849	0.332	false	interacts with	MSH2 (interacts with) PMS2
0.422	0.125	0.753	0.54	0.064	0.0	0.0	interacts with	LIG4 (interacts with) PMS2	0.0	9606.ENSP00000484288	9606.ENSP00000265849	0.0	false	interacts with	LIG4 (interacts with) PMS2
0.515	0.067	0.952	0.9	0.071	0.0	0.0	interacts with	LIG4 (interacts with) RAD23B	0.0	9606.ENSP00000484288	9606.ENSP00000350708	0.0	false	interacts with	LIG4 (interacts with) RAD23B
0.829	0.075	0.835	0.0	0.0	0.0	0.0	interacts with	MSH3 (interacts with) SLX1A	0.0	9606.ENSP00000265081	9606.ENSP00000251303	0.0	false	interacts with	MSH3 (interacts with) SLX1A
0.995	0.042	0.999	0.5	0.874	0.0	0.0	interacts with	ATM (interacts with) TP53BP1	0.0	9606.ENSP00000278616	9606.ENSP00000371475	0.0	false	interacts with	ATM (interacts with) TP53BP1
0.991	0.063	0.999	0.9	0.937	0.0	0.647	interacts with	MSH3 (interacts with) MSH6	0.0	9606.ENSP00000265081	9606.ENSP00000234420	0.162	false	interacts with	MSH3 (interacts with) MSH6
0.663	0.11	0.704	0.0	0.09	0.0	0.0	interacts with	LIG4 (interacts with) MRE11	0.043	9606.ENSP00000484288	9606.ENSP00000325863	0.0	false	interacts with	LIG4 (interacts with) MRE11
0.742	0.141	0.984	0.5	0.878	0.0	0.0	interacts with	FEN1 (interacts with) MRE11	0.0	9606.ENSP00000305480	9606.ENSP00000325863	0.0	false	interacts with	FEN1 (interacts with) MRE11
0.723	0.0	0.723	0.0	0.0	0.0	0.0	interacts with	H2AX (interacts with) XRCC4	0.0	9606.ENSP00000434024	9606.ENSP00000421491	0.0	false	interacts with	H2AX (interacts with) XRCC4
0.745	0.213	0.999	0.9	0.974	0.0	0.564	interacts with	ATM (interacts with) ATR	0.0	9606.ENSP00000278616	9606.ENSP00000343741	0.0	false	interacts with	ATM (interacts with) ATR
0.6	0.082	0.744	0.36	0.0	0.0	0.0	interacts with	MSH3 (interacts with) XRCC1	0.0	9606.ENSP00000265081	9606.ENSP00000262887	0.0	false	interacts with	MSH3 (interacts with) XRCC1
0.982	0.109	0.999	0.9	0.967	0.0	0.0	interacts with	LIG4 (interacts with) XRCC6	0.0	9606.ENSP00000484288	9606.ENSP00000352257	0.0	false	interacts with	LIG4 (interacts with) XRCC6
0.921	0.138	0.993	0.5	0.822	0.0	0.0	interacts with	H2AX (interacts with) RAD51	0.0	9606.ENSP00000434024	9606.ENSP00000493712	0.0	false	interacts with	H2AX (interacts with) RAD51
0.535	0.126	0.895	0.5	0.544	0.0	0.0	interacts with	MSH3 (interacts with) RPA1	0.0	9606.ENSP00000265081	9606.ENSP00000254719	0.0	false	interacts with	MSH3 (interacts with) RPA1
0.776	0.0	0.881	0.0	0.489	0.0	0.0	interacts with	LIG4 (interacts with) RAD52	0.0	9606.ENSP00000484288	9606.ENSP00000351284	0.0	false	interacts with	LIG4 (interacts with) RAD52
0.856	0.469	0.997	0.5	0.941	0.0	0.0	interacts with	FEN1 (interacts with) POLD1	0.0	9606.ENSP00000305480	9606.ENSP00000472445	0.0	false	interacts with	FEN1 (interacts with) POLD1
0.648	0.336	0.989	0.9	0.619	0.0	0.0	interacts with	POLD1 (interacts with) RPA1	0.0	9606.ENSP00000472445	9606.ENSP00000254719	0.0	false	interacts with	POLD1 (interacts with) RPA1
0.868	0.09	0.934	0.36	0.242	0.0	0.0	interacts with	LIG4 (interacts with) TP53BP1	0.0	9606.ENSP00000484288	9606.ENSP00000371475	0.0	false	interacts with	LIG4 (interacts with) TP53BP1
0.225	0.093	0.758	0.5	0.392	0.0	0.0	interacts with	MSH3 (interacts with) RPA2	0.0	9606.ENSP00000265081	9606.ENSP00000363017	0.0	false	interacts with	MSH3 (interacts with) RPA2
0.646	0.065	0.752	0.0	0.299	0.0	0.0	interacts with	MSH3 (interacts with) RAD51	0.057	9606.ENSP00000265081	9606.ENSP00000493712	0.0	false	interacts with	MSH3 (interacts with) RAD51
0.605	0.058	0.814	0.54	0.0	0.0	0.0	interacts with	LIG4 (interacts with) XPA	0.0	9606.ENSP00000484288	9606.ENSP00000364270	0.0	false	interacts with	LIG4 (interacts with) XPA
0.623	0.267	0.712	0.0	0.0	0.0	0.0	interacts with	MSH3 (interacts with) RAD50	0.0	9606.ENSP00000265081	9606.ENSP00000368100	0.0	false	interacts with	MSH3 (interacts with) RAD50
0.33	0.122	0.826	0.72	0.068	0.0	0.0	interacts with	MSH3 (interacts with) XPC	0.0	9606.ENSP00000265081	9606.ENSP00000285021	0.0	false	interacts with	MSH3 (interacts with) XPC
0.739	0.238	0.904	0.4	0.292	0.0	0.0	interacts with	POLD1 (interacts with) XRCC1	0.0	9606.ENSP00000472445	9606.ENSP00000262887	0.0	false	interacts with	POLD1 (interacts with) XRCC1
0.711	0.049	0.774	0.0	0.245	0.0	0.0	interacts with	MSH3 (interacts with) RAD52	0.0	9606.ENSP00000265081	9606.ENSP00000351284	0.0	false	interacts with	MSH3 (interacts with) RAD52
0.985	0.124	0.999	0.9	0.974	0.0	0.0	interacts with	LIG4 (interacts with) XRCC5	0.0	9606.ENSP00000484288	9606.ENSP00000375978	0.0	false	interacts with	LIG4 (interacts with) XRCC5
0.806	0.071	0.824	0.0	0.091	0.0	0.0	interacts with	LIG4 (interacts with) XRCC3	0.052	9606.ENSP00000484288	9606.ENSP00000451974	0.0	false	interacts with	LIG4 (interacts with) XRCC3
0.39	0.09	0.947	0.9	0.161	0.0	0.0	interacts with	POLD1 (interacts with) PRKDC	0.0	9606.ENSP00000472445	9606.ENSP00000313420	0.0	false	interacts with	POLD1 (interacts with) PRKDC
0.502	0.075	0.859	0.72	0.0	0.0	0.0	interacts with	MSH3 (interacts with) XRCC4	0.0	9606.ENSP00000265081	9606.ENSP00000421491	0.0	false	interacts with	MSH3 (interacts with) XRCC4
0.999	0.083	0.999	0.9	0.997	0.0	0.0	interacts with	LIG4 (interacts with) XRCC4	0.0	9606.ENSP00000484288	9606.ENSP00000421491	0.0	false	interacts with	LIG4 (interacts with) XRCC4
0.188	0.067	0.919	0.9	0.068	0.0	0.0	interacts with	POLD1 (interacts with) XPC	0.0	9606.ENSP00000472445	9606.ENSP00000285021	0.0	false	interacts with	POLD1 (interacts with) XPC
0.812	0.0	0.838	0.0	0.176	0.0	0.0	interacts with	MSH3 (interacts with) MUS81	0.0	9606.ENSP00000265081	9606.ENSP00000307853	0.0	false	interacts with	MSH3 (interacts with) MUS81
0.762	0.094	0.777	0.0	0.05	0.0	0.0	interacts with	LIG4 (interacts with) RBBP8	0.0	9606.ENSP00000484288	9606.ENSP00000382628	0.0	false	interacts with	LIG4 (interacts with) RBBP8
0.26	0.075	0.925	0.9	0.0	0.0	0.0	interacts with	POLD1 (interacts with) RAD23B	0.0	9606.ENSP00000472445	9606.ENSP00000350708	0.0	false	interacts with	POLD1 (interacts with) RAD23B
0.644	0.076	0.9	0.72	0.0	0.0	0.0	interacts with	MSH3 (interacts with) XRCC5	0.0	9606.ENSP00000265081	9606.ENSP00000375978	0.0	false	interacts with	MSH3 (interacts with) XRCC5
0.773	0.071	0.794	0.0	0.091	0.0	0.0	interacts with	LIG4 (interacts with) RAD51	0.052	9606.ENSP00000484288	9606.ENSP00000493712	0.0	false	interacts with	LIG4 (interacts with) RAD51
0.622	0.09	0.812	0.4	0.186	0.0	0.0	interacts with	POLD1 (interacts with) RAD51C	0.054	9606.ENSP00000472445	9606.ENSP00000336701	0.0	false	interacts with	POLD1 (interacts with) RAD51C
0.543	0.071	0.872	0.72	0.049	0.0	0.0	interacts with	MSH3 (interacts with) PRKDC	0.0	9606.ENSP00000265081	9606.ENSP00000313420	0.0	false	interacts with	MSH3 (interacts with) PRKDC
0.454	0.136	0.951	0.9	0.098	0.0	0.0	interacts with	LIG4 (interacts with) POLD1	0.0	9606.ENSP00000484288	9606.ENSP00000472445	0.0	false	interacts with	LIG4 (interacts with) POLD1
0.586	0.146	0.769	0.4	0.0	0.0	0.0	interacts with	POLD1 (interacts with) TOP3A	0.0	9606.ENSP00000472445	9606.ENSP00000321636	0.0	false	interacts with	POLD1 (interacts with) TOP3A
0.545	0.063	0.87	0.72	0.0	0.0	0.0	interacts with	MSH3 (interacts with) RAD23B	0.0	9606.ENSP00000265081	9606.ENSP00000350708	0.0	false	interacts with	MSH3 (interacts with) RAD23B
0.774	0.133	0.946	0.72	0.144	0.0	0.0	interacts with	MSH3 (interacts with) POLD1	0.0	9606.ENSP00000265081	9606.ENSP00000472445	0.0	false	interacts with	MSH3 (interacts with) POLD1
0.746	0.081	0.929	0.72	0.0	0.0	0.0	interacts with	MSH3 (interacts with) XRCC6	0.0	9606.ENSP00000265081	9606.ENSP00000352257	0.0	false	interacts with	MSH3 (interacts with) XRCC6
0.524	0.0	0.782	0.0	0.562	0.0	0.0	interacts with	POLD1 (interacts with) RAD52	0.0	9606.ENSP00000472445	9606.ENSP00000351284	0.0	false	interacts with	POLD1 (interacts with) RAD52
0.693	0.103	0.904	0.54	0.334	0.0	0.0	interacts with	MSH3 (interacts with) XPA	0.0	9606.ENSP00000265081	9606.ENSP00000364270	0.0	false	interacts with	MSH3 (interacts with) XPA
0.997	0.607	0.999	0.54	0.492	0.0	0.0	interacts with	MSH3 (interacts with) PMS2	0.061	9606.ENSP00000265081	9606.ENSP00000265849	0.392	false	interacts with	MSH3 (interacts with) PMS2
0.555	0.142	0.962	0.9	0.13	0.0	0.0	interacts with	POLD1 (interacts with) XRCC6	0.0	9606.ENSP00000472445	9606.ENSP00000352257	0.0	false	interacts with	POLD1 (interacts with) XRCC6
0.47	0.0	0.808	0.54	0.276	0.0	0.0	interacts with	POLD1 (interacts with) XPA	0.0	9606.ENSP00000472445	9606.ENSP00000364270	0.0	false	interacts with	POLD1 (interacts with) XPA
0.278	0.122	0.971	0.9	0.599	0.0	0.0	interacts with	POLD1 (interacts with) RPA2	0.0	9606.ENSP00000472445	9606.ENSP00000363017	0.0	false	interacts with	POLD1 (interacts with) RPA2
0.394	0.101	0.741	0.4	0.302	0.0	0.0	interacts with	POLD1 (interacts with) RAD50	0.0	9606.ENSP00000472445	9606.ENSP00000368100	0.0	false	interacts with	POLD1 (interacts with) RAD50
0.469	0.062	0.768	0.4	0.307	0.0	0.0	interacts with	POLD1 (interacts with) RAD51B	0.054	9606.ENSP00000472445	9606.ENSP00000419881	0.0	false	interacts with	POLD1 (interacts with) RAD51B
0.596	0.109	0.963	0.9	0.091	0.0	0.0	interacts with	POLD1 (interacts with) XRCC5	0.0	9606.ENSP00000472445	9606.ENSP00000375978	0.0	false	interacts with	POLD1 (interacts with) XRCC5
0.374	0.178	0.834	0.36	0.555	0.0	0.0	interacts with	POLD1 (interacts with) TP53BP1	0.0	9606.ENSP00000472445	9606.ENSP00000371475	0.0	false	interacts with	POLD1 (interacts with) TP53BP1
0.445	0.47	0.839	0.4	0.186	0.0	0.0	interacts with	POLD1 (interacts with) XRCC3	0.054	9606.ENSP00000472445	9606.ENSP00000451974	0.0	false	interacts with	POLD1 (interacts with) XRCC3
0.342	0.056	0.932	0.9	0.0	0.0	0.0	interacts with	POLD1 (interacts with) XRCC4	0.0	9606.ENSP00000472445	9606.ENSP00000421491	0.0	false	interacts with	POLD1 (interacts with) XRCC4
0.481	0.687	0.843	0.0	0.114	0.0	0.0	interacts with	POLD1 (interacts with) RECQL4	0.0	9606.ENSP00000472445	9606.ENSP00000482313	0.0	false	interacts with	POLD1 (interacts with) RECQL4
0.605	0.098	0.752	0.36	0.0	0.0	0.0	interacts with	MSH6 (interacts with) XRCC1	0.0	9606.ENSP00000234420	9606.ENSP00000262887	0.0	false	interacts with	MSH6 (interacts with) XRCC1
0.522	0.0	0.7	0.4	0.0	0.0	0.0	interacts with	ERCC1 (interacts with) NBN	0.0	9606.ENSP00000013807	9606.ENSP00000265433	0.0	false	interacts with	ERCC1 (interacts with) NBN
0.671	0.062	0.856	0.4	0.307	0.0	0.0	interacts with	POLD1 (interacts with) RAD51D	0.054	9606.ENSP00000472445	9606.ENSP00000466399	0.0	false	interacts with	POLD1 (interacts with) RAD51D
0.607	0.214	0.921	0.4	0.622	0.0	0.0	interacts with	POLD1 (interacts with) RAD51	0.054	9606.ENSP00000472445	9606.ENSP00000493712	0.0	false	interacts with	POLD1 (interacts with) RAD51
0.3	0.181	0.806	0.5	0.403	0.0	0.0	interacts with	MSH6 (interacts with) RPA2	0.0	9606.ENSP00000234420	9606.ENSP00000363017	0.0	false	interacts with	MSH6 (interacts with) RPA2
0.556	0.0	0.722	0.4	0.0	0.0	0.0	interacts with	ERCC1 (interacts with) RBBP8	0.0	9606.ENSP00000013807	9606.ENSP00000382628	0.0	false	interacts with	ERCC1 (interacts with) RBBP8
0.761	0.132	0.802	0.0	0.104	0.0	0.0	interacts with	MSH6 (interacts with) RAD51C	0.057	9606.ENSP00000234420	9606.ENSP00000336701	0.0	false	interacts with	MSH6 (interacts with) RAD51C
0.813	0.141	0.846	0.0	0.104	0.0	0.0	interacts with	MSH6 (interacts with) RAD51D	0.057	9606.ENSP00000234420	9606.ENSP00000466399	0.0	false	interacts with	MSH6 (interacts with) RAD51D
0.648	0.042	0.836	0.0	0.553	0.0	0.0	interacts with	MSH6 (interacts with) RAD52	0.0	9606.ENSP00000234420	9606.ENSP00000351284	0.0	false	interacts with	MSH6 (interacts with) RAD52
0.592	0.0	0.752	0.4	0.069	0.0	0.0	interacts with	ERCC1 (interacts with) MRE11	0.0	9606.ENSP00000013807	9606.ENSP00000325863	0.0	false	interacts with	ERCC1 (interacts with) MRE11
0.425	0.0	0.737	0.4	0.3	0.0	0.0	interacts with	ERCC1 (interacts with) TOPBP1	0.0	9606.ENSP00000013807	9606.ENSP00000260810	0.0	false	interacts with	ERCC1 (interacts with) TOPBP1
0.646	0.0	0.838	0.54	0.088	0.0	0.0	interacts with	ERCC1 (interacts with) PMS2	0.0	9606.ENSP00000013807	9606.ENSP00000265849	0.0	false	interacts with	ERCC1 (interacts with) PMS2
0.681	0.0	0.856	0.54	0.099	0.0	0.0	interacts with	MSH6 (interacts with) XPA	0.0	9606.ENSP00000234420	9606.ENSP00000364270	0.0	false	interacts with	MSH6 (interacts with) XPA
0.647	0.042	0.835	0.36	0.33	0.0	0.0	interacts with	ERCC1 (interacts with) TP53BP1	0.0	9606.ENSP00000013807	9606.ENSP00000371475	0.0	false	interacts with	ERCC1 (interacts with) TP53BP1
0.594	0.168	0.85	0.0	0.59	0.0	0.0	interacts with	MSH6 (interacts with) RECQL4	0.047	9606.ENSP00000234420	9606.ENSP00000482313	0.0	false	interacts with	MSH6 (interacts with) RECQL4
0.483	0.081	0.817	0.5	0.322	0.0	0.0	interacts with	ERCC1 (interacts with) RPA2	0.0	9606.ENSP00000013807	9606.ENSP00000363017	0.0	false	interacts with	ERCC1 (interacts with) RPA2
0.442	0.369	0.91	0.5	0.552	0.0	0.0	interacts with	MSH6 (interacts with) RPA1	0.0	9606.ENSP00000234420	9606.ENSP00000254719	0.0	false	interacts with	MSH6 (interacts with) RPA1
0.862	0.082	0.907	0.0	0.326	0.0	0.0	interacts with	MSH6 (interacts with) NBN	0.0	9606.ENSP00000234420	9606.ENSP00000265433	0.0	false	interacts with	MSH6 (interacts with) NBN
0.717	0.086	0.848	0.4	0.138	0.0	0.0	interacts with	ERCC1 (interacts with) EXO1	0.0	9606.ENSP00000013807	9606.ENSP00000355506	0.0	false	interacts with	ERCC1 (interacts with) EXO1
0.794	0.265	0.893	0.0	0.338	0.0	0.0	interacts with	MSH6 (interacts with) RAD51	0.057	9606.ENSP00000234420	9606.ENSP00000493712	0.0	false	interacts with	MSH6 (interacts with) RAD51
0.561	0.067	0.955	0.9	0.0	0.0	0.0	interacts with	MSH6 (interacts with) RAD23B	0.0	9606.ENSP00000234420	9606.ENSP00000350708	0.0	false	interacts with	MSH6 (interacts with) RAD23B
0.724	0.049	0.873	0.54	0.071	0.0	0.0	interacts with	ERCC1 (interacts with) MLH1	0.0	9606.ENSP00000013807	9606.ENSP00000231790	0.0	false	interacts with	ERCC1 (interacts with) MLH1
0.476	0.056	0.946	0.9	0.0	0.0	0.0	interacts with	MSH6 (interacts with) XRCC4	0.0	9606.ENSP00000234420	9606.ENSP00000421491	0.0	false	interacts with	MSH6 (interacts with) XRCC4
0.323	0.075	0.933	0.9	0.068	0.0	0.0	interacts with	MSH6 (interacts with) XPC	0.0	9606.ENSP00000234420	9606.ENSP00000285021	0.0	false	interacts with	MSH6 (interacts with) XPC
0.86	0.0	0.86	0.0	0.0	0.0	0.0	interacts with	ERCC1 (interacts with) XRCC3	0.0	9606.ENSP00000013807	9606.ENSP00000451974	0.0	false	interacts with	ERCC1 (interacts with) XRCC3
0.808	0.0	0.907	0.54	0.0	0.0	0.0	interacts with	ERCC1 (interacts with) FANCI	0.0	9606.ENSP00000013807	9606.ENSP00000310842	0.0	false	interacts with	ERCC1 (interacts with) FANCI
0.591	0.148	0.972	0.9	0.292	0.0	0.0	interacts with	MSH6 (interacts with) XRCC5	0.0	9606.ENSP00000234420	9606.ENSP00000375978	0.0	false	interacts with	MSH6 (interacts with) XRCC5
0.69	0.092	0.898	0.5	0.362	0.0	0.0	interacts with	ERCC1 (interacts with) RPA1	0.0	9606.ENSP00000013807	9606.ENSP00000254719	0.0	false	interacts with	ERCC1 (interacts with) RPA1
0.506	0.177	0.967	0.9	0.297	0.0	0.0	interacts with	MSH6 (interacts with) PRKDC	0.0	9606.ENSP00000234420	9606.ENSP00000313420	0.0	false	interacts with	MSH6 (interacts with) PRKDC
0.561	0.0	0.739	0.4	0.088	0.0	0.0	interacts with	ATR (interacts with) ERCC1	0.0	9606.ENSP00000343741	9606.ENSP00000013807	0.0	false	interacts with	ATR (interacts with) ERCC1
0.839	0.445	0.995	0.9	0.528	0.0	0.0	interacts with	MSH6 (interacts with) POLD1	0.0	9606.ENSP00000234420	9606.ENSP00000472445	0.0	false	interacts with	MSH6 (interacts with) POLD1
0.857	0.168	0.992	0.9	0.454	0.0	0.0	interacts with	MSH6 (interacts with) XRCC6	0.0	9606.ENSP00000234420	9606.ENSP00000352257	0.0	false	interacts with	MSH6 (interacts with) XRCC6
0.853	0.0	0.908	0.4	0.0	0.0	0.0	interacts with	ERCC1 (interacts with) RAD51	0.0	9606.ENSP00000013807	9606.ENSP00000493712	0.0	false	interacts with	ERCC1 (interacts with) RAD51
0.799	0.0	0.95	0.72	0.181	0.0	0.0	interacts with	ERCC1 (interacts with) MSH3	0.0	9606.ENSP00000013807	9606.ENSP00000265081	0.0	false	interacts with	ERCC1 (interacts with) MSH3
0.481	0.292	0.91	0.0	0.775	0.0	0.0	interacts with	ATR (interacts with) MSH2	0.0	9606.ENSP00000343741	9606.ENSP00000233146	0.0	false	interacts with	ATR (interacts with) MSH2
0.939	0.055	0.946	0.0	0.138	0.0	0.0	interacts with	ERCC1 (interacts with) FEN1	0.0	9606.ENSP00000013807	9606.ENSP00000305480	0.0	false	interacts with	ERCC1 (interacts with) FEN1
0.999	0.349	0.999	0.54	0.835	0.0	0.0	interacts with	MSH6 (interacts with) PMS2	0.061	9606.ENSP00000234420	9606.ENSP00000265849	0.0	false	interacts with	MSH6 (interacts with) PMS2
0.692	0.109	0.933	0.5	0.569	0.0	0.0	interacts with	ERCC1 (interacts with) FANCM	0.0	9606.ENSP00000013807	9606.ENSP00000267430	0.0	false	interacts with	ERCC1 (interacts with) FANCM
0.594	0.049	0.958	0.9	0.0	0.0	0.0	interacts with	ERCC1 (interacts with) PRKDC	0.0	9606.ENSP00000013807	9606.ENSP00000313420	0.0	false	interacts with	ERCC1 (interacts with) PRKDC
0.524	0.104	0.775	0.5	0.071	0.0	0.0	interacts with	ATR (interacts with) BRIP1	0.0	9606.ENSP00000343741	9606.ENSP00000259008	0.0	false	interacts with	ATR (interacts with) BRIP1
0.525	0.056	0.953	0.9	0.092	0.0	0.0	interacts with	ERCC1 (interacts with) POLD1	0.0	9606.ENSP00000013807	9606.ENSP00000472445	0.0	false	interacts with	ERCC1 (interacts with) POLD1
0.594	0.049	0.983	0.5	0.925	0.0	0.0	interacts with	ATR (interacts with) RPA1	0.0	9606.ENSP00000343741	9606.ENSP00000254719	0.0	false	interacts with	ATR (interacts with) RPA1
0.899	0.0	0.951	0.54	0.0	0.0	0.0	interacts with	ERCC1 (interacts with) FANCD2	0.0	9606.ENSP00000013807	9606.ENSP00000287647	0.0	false	interacts with	ERCC1 (interacts with) FANCD2
0.489	0.163	0.824	0.0	0.622	0.0	0.0	interacts with	ATR (interacts with) MSH6	0.0	9606.ENSP00000343741	9606.ENSP00000234420	0.0	false	interacts with	ATR (interacts with) MSH6
0.411	0.294	0.729	0.0	0.4	0.0	0.0	interacts with	ATR (interacts with) MSH3	0.0	9606.ENSP00000343741	9606.ENSP00000265081	0.0	false	interacts with	ATR (interacts with) MSH3
0.679	0.0	0.966	0.9	0.0	0.0	0.0	interacts with	ERCC1 (interacts with) LIG4	0.0	9606.ENSP00000013807	9606.ENSP00000484288	0.0	false	interacts with	ERCC1 (interacts with) LIG4
0.416	0.088	0.725	0.5	0.091	0.0	0.0	interacts with	ATR (interacts with) BARD1	0.0	9606.ENSP00000343741	9606.ENSP00000260947	0.0	false	interacts with	ATR (interacts with) BARD1
0.635	0.0	0.962	0.9	0.0	0.0	0.0	interacts with	ERCC1 (interacts with) XRCC4	0.0	9606.ENSP00000013807	9606.ENSP00000421491	0.0	false	interacts with	ERCC1 (interacts with) XRCC4
0.906	0.127	0.996	0.5	0.934	0.0	0.0	interacts with	ATR (interacts with) TOPBP1	0.0	9606.ENSP00000343741	9606.ENSP00000260810	0.0	false	interacts with	ATR (interacts with) TOPBP1
0.935	0.0	0.974	0.4	0.396	0.0	0.0	interacts with	ERCC1 (interacts with) RAD52	0.0	9606.ENSP00000013807	9606.ENSP00000351284	0.0	false	interacts with	ERCC1 (interacts with) RAD52
0.72	0.06	0.972	0.9	0.088	0.0	0.0	interacts with	ERCC1 (interacts with) XRCC6	0.0	9606.ENSP00000013807	9606.ENSP00000352257	0.0	false	interacts with	ERCC1 (interacts with) XRCC6
0.749	0.095	0.964	0.5	0.724	0.0	0.0	interacts with	ATR (interacts with) NBN	0.0	9606.ENSP00000343741	9606.ENSP00000265433	0.0	false	interacts with	ATR (interacts with) NBN
0.946	0.128	0.967	0.36	0.0	0.0	0.0	interacts with	ERCC1 (interacts with) XRCC1	0.0	9606.ENSP00000013807	9606.ENSP00000262887	0.0	false	interacts with	ERCC1 (interacts with) XRCC1
0.831	0.049	0.982	0.9	0.0	0.0	0.0	interacts with	ERCC1 (interacts with) XRCC5	0.0	9606.ENSP00000013807	9606.ENSP00000375978	0.0	false	interacts with	ERCC1 (interacts with) XRCC5
0.533	0.108	0.759	0.0	0.469	0.0	0.0	interacts with	ATR (interacts with) XPC	0.0	9606.ENSP00000343741	9606.ENSP00000285021	0.0	false	interacts with	ATR (interacts with) XPC
0.708	0.049	0.974	0.9	0.181	0.0	0.0	interacts with	ERCC1 (interacts with) MSH6	0.0	9606.ENSP00000013807	9606.ENSP00000234420	0.0	false	interacts with	ERCC1 (interacts with) MSH6
0.605	0.138	0.978	0.9	0.454	0.0	0.0	interacts with	ATR (interacts with) FANCM	0.0	9606.ENSP00000343741	9606.ENSP00000267430	0.0	false	interacts with	ATR (interacts with) FANCM
0.713	0.061	0.753	0.0	0.157	0.0	0.0	interacts with	ATR (interacts with) MUS81	0.0	9606.ENSP00000343741	9606.ENSP00000307853	0.0	false	interacts with	ATR (interacts with) MUS81
0.944	0.049	0.994	0.9	0.0	0.0	0.0	interacts with	ERCC1 (interacts with) XPC	0.0	9606.ENSP00000013807	9606.ENSP00000285021	0.0	false	interacts with	ERCC1 (interacts with) XPC
0.604	0.074	0.717	0.0	0.29	0.0	0.0	interacts with	ATR (interacts with) FEN1	0.0	9606.ENSP00000343741	9606.ENSP00000305480	0.0	false	interacts with	ATR (interacts with) FEN1
0.816	0.0	0.992	0.9	0.607	0.0	0.0	interacts with	ERCC1 (interacts with) MSH2	0.0	9606.ENSP00000013807	9606.ENSP00000233146	0.0	false	interacts with	ERCC1 (interacts with) MSH2
0.639	0.102	0.93	0.5	0.621	0.0	0.0	interacts with	ATR (interacts with) FANCD2	0.0	9606.ENSP00000343741	9606.ENSP00000287647	0.0	false	interacts with	ATR (interacts with) FANCD2
0.475	0.056	0.96	0.9	0.292	0.0	0.0	interacts with	ATR (interacts with) FANCI	0.0	9606.ENSP00000343741	9606.ENSP00000310842	0.0	false	interacts with	ATR (interacts with) FANCI
0.979	0.107	0.994	0.5	0.499	0.0	0.0	interacts with	ERCC1 (interacts with) SLX1A	0.0	9606.ENSP00000013807	9606.ENSP00000251303	0.0	false	interacts with	ERCC1 (interacts with) SLX1A
0.505	0.101	0.745	0.4	0.157	0.0	0.0	interacts with	ATR (interacts with) ERCC4	0.0	9606.ENSP00000343741	9606.ENSP00000310520	0.0	false	interacts with	ATR (interacts with) ERCC4
0.988	0.074	0.994	0.54	0.0	0.0	0.0	interacts with	ERCC1 (interacts with) ERCC3	0.0	9606.ENSP00000013807	9606.ENSP00000285398	0.0	false	interacts with	ERCC1 (interacts with) ERCC3
0.973	0.2	0.998	0.5	0.856	0.0	0.0	interacts with	ERCC1 (interacts with) MUS81	0.0	9606.ENSP00000013807	9606.ENSP00000307853	0.0	false	interacts with	ERCC1 (interacts with) MUS81
0.983	0.0	0.998	0.9	0.0	0.0	0.0	interacts with	ERCC1 (interacts with) RAD23B	0.0	9606.ENSP00000013807	9606.ENSP00000350708	0.0	false	interacts with	ERCC1 (interacts with) RAD23B
0.973	0.062	0.997	0.9	0.271	0.0	0.0	interacts with	ERCC1 (interacts with) ERCC5	0.0	9606.ENSP00000013807	9606.ENSP00000498881	0.0	false	interacts with	ERCC1 (interacts with) ERCC5
0.581	0.067	0.797	0.5	0.088	0.0	0.0	interacts with	ATR (interacts with) TOP3A	0.0	9606.ENSP00000343741	9606.ENSP00000321636	0.0	false	interacts with	ATR (interacts with) TOP3A
0.999	0.0	0.999	0.54	0.931	0.0	0.0	interacts with	ERCC1 (interacts with) XPA	0.0	9606.ENSP00000013807	9606.ENSP00000364270	0.0	false	interacts with	ERCC1 (interacts with) XPA
0.562	0.062	0.84	0.5	0.314	0.0	0.0	interacts with	ATR (interacts with) RAD51C	0.0	9606.ENSP00000343741	9606.ENSP00000336701	0.0	false	interacts with	ATR (interacts with) RAD51C
0.999	0.109	0.999	0.9	0.999	0.0	0.0	interacts with	ERCC1 (interacts with) ERCC4	0.0	9606.ENSP00000013807	9606.ENSP00000310520	0.0	false	interacts with	ERCC1 (interacts with) ERCC4
0.626	0.131	0.968	0.5	0.83	0.0	0.0	interacts with	ATR (interacts with) MRE11	0.0	9606.ENSP00000343741	9606.ENSP00000325863	0.0	false	interacts with	ATR (interacts with) MRE11
0.522	0.0	0.701	0.4	0.0	0.0	0.0	interacts with	BLM (interacts with) ERCC1	0.0	9606.ENSP00000347232	9606.ENSP00000013807	0.0	false	interacts with	BLM (interacts with) ERCC1
0.664	0.291	0.907	0.0	0.638	0.0	0.0	interacts with	BLM (interacts with) MSH2	0.047	9606.ENSP00000347232	9606.ENSP00000233146	0.0	false	interacts with	BLM (interacts with) MSH2
0.448	0.057	0.747	0.0	0.553	0.0	0.0	interacts with	ATR (interacts with) XPA	0.0	9606.ENSP00000343741	9606.ENSP00000364270	0.0	false	interacts with	ATR (interacts with) XPA
0.807	0.135	0.999	0.5	0.996	0.0	0.0	interacts with	BLM (interacts with) MLH1	0.045	9606.ENSP00000347232	9606.ENSP00000231790	0.0	false	interacts with	BLM (interacts with) MLH1
0.568	0.0	0.877	0.5	0.479	0.0	0.0	interacts with	BLM (interacts with) SLX1A	0.0	9606.ENSP00000347232	9606.ENSP00000251303	0.0	false	interacts with	BLM (interacts with) SLX1A
0.481	0.089	0.813	0.5	0.305	0.0	0.0	interacts with	ATR (interacts with) RAD51D	0.0	9606.ENSP00000343741	9606.ENSP00000466399	0.0	false	interacts with	ATR (interacts with) RAD51D
0.436	0.099	0.799	0.5	0.305	0.0	0.0	interacts with	ATR (interacts with) RAD51B	0.0	9606.ENSP00000343741	9606.ENSP00000419881	0.0	false	interacts with	ATR (interacts with) RAD51B
0.883	0.228	0.972	0.0	0.716	0.0	0.0	interacts with	BLM (interacts with) MSH6	0.047	9606.ENSP00000347232	9606.ENSP00000234420	0.0	false	interacts with	BLM (interacts with) MSH6
0.763	0.234	0.95	0.5	0.51	0.0	0.0	interacts with	BLM (interacts with) BRIP1	0.047	9606.ENSP00000347232	9606.ENSP00000259008	0.0	false	interacts with	BLM (interacts with) BRIP1
0.654	0.105	0.831	0.5	0.0	0.0	0.0	interacts with	ATR (interacts with) BRCA2	0.0	9606.ENSP00000343741	9606.ENSP00000369497	0.0	false	interacts with	ATR (interacts with) BRCA2
0.649	0.109	0.999	0.65	0.998	0.0	0.0	interacts with	BLM (interacts with) RPA1	0.0	9606.ENSP00000347232	9606.ENSP00000254719	0.0	false	interacts with	BLM (interacts with) RPA1
0.717	0.05	0.828	0.0	0.412	0.0	0.0	interacts with	ATR (interacts with) XRCC6	0.0	9606.ENSP00000343741	9606.ENSP00000352257	0.0	false	interacts with	ATR (interacts with) XRCC6
0.79	0.072	0.899	0.5	0.088	0.0	0.0	interacts with	ATR (interacts with) RBBP8	0.0	9606.ENSP00000343741	9606.ENSP00000382628	0.0	false	interacts with	ATR (interacts with) RBBP8
0.708	0.06	0.925	0.5	0.522	0.0	0.0	interacts with	BLM (interacts with) NBN	0.0	9606.ENSP00000347232	9606.ENSP00000265433	0.0	false	interacts with	BLM (interacts with) NBN
0.86	0.057	0.898	0.0	0.292	0.0	0.0	interacts with	ATR (interacts with) XRCC5	0.0	9606.ENSP00000343741	9606.ENSP00000375978	0.0	false	interacts with	ATR (interacts with) XRCC5
0.505	0.204	0.898	0.5	0.543	0.0	0.0	interacts with	BLM (interacts with) TOPBP1	0.0	9606.ENSP00000347232	9606.ENSP00000260810	0.0	false	interacts with	BLM (interacts with) TOPBP1
0.532	0.113	0.894	0.0	0.765	0.0	0.0	interacts with	ATR (interacts with) RECQL4	0.0	9606.ENSP00000343741	9606.ENSP00000482313	0.0	false	interacts with	ATR (interacts with) RECQL4
0.8	0.329	0.933	0.0	0.542	0.0	0.0	interacts with	BLM (interacts with) FANCD2	0.0	9606.ENSP00000347232	9606.ENSP00000287647	0.0	false	interacts with	BLM (interacts with) FANCD2
0.687	0.0	0.914	0.5	0.498	0.0	0.0	interacts with	ATR (interacts with) H2AX	0.0	9606.ENSP00000343741	9606.ENSP00000434024	0.0	false	interacts with	ATR (interacts with) H2AX
0.59	0.171	0.905	0.5	0.508	0.0	0.0	interacts with	ATR (interacts with) RAD50	0.0	9606.ENSP00000343741	9606.ENSP00000368100	0.0	false	interacts with	ATR (interacts with) RAD50
0.839	0.181	0.999	0.9	0.999	0.0	0.0	interacts with	BLM (interacts with) FANCM	0.0	9606.ENSP00000347232	9606.ENSP00000267430	0.0	false	interacts with	BLM (interacts with) FANCM
0.592	0.345	0.921	0.0	0.728	0.0	0.0	interacts with	BLM (interacts with) FEN1	0.05	9606.ENSP00000347232	9606.ENSP00000305480	0.0	false	interacts with	BLM (interacts with) FEN1
0.796	0.056	0.942	0.5	0.473	0.0	0.0	interacts with	ATR (interacts with) RAD51	0.0	9606.ENSP00000343741	9606.ENSP00000493712	0.0	false	interacts with	ATR (interacts with) RAD51
0.639	0.084	0.958	0.5	0.777	0.0	0.0	interacts with	ATR (interacts with) RPA2	0.0	9606.ENSP00000343741	9606.ENSP00000363017	0.0	false	interacts with	ATR (interacts with) RPA2
0.476	0.074	0.819	0.4	0.452	0.0	0.0	interacts with	BLM (interacts with) ERCC4	0.0	9606.ENSP00000347232	9606.ENSP00000310520	0.0	false	interacts with	BLM (interacts with) ERCC4
0.8	0.056	0.955	0.5	0.585	0.0	0.0	interacts with	ATR (interacts with) RAD52	0.0	9606.ENSP00000343741	9606.ENSP00000351284	0.0	false	interacts with	ATR (interacts with) RAD52
0.648	0.09	0.964	0.5	0.806	0.0	0.0	interacts with	BLM (interacts with) MUS81	0.0	9606.ENSP00000347232	9606.ENSP00000307853	0.0	false	interacts with	BLM (interacts with) MUS81
0.791	0.076	0.947	0.5	0.522	0.0	0.0	interacts with	ATR (interacts with) EXO1	0.0	9606.ENSP00000343741	9606.ENSP00000355506	0.0	false	interacts with	ATR (interacts with) EXO1
0.517	0.227	0.969	0.5	0.853	0.0	0.0	interacts with	BLM (interacts with) MRE11	0.054	9606.ENSP00000347232	9606.ENSP00000325863	0.0	false	interacts with	BLM (interacts with) MRE11
0.792	0.055	0.975	0.0	0.884	0.0	0.0	interacts with	ATR (interacts with) TP53BP1	0.0	9606.ENSP00000343741	9606.ENSP00000371475	0.0	false	interacts with	ATR (interacts with) TP53BP1
0.951	0.129	0.999	0.8	0.998	0.0	0.0	interacts with	BLM (interacts with) TOP3A	0.052	9606.ENSP00000347232	9606.ENSP00000321636	0.0	false	interacts with	BLM (interacts with) TOP3A
0.558	0.141	0.962	0.5	0.826	0.0	0.0	interacts with	ATR (interacts with) BLM	0.0	9606.ENSP00000343741	9606.ENSP00000347232	0.0	false	interacts with	ATR (interacts with) BLM
0.572	0.492	0.773	0.0	0.0	0.0	0.0	interacts with	BLM (interacts with) FANCI	0.0	9606.ENSP00000347232	9606.ENSP00000310842	0.0	false	interacts with	BLM (interacts with) FANCI
0.485	0.157	0.859	0.5	0.426	0.0	0.0	interacts with	BLM (interacts with) RAD51C	0.042	9606.ENSP00000347232	9606.ENSP00000336701	0.0	false	interacts with	BLM (interacts with) RAD51C
0.585	0.128	0.829	0.54	0.095	0.0	0.0	interacts with	ERCC3 (interacts with) MSH2	0.0	9606.ENSP00000285398	9606.ENSP00000233146	0.0	false	interacts with	ERCC3 (interacts with) MSH2
0.812	0.106	0.996	0.9	0.838	0.0	0.0	interacts with	ATR (interacts with) BRCA1	0.0	9606.ENSP00000343741	9606.ENSP00000418960	0.0	false	interacts with	ATR (interacts with) BRCA1
0.555	0.165	0.827	0.54	0.0	0.0	0.0	interacts with	ERCC3 (interacts with) MLH1	0.111	9606.ENSP00000285398	9606.ENSP00000231790	0.0	false	interacts with	ERCC3 (interacts with) MLH1
0.947	0.059	0.999	0.9	0.974	0.0	0.0	interacts with	ATR (interacts with) CHEK1	0.0	9606.ENSP00000343741	9606.ENSP00000391090	0.0	false	interacts with	ATR (interacts with) CHEK1
0.415	0.127	0.723	0.5	0.0	0.0	0.0	interacts with	ERCC3 (interacts with) RPA1	0.0	9606.ENSP00000285398	9606.ENSP00000254719	0.0	false	interacts with	ERCC3 (interacts with) RPA1
0.955	0.049	0.998	0.0	0.97	0.0	0.0	interacts with	ATR (interacts with) CHEK2	0.0	9606.ENSP00000343741	9606.ENSP00000372023	0.0	false	interacts with	ATR (interacts with) CHEK2
0.625	0.12	0.841	0.54	0.078	0.0	0.0	interacts with	ERCC3 (interacts with) MSH6	0.0	9606.ENSP00000285398	9606.ENSP00000234420	0.0	false	interacts with	ERCC3 (interacts with) MSH6
0.553	0.073	0.8	0.54	0.078	0.0	0.0	interacts with	ERCC3 (interacts with) MSH3	0.0	9606.ENSP00000285398	9606.ENSP00000265081	0.0	false	interacts with	ERCC3 (interacts with) MSH3
0.377	0.363	0.761	0.4	0.114	0.0	0.0	interacts with	BLM (interacts with) POLD1	0.0	9606.ENSP00000347232	9606.ENSP00000472445	0.0	false	interacts with	BLM (interacts with) POLD1
0.457	0.212	0.744	0.0	0.449	0.0	0.0	interacts with	BLM (interacts with) CHEK2	0.0	9606.ENSP00000347232	9606.ENSP00000372023	0.0	false	interacts with	BLM (interacts with) CHEK2
0.731	0.124	0.846	0.4	0.0	0.0	0.0	interacts with	ERCC3 (interacts with) XRCC1	0.0	9606.ENSP00000285398	9606.ENSP00000262887	0.0	false	interacts with	ERCC3 (interacts with) XRCC1
0.714	0.109	0.735	0.0	0.0	0.0	0.0	interacts with	MUS81 (interacts with) TOPBP1	0.0	9606.ENSP00000307853	9606.ENSP00000260810	0.0	false	interacts with	MUS81 (interacts with) TOPBP1
0.546	0.162	0.823	0.54	0.0	0.0	0.0	interacts with	ERCC3 (interacts with) PMS2	0.111	9606.ENSP00000285398	9606.ENSP00000265849	0.0	false	interacts with	ERCC3 (interacts with) PMS2
0.997	0.157	0.999	0.4	0.618	0.0	0.0	interacts with	MUS81 (interacts with) SLX1A	0.0	9606.ENSP00000307853	9606.ENSP00000251303	0.0	false	interacts with	MUS81 (interacts with) SLX1A
0.397	0.096	0.82	0.5	0.417	0.0	0.0	interacts with	BLM (interacts with) RAD51B	0.042	9606.ENSP00000347232	9606.ENSP00000419881	0.0	false	interacts with	BLM (interacts with) RAD51B
0.37	0.049	0.7	0.54	0.0	0.0	0.0	interacts with	ERCC3 (interacts with) FANCI	0.0	9606.ENSP00000285398	9606.ENSP00000310842	0.0	false	interacts with	ERCC3 (interacts with) FANCI
0.478	0.0	0.728	0.5	0.0	0.0	0.0	interacts with	MUS81 (interacts with) NBN	0.0	9606.ENSP00000307853	9606.ENSP00000265433	0.0	false	interacts with	MUS81 (interacts with) NBN
0.736	0.218	0.972	0.54	0.747	0.0	0.0	interacts with	ERCC3 (interacts with) XPC	0.0	9606.ENSP00000285398	9606.ENSP00000285021	0.0	false	interacts with	ERCC3 (interacts with) XPC
0.366	0.058	0.722	0.54	0.0	0.0	0.0	interacts with	ERCC3 (interacts with) POLD1	0.109	9606.ENSP00000285398	9606.ENSP00000472445	0.0	false	interacts with	ERCC3 (interacts with) POLD1
0.702	0.181	0.871	0.5	0.071	0.0	0.0	interacts with	BLM (interacts with) RBBP8	0.0	9606.ENSP00000347232	9606.ENSP00000382628	0.0	false	interacts with	BLM (interacts with) RBBP8
0.441	0.057	0.723	0.5	0.071	0.0	0.0	interacts with	MUS81 (interacts with) RAD50	0.0	9606.ENSP00000307853	9606.ENSP00000368100	0.0	false	interacts with	MUS81 (interacts with) RAD50
0.407	0.089	0.868	0.5	0.569	0.0	0.0	interacts with	BLM (interacts with) RAD51D	0.042	9606.ENSP00000347232	9606.ENSP00000466399	0.0	false	interacts with	BLM (interacts with) RAD51D
0.605	0.049	0.713	0.0	0.298	0.0	0.0	interacts with	MUS81 (interacts with) XPA	0.0	9606.ENSP00000307853	9606.ENSP00000364270	0.0	false	interacts with	MUS81 (interacts with) XPA
0.449	0.055	0.739	0.54	0.0	0.0	0.0	interacts with	ERCC3 (interacts with) XRCC4	0.0	9606.ENSP00000285398	9606.ENSP00000421491	0.0	false	interacts with	ERCC3 (interacts with) XRCC4
0.747	0.109	0.777	0.0	0.088	0.0	0.0	interacts with	MUS81 (interacts with) XRCC5	0.0	9606.ENSP00000307853	9606.ENSP00000375978	0.0	false	interacts with	MUS81 (interacts with) XRCC5
0.423	0.103	0.92	0.5	0.724	0.0	0.0	interacts with	BLM (interacts with) RAD50	0.052	9606.ENSP00000347232	9606.ENSP00000368100	0.0	false	interacts with	BLM (interacts with) RAD50
0.418	0.1	0.738	0.54	0.0	0.0	0.0	interacts with	ERCC3 (interacts with) PRKDC	0.0	9606.ENSP00000285398	9606.ENSP00000313420	0.0	false	interacts with	ERCC3 (interacts with) PRKDC
0.782	0.083	0.91	0.0	0.59	0.0	0.0	interacts with	BLM (interacts with) XRCC6	0.0	9606.ENSP00000347232	9606.ENSP00000352257	0.0	false	interacts with	BLM (interacts with) XRCC6
0.419	0.044	0.722	0.54	0.0	0.0	0.0	interacts with	ERCC3 (interacts with) FANCD2	0.0	9606.ENSP00000285398	9606.ENSP00000287647	0.0	false	interacts with	ERCC3 (interacts with) FANCD2
0.539	0.107	0.894	0.5	0.547	0.0	0.0	interacts with	BLM (interacts with) H2AX	0.0	9606.ENSP00000347232	9606.ENSP00000434024	0.0	false	interacts with	BLM (interacts with) H2AX
0.716	0.048	0.842	0.0	0.462	0.0	0.0	interacts with	MUS81 (interacts with) TP53BP1	0.0	9606.ENSP00000307853	9606.ENSP00000371475	0.0	false	interacts with	MUS81 (interacts with) TP53BP1
0.489	0.093	0.748	0.5	0.0	0.0	0.0	interacts with	ERCC3 (interacts with) RAD51D	0.0	9606.ENSP00000285398	9606.ENSP00000466399	0.0	false	interacts with	ERCC3 (interacts with) RAD51D
0.658	0.0	0.822	0.5	0.045	0.0	0.0	interacts with	MUS81 (interacts with) RBBP8	0.0	9606.ENSP00000307853	9606.ENSP00000382628	0.0	false	interacts with	MUS81 (interacts with) RBBP8
0.551	0.342	0.935	0.8	0.0	0.0	0.0	interacts with	BLM (interacts with) BRCA2	0.0	9606.ENSP00000347232	9606.ENSP00000369497	0.0	false	interacts with	BLM (interacts with) BRCA2
0.442	0.082	0.744	0.54	0.0	0.0	0.0	interacts with	ERCC3 (interacts with) LIG4	0.0	9606.ENSP00000285398	9606.ENSP00000484288	0.0	false	interacts with	ERCC3 (interacts with) LIG4
0.538	0.44	0.932	0.5	0.54	0.0	0.0	interacts with	BLM (interacts with) CHEK1	0.0	9606.ENSP00000347232	9606.ENSP00000391090	0.0	false	interacts with	BLM (interacts with) CHEK1
0.698	0.089	0.962	0.5	0.759	0.0	0.0	interacts with	BLM (interacts with) XRCC3	0.042	9606.ENSP00000347232	9606.ENSP00000451974	0.0	false	interacts with	BLM (interacts with) XRCC3
0.552	0.082	0.794	0.54	0.0	0.0	0.0	interacts with	ERCC3 (interacts with) XRCC5	0.0	9606.ENSP00000285398	9606.ENSP00000375978	0.0	false	interacts with	ERCC3 (interacts with) XRCC5
0.678	0.111	0.878	0.5	0.252	0.0	0.0	interacts with	MUS81 (interacts with) XRCC3	0.0	9606.ENSP00000307853	9606.ENSP00000451974	0.0	false	interacts with	MUS81 (interacts with) XRCC3
0.672	0.063	0.958	0.5	0.763	0.0	0.0	interacts with	BLM (interacts with) RAD52	0.0	9606.ENSP00000347232	9606.ENSP00000351284	0.0	false	interacts with	BLM (interacts with) RAD52
0.478	0.103	0.765	0.54	0.0	0.0	0.0	interacts with	ERCC3 (interacts with) XRCC6	0.0	9606.ENSP00000285398	9606.ENSP00000352257	0.0	false	interacts with	ERCC3 (interacts with) XRCC6
0.665	0.062	0.867	0.5	0.252	0.0	0.0	interacts with	MUS81 (interacts with) RAD51C	0.0	9606.ENSP00000307853	9606.ENSP00000336701	0.0	false	interacts with	MUS81 (interacts with) RAD51C
0.325	0.104	0.753	0.36	0.439	0.0	0.0	interacts with	ERCC3 (interacts with) TP53BP1	0.0	9606.ENSP00000285398	9606.ENSP00000371475	0.0	false	interacts with	ERCC3 (interacts with) TP53BP1
0.905	0.055	0.968	0.54	0.33	0.0	0.0	interacts with	ERCC3 (interacts with) RAD23B	0.0	9606.ENSP00000285398	9606.ENSP00000350708	0.0	false	interacts with	ERCC3 (interacts with) RAD23B
0.646	0.128	0.934	0.0	0.806	0.0	0.0	interacts with	MUS81 (interacts with) RECQL4	0.0	9606.ENSP00000307853	9606.ENSP00000482313	0.0	false	interacts with	MUS81 (interacts with) RECQL4
0.725	0.099	0.978	0.0	0.918	0.0	0.0	interacts with	BLM (interacts with) TP53BP1	0.0	9606.ENSP00000347232	9606.ENSP00000371475	0.0	false	interacts with	BLM (interacts with) TP53BP1
0.587	0.069	0.891	0.5	0.499	0.0	0.0	interacts with	MUS81 (interacts with) RAD51D	0.0	9606.ENSP00000307853	9606.ENSP00000466399	0.0	false	interacts with	MUS81 (interacts with) RAD51D
0.742	0.437	0.974	0.5	0.691	0.0	0.0	interacts with	BLM (interacts with) BRCA1	0.0	9606.ENSP00000347232	9606.ENSP00000418960	0.0	false	interacts with	BLM (interacts with) BRCA1
0.855	0.084	0.871	0.0	0.107	0.0	0.0	interacts with	ERCC3 (interacts with) FEN1	0.041	9606.ENSP00000285398	9606.ENSP00000305480	0.0	false	interacts with	ERCC3 (interacts with) FEN1
0.543	0.068	0.879	0.5	0.499	0.0	0.0	interacts with	MUS81 (interacts with) RAD51B	0.0	9606.ENSP00000307853	9606.ENSP00000419881	0.0	false	interacts with	MUS81 (interacts with) RAD51B
0.841	0.109	0.986	0.5	0.836	0.0	0.0	interacts with	MUS81 (interacts with) RAD51	0.0	9606.ENSP00000307853	9606.ENSP00000493712	0.0	false	interacts with	MUS81 (interacts with) RAD51
0.372	0.1	0.998	0.65	0.994	0.0	0.0	interacts with	BLM (interacts with) RPA2	0.0	9606.ENSP00000347232	9606.ENSP00000363017	0.0	false	interacts with	BLM (interacts with) RPA2
0.968	0.161	0.987	0.54	0.107	0.0	0.0	interacts with	ERCC3 (interacts with) ERCC4	0.041	9606.ENSP00000285398	9606.ENSP00000310520	0.0	false	interacts with	ERCC3 (interacts with) ERCC4
0.902	0.058	0.976	0.0	0.769	0.0	0.0	interacts with	MUS81 (interacts with) RAD52	0.0	9606.ENSP00000307853	9606.ENSP00000351284	0.0	false	interacts with	MUS81 (interacts with) RAD52
0.915	0.572	0.998	0.7	0.907	0.0	0.0	interacts with	BLM (interacts with) EXO1	0.05	9606.ENSP00000347232	9606.ENSP00000355506	0.0	false	interacts with	BLM (interacts with) EXO1
0.842	0.044	0.955	0.5	0.478	0.0	0.0	interacts with	MUS81 (interacts with) TOP3A	0.0	9606.ENSP00000307853	9606.ENSP00000321636	0.0	false	interacts with	MUS81 (interacts with) TOP3A
0.891	0.437	0.998	0.5	0.97	0.0	0.0	interacts with	BLM (interacts with) RAD51	0.042	9606.ENSP00000347232	9606.ENSP00000493712	0.0	false	interacts with	BLM (interacts with) RAD51
0.961	0.092	0.999	0.54	0.994	0.0	0.0	interacts with	ERCC3 (interacts with) ERCC5	0.041	9606.ENSP00000285398	9606.ENSP00000498881	0.0	false	interacts with	ERCC3 (interacts with) ERCC5
0.997	0.049	0.999	0.54	0.9	0.0	0.0	interacts with	ERCC3 (interacts with) XPA	0.0	9606.ENSP00000285398	9606.ENSP00000364270	0.0	false	interacts with	ERCC3 (interacts with) XPA
0.588	0.118	0.966	0.9	0.176	0.0	0.0	interacts with	ERCC4 (interacts with) MSH6	0.0	9606.ENSP00000310520	9606.ENSP00000234420	0.0	false	interacts with	ERCC4 (interacts with) MSH6
0.761	0.082	0.989	0.9	0.59	0.0	0.0	interacts with	ERCC4 (interacts with) MSH2	0.0	9606.ENSP00000310520	9606.ENSP00000233146	0.0	false	interacts with	ERCC4 (interacts with) MSH2
0.623	0.148	0.848	0.54	0.092	0.0	0.0	interacts with	ERCC4 (interacts with) MLH1	0.0	9606.ENSP00000310520	9606.ENSP00000231790	0.0	false	interacts with	ERCC4 (interacts with) MLH1
0.462	0.082	0.917	0.5	0.704	0.0	0.0	interacts with	ERCC4 (interacts with) RPA1	0.0	9606.ENSP00000310520	9606.ENSP00000254719	0.0	false	interacts with	ERCC4 (interacts with) RPA1
0.991	0.086	0.998	0.5	0.618	0.0	0.0	interacts with	ERCC4 (interacts with) SLX1A	0.0	9606.ENSP00000310520	9606.ENSP00000251303	0.0	false	interacts with	ERCC4 (interacts with) SLX1A
0.736	0.075	0.936	0.72	0.176	0.0	0.0	interacts with	ERCC4 (interacts with) MSH3	0.0	9606.ENSP00000310520	9606.ENSP00000265081	0.0	false	interacts with	ERCC4 (interacts with) MSH3
0.817	0.108	0.886	0.36	0.0	0.0	0.0	interacts with	ERCC4 (interacts with) XRCC1	0.0	9606.ENSP00000310520	9606.ENSP00000262887	0.0	false	interacts with	ERCC4 (interacts with) XRCC1
0.798	0.065	0.983	0.9	0.228	0.0	0.0	interacts with	ERCC4 (interacts with) XPC	0.0	9606.ENSP00000310520	9606.ENSP00000285021	0.0	false	interacts with	ERCC4 (interacts with) XPC
0.725	0.056	0.895	0.5	0.287	0.0	0.55	interacts with	ERCC4 (interacts with) FANCM	0.0	9606.ENSP00000310520	9606.ENSP00000267430	0.0	false	interacts with	ERCC4 (interacts with) FANCM
0.514	0.093	0.799	0.54	0.126	0.0	0.0	interacts with	ERCC4 (interacts with) PMS2	0.0	9606.ENSP00000310520	9606.ENSP00000265849	0.0	false	interacts with	ERCC4 (interacts with) PMS2
0.868	0.101	0.957	0.54	0.301	0.0	0.0	interacts with	ERCC4 (interacts with) FANCD2	0.0	9606.ENSP00000310520	9606.ENSP00000287647	0.0	false	interacts with	ERCC4 (interacts with) FANCD2
0.713	0.145	0.813	0.0	0.301	0.0	0.0	interacts with	ERCC4 (interacts with) FEN1	0.0	9606.ENSP00000310520	9606.ENSP00000305480	0.0	false	interacts with	ERCC4 (interacts with) FEN1
0.381	0.055	0.744	0.5	0.23	0.0	0.0	interacts with	ERCC4 (interacts with) RPA2	0.0	9606.ENSP00000310520	9606.ENSP00000363017	0.0	false	interacts with	ERCC4 (interacts with) RPA2
0.502	0.218	0.708	0.0	0.31	0.0	0.0	interacts with	ERCC4 (interacts with) RAD51D	0.0	9606.ENSP00000310520	9606.ENSP00000466399	0.0	false	interacts with	ERCC4 (interacts with) RAD51D
0.953	0.0	0.994	0.5	0.767	0.0	0.0	interacts with	ERCC4 (interacts with) MUS81	0.0	9606.ENSP00000310520	9606.ENSP00000307853	0.0	false	interacts with	ERCC4 (interacts with) MUS81
0.585	0.056	0.767	0.0	0.452	0.0	0.0	interacts with	ERCC4 (interacts with) RECQL4	0.0	9606.ENSP00000310520	9606.ENSP00000482313	0.0	false	interacts with	ERCC4 (interacts with) RECQL4
0.647	0.067	0.808	0.4	0.144	0.0	0.0	interacts with	ERCC4 (interacts with) MRE11	0.0	9606.ENSP00000310520	9606.ENSP00000325863	0.0	false	interacts with	ERCC4 (interacts with) MRE11
0.529	0.045	0.794	0.4	0.327	0.0	0.0	interacts with	ERCC4 (interacts with) TOP3A	0.0	9606.ENSP00000310520	9606.ENSP00000321636	0.0	false	interacts with	ERCC4 (interacts with) TOP3A
0.723	0.062	0.788	0.0	0.252	0.0	0.0	interacts with	ERCC4 (interacts with) XRCC3	0.0	9606.ENSP00000310520	9606.ENSP00000451974	0.0	false	interacts with	ERCC4 (interacts with) XRCC3
0.56	0.074	0.816	0.36	0.377	0.0	0.0	interacts with	ERCC4 (interacts with) TP53BP1	0.0	9606.ENSP00000310520	9606.ENSP00000371475	0.0	false	interacts with	ERCC4 (interacts with) TP53BP1
0.739	0.132	0.816	0.0	0.252	0.0	0.0	interacts with	ERCC4 (interacts with) RAD51C	0.0	9606.ENSP00000310520	9606.ENSP00000336701	0.0	false	interacts with	ERCC4 (interacts with) RAD51C
0.606	0.094	0.83	0.4	0.301	0.0	0.0	interacts with	ERCC4 (interacts with) EXO1	0.0	9606.ENSP00000310520	9606.ENSP00000355506	0.0	false	interacts with	ERCC4 (interacts with) EXO1
0.734	0.091	0.879	0.54	0.0	0.0	0.0	interacts with	ERCC4 (interacts with) FANCI	0.0	9606.ENSP00000310520	9606.ENSP00000310842	0.0	false	interacts with	ERCC4 (interacts with) FANCI
0.691	0.094	0.927	0.4	0.619	0.0	0.0	interacts with	ERCC4 (interacts with) RAD51	0.0	9606.ENSP00000310520	9606.ENSP00000493712	0.0	false	interacts with	ERCC4 (interacts with) RAD51
0.466	0.06	0.945	0.9	0.0	0.0	0.0	interacts with	ERCC4 (interacts with) XRCC4	0.0	9606.ENSP00000310520	9606.ENSP00000421491	0.0	false	interacts with	ERCC4 (interacts with) XRCC4
0.349	0.067	0.935	0.9	0.067	0.0	0.0	interacts with	ERCC4 (interacts with) PRKDC	0.0	9606.ENSP00000310520	9606.ENSP00000313420	0.0	false	interacts with	ERCC4 (interacts with) PRKDC
0.624	0.109	0.965	0.9	0.091	0.0	0.0	interacts with	ERCC4 (interacts with) LIG4	0.0	9606.ENSP00000310520	9606.ENSP00000484288	0.0	false	interacts with	ERCC4 (interacts with) LIG4
0.625	0.125	0.962	0.4	0.833	0.0	0.0	interacts with	ERCC4 (interacts with) RAD52	0.0	9606.ENSP00000310520	9606.ENSP00000351284	0.0	false	interacts with	ERCC4 (interacts with) RAD52
0.506	0.104	0.962	0.9	0.241	0.0	0.0	interacts with	ERCC4 (interacts with) POLD1	0.0	9606.ENSP00000310520	9606.ENSP00000472445	0.0	false	interacts with	ERCC4 (interacts with) POLD1
0.902	0.102	0.99	0.9	0.066	0.0	0.0	interacts with	ERCC4 (interacts with) RAD23B	0.0	9606.ENSP00000310520	9606.ENSP00000350708	0.0	false	interacts with	ERCC4 (interacts with) RAD23B
0.754	0.109	0.976	0.9	0.071	0.0	0.0	interacts with	ERCC4 (interacts with) XRCC5	0.0	9606.ENSP00000310520	9606.ENSP00000375978	0.0	false	interacts with	ERCC4 (interacts with) XRCC5
0.701	0.082	0.972	0.9	0.126	0.0	0.0	interacts with	ERCC4 (interacts with) XRCC6	0.0	9606.ENSP00000310520	9606.ENSP00000352257	0.0	false	interacts with	ERCC4 (interacts with) XRCC6
0.99	0.049	0.999	0.54	0.907	0.0	0.0	interacts with	ERCC4 (interacts with) XPA	0.0	9606.ENSP00000310520	9606.ENSP00000364270	0.0	false	interacts with	ERCC4 (interacts with) XPA
0.972	0.126	0.998	0.9	0.301	0.0	0.0	interacts with	ERCC4 (interacts with) ERCC5	0.0	9606.ENSP00000310520	9606.ENSP00000498881	0.0	false	interacts with	ERCC4 (interacts with) ERCC5
0.532	0.113	0.962	0.9	0.191	0.0	0.0	interacts with	ERCC5 (interacts with) MSH2	0.0	9606.ENSP00000498881	9606.ENSP00000233146	0.0	false	interacts with	ERCC5 (interacts with) MSH2
0.89	0.067	0.963	0.36	0.51	0.0	0.0	interacts with	PRKDC (interacts with) XRCC1	0.0	9606.ENSP00000313420	9606.ENSP00000262887	0.0	false	interacts with	PRKDC (interacts with) XRCC1
0.527	0.123	0.823	0.54	0.183	0.0	0.0	interacts with	ERCC5 (interacts with) MLH1	0.0	9606.ENSP00000498881	9606.ENSP00000231790	0.0	false	interacts with	ERCC5 (interacts with) MLH1
0.577	0.067	0.84	0.0	0.628	0.0	0.0	interacts with	PRKDC (interacts with) RPA1	0.0	9606.ENSP00000313420	9606.ENSP00000254719	0.0	false	interacts with	PRKDC (interacts with) RPA1
0.723	0.047	0.733	0.0	0.07	0.0	0.0	interacts with	PRKDC (interacts with) RAD52	0.0	9606.ENSP00000313420	9606.ENSP00000351284	0.0	false	interacts with	PRKDC (interacts with) RAD52
0.34	0.131	0.712	0.5	0.115	0.0	0.0	interacts with	ERCC5 (interacts with) RPA1	0.0	9606.ENSP00000498881	9606.ENSP00000254719	0.0	false	interacts with	ERCC5 (interacts with) RPA1
0.214	0.101	0.923	0.9	0.0	0.0	0.0	interacts with	PRKDC (interacts with) XPC	0.0	9606.ENSP00000313420	9606.ENSP00000285021	0.0	false	interacts with	PRKDC (interacts with) XPC
0.547	0.113	0.963	0.9	0.191	0.0	0.0	interacts with	ERCC5 (interacts with) MSH6	0.0	9606.ENSP00000498881	9606.ENSP00000234420	0.0	false	interacts with	ERCC5 (interacts with) MSH6
0.763	0.042	0.767	0.0	0.057	0.0	0.0	interacts with	PRKDC (interacts with) XRCC3	0.0	9606.ENSP00000313420	9606.ENSP00000451974	0.0	false	interacts with	PRKDC (interacts with) XRCC3
0.807	0.116	0.881	0.36	0.0	0.0	0.0	interacts with	ERCC5 (interacts with) XRCC1	0.0	9606.ENSP00000498881	9606.ENSP00000262887	0.0	false	interacts with	ERCC5 (interacts with) XRCC1
0.728	0.072	0.76	0.0	0.127	0.0	0.0	interacts with	PRKDC (interacts with) RBBP8	0.0	9606.ENSP00000313420	9606.ENSP00000382628	0.0	false	interacts with	PRKDC (interacts with) RBBP8
0.513	0.0	0.883	0.54	0.519	0.0	0.0	interacts with	PRKDC (interacts with) XPA	0.0	9606.ENSP00000313420	9606.ENSP00000364270	0.0	false	interacts with	PRKDC (interacts with) XPA
0.563	0.097	0.715	0.0	0.336	0.0	0.0	interacts with	ERCC5 (interacts with) FANCM	0.0	9606.ENSP00000498881	9606.ENSP00000267430	0.0	false	interacts with	ERCC5 (interacts with) FANCM
0.467	0.123	0.801	0.54	0.183	0.0	0.0	interacts with	ERCC5 (interacts with) PMS2	0.0	9606.ENSP00000498881	9606.ENSP00000265849	0.0	false	interacts with	ERCC5 (interacts with) PMS2
0.807	0.098	0.823	0.0	0.065	0.0	0.0	interacts with	PRKDC (interacts with) RAD51	0.0	9606.ENSP00000313420	9606.ENSP00000493712	0.0	false	interacts with	PRKDC (interacts with) RAD51
0.509	0.155	0.893	0.72	0.191	0.0	0.0	interacts with	ERCC5 (interacts with) MSH3	0.0	9606.ENSP00000498881	9606.ENSP00000265081	0.0	false	interacts with	ERCC5 (interacts with) MSH3
0.44	0.106	0.734	0.0	0.512	0.0	0.0	interacts with	ERCC5 (interacts with) MUS81	0.0	9606.ENSP00000498881	9606.ENSP00000307853	0.0	false	interacts with	ERCC5 (interacts with) MUS81
0.371	0.064	0.936	0.9	0.053	0.0	0.0	interacts with	PRKDC (interacts with) RAD23B	0.0	9606.ENSP00000313420	9606.ENSP00000350708	0.0	false	interacts with	PRKDC (interacts with) RAD23B
0.484	0.123	0.773	0.54	0.0	0.0	0.0	interacts with	ERCC5 (interacts with) FANCD2	0.0	9606.ENSP00000498881	9606.ENSP00000287647	0.0	false	interacts with	ERCC5 (interacts with) FANCD2
0.795	0.058	0.895	0.5	0.0	0.0	0.0	interacts with	PRKDC (interacts with) TP53BP1	0.0	9606.ENSP00000313420	9606.ENSP00000371475	0.0	false	interacts with	PRKDC (interacts with) TP53BP1
0.516	0.459	0.971	0.9	0.0	0.0	0.0	interacts with	ERCC5 (interacts with) XPC	0.0	9606.ENSP00000498881	9606.ENSP00000285021	0.0	false	interacts with	ERCC5 (interacts with) XPC
0.999	0.107	0.999	0.9	0.991	0.0	0.0	interacts with	PRKDC (interacts with) XRCC6	0.0	9606.ENSP00000313420	9606.ENSP00000352257	0.0	false	interacts with	PRKDC (interacts with) XRCC6
0.42	0.062	0.94	0.9	0.0	0.0	0.0	interacts with	ERCC5 (interacts with) PRKDC	0.0	9606.ENSP00000498881	9606.ENSP00000313420	0.0	false	interacts with	ERCC5 (interacts with) PRKDC
0.999	0.249	0.999	0.9	0.991	0.0	0.0	interacts with	PRKDC (interacts with) XRCC5	0.0	9606.ENSP00000313420	9606.ENSP00000375978	0.0	false	interacts with	PRKDC (interacts with) XRCC5
0.371	0.088	0.713	0.54	0.0	0.0	0.0	interacts with	ERCC5 (interacts with) FANCI	0.0	9606.ENSP00000498881	9606.ENSP00000310842	0.0	false	interacts with	ERCC5 (interacts with) FANCI
0.864	0.06	0.97	0.0	0.786	0.0	0.0	interacts with	PRKDC (interacts with) RPA2	0.0	9606.ENSP00000313420	9606.ENSP00000363017	0.0	false	interacts with	PRKDC (interacts with) RPA2
0.813	0.093	0.981	0.9	0.053	0.0	0.0	interacts with	ERCC5 (interacts with) RAD23B	0.0	9606.ENSP00000498881	9606.ENSP00000350708	0.0	false	interacts with	ERCC5 (interacts with) RAD23B
0.999	0.056	0.999	0.9	0.976	0.0	0.0	interacts with	PRKDC (interacts with) XRCC4	0.0	9606.ENSP00000313420	9606.ENSP00000421491	0.0	false	interacts with	PRKDC (interacts with) XRCC4
0.538	0.144	0.765	0.0	0.453	0.0	0.0	interacts with	ERCC5 (interacts with) MRE11	0.0	9606.ENSP00000498881	9606.ENSP00000325863	0.0	false	interacts with	ERCC5 (interacts with) MRE11
0.362	0.07	0.705	0.36	0.315	0.0	0.0	interacts with	ERCC5 (interacts with) TP53BP1	0.0	9606.ENSP00000498881	9606.ENSP00000371475	0.0	false	interacts with	ERCC5 (interacts with) TP53BP1
0.959	0.107	0.992	0.8	0.07	0.0	0.0	interacts with	ERCC5 (interacts with) XPA	0.0	9606.ENSP00000498881	9606.ENSP00000364270	0.0	false	interacts with	ERCC5 (interacts with) XPA
0.483	0.12	0.963	0.9	0.3	0.0	0.0	interacts with	ERCC5 (interacts with) XRCC6	0.0	9606.ENSP00000498881	9606.ENSP00000352257	0.0	false	interacts with	ERCC5 (interacts with) XRCC6
0.483	0.049	0.946	0.9	0.0	0.0	0.0	interacts with	ERCC5 (interacts with) XRCC4	0.0	9606.ENSP00000498881	9606.ENSP00000421491	0.0	false	interacts with	ERCC5 (interacts with) XRCC4
0.561	0.068	0.966	0.9	0.272	0.0	0.0	interacts with	ERCC5 (interacts with) XRCC5	0.0	9606.ENSP00000498881	9606.ENSP00000375978	0.0	false	interacts with	ERCC5 (interacts with) XRCC5
0.747	0.055	0.93	0.54	0.439	0.0	0.0	interacts with	BRCA1 (interacts with) ERCC1	0.0	9606.ENSP00000418960	9606.ENSP00000013807	0.0	false	interacts with	BRCA1 (interacts with) ERCC1
0.54	0.167	0.962	0.9	0.125	0.0	0.0	interacts with	ERCC5 (interacts with) LIG4	0.044	9606.ENSP00000498881	9606.ENSP00000484288	0.0	false	interacts with	ERCC5 (interacts with) LIG4
0.486	0.155	0.966	0.9	0.31	0.0	0.0	interacts with	ERCC5 (interacts with) POLD1	0.0	9606.ENSP00000498881	9606.ENSP00000472445	0.0	false	interacts with	ERCC5 (interacts with) POLD1
0.644	0.136	0.729	0.0	0.176	0.0	0.0	interacts with	ERCC5 (interacts with) XRCC3	0.057	9606.ENSP00000498881	9606.ENSP00000451974	0.0	false	interacts with	ERCC5 (interacts with) XRCC3
0.526	0.136	0.733	0.0	0.391	0.0	0.0	interacts with	ERCC5 (interacts with) RAD51	0.057	9606.ENSP00000498881	9606.ENSP00000493712	0.0	false	interacts with	ERCC5 (interacts with) RAD51
0.977	0.236	0.996	0.54	0.611	0.0	0.0	interacts with	BRCA1 (interacts with) MSH6	0.0	9606.ENSP00000418960	9606.ENSP00000234420	0.0	false	interacts with	BRCA1 (interacts with) MSH6
0.946	0.227	0.994	0.54	0.725	0.0	0.0	interacts with	BRCA1 (interacts with) MSH2	0.0	9606.ENSP00000418960	9606.ENSP00000233146	0.0	false	interacts with	BRCA1 (interacts with) MSH2
0.93	0.087	0.994	0.54	0.835	0.0	0.0	interacts with	BRCA1 (interacts with) MLH1	0.0	9606.ENSP00000418960	9606.ENSP00000231790	0.0	false	interacts with	BRCA1 (interacts with) MLH1
0.614	0.078	0.96	0.5	0.803	0.0	0.0	interacts with	BRCA1 (interacts with) RPA1	0.0	9606.ENSP00000418960	9606.ENSP00000254719	0.0	false	interacts with	BRCA1 (interacts with) RPA1
0.494	0.0	0.736	0.5	0.0	0.0	0.0	interacts with	BRCA1 (interacts with) SLX1A	0.0	9606.ENSP00000418960	9606.ENSP00000251303	0.0	false	interacts with	BRCA1 (interacts with) SLX1A
0.9	0.28	0.999	0.54	0.994	0.0	0.0	interacts with	BRCA1 (interacts with) TOPBP1	0.0	9606.ENSP00000418960	9606.ENSP00000260810	0.0	false	interacts with	BRCA1 (interacts with) TOPBP1
0.997	0.38	0.999	0.9	0.999	0.0	0.0	interacts with	BRCA1 (interacts with) BRIP1	0.0	9606.ENSP00000418960	9606.ENSP00000259008	0.0	false	interacts with	BRCA1 (interacts with) BRIP1
0.719	0.067	0.817	0.36	0.0	0.0	0.0	interacts with	BRCA1 (interacts with) XRCC1	0.0	9606.ENSP00000418960	9606.ENSP00000262887	0.0	false	interacts with	BRCA1 (interacts with) XRCC1
0.292	0.082	0.75	0.5	0.323	0.0	0.0	interacts with	NBN (interacts with) RPA1	0.0	9606.ENSP00000265433	9606.ENSP00000254719	0.0	false	interacts with	NBN (interacts with) RPA1
0.902	0.068	0.993	0.54	0.868	0.0	0.0	interacts with	BRCA1 (interacts with) NBN	0.0	9606.ENSP00000418960	9606.ENSP00000265433	0.0	false	interacts with	BRCA1 (interacts with) NBN
0.725	0.084	0.91	0.54	0.313	0.0	0.0	interacts with	BRCA1 (interacts with) MSH3	0.0	9606.ENSP00000418960	9606.ENSP00000265081	0.0	false	interacts with	BRCA1 (interacts with) MSH3
0.49	0.097	0.749	0.5	0.0	0.0	0.0	interacts with	NBN (interacts with) XRCC1	0.0	9606.ENSP00000265433	9606.ENSP00000262887	0.0	false	interacts with	NBN (interacts with) XRCC1
0.645	0.072	0.922	0.5	0.583	0.0	0.0	interacts with	NBN (interacts with) TOPBP1	0.0	9606.ENSP00000265433	9606.ENSP00000260810	0.0	false	interacts with	NBN (interacts with) TOPBP1
0.717	0.088	0.731	0.0	0.0	0.0	0.0	interacts with	TOP3A (interacts with) XRCC6	0.0	9606.ENSP00000321636	9606.ENSP00000352257	0.0	false	interacts with	TOP3A (interacts with) XRCC6
0.461	0.049	0.729	0.5	0.068	0.0	0.0	interacts with	NBN (interacts with) RAD51B	0.0	9606.ENSP00000265433	9606.ENSP00000419881	0.0	false	interacts with	NBN (interacts with) RAD51B
0.864	0.085	0.95	0.54	0.238	0.0	0.0	interacts with	BRCA1 (interacts with) PMS2	0.0	9606.ENSP00000418960	9606.ENSP00000265849	0.0	false	interacts with	BRCA1 (interacts with) PMS2
0.517	0.06	0.753	0.5	0.0	0.0	0.0	interacts with	TOP3A (interacts with) TOPBP1	0.0	9606.ENSP00000321636	9606.ENSP00000260810	0.0	false	interacts with	TOP3A (interacts with) TOPBP1
0.59	0.0	0.792	0.5	0.068	0.0	0.0	interacts with	NBN (interacts with) RAD51D	0.0	9606.ENSP00000265433	9606.ENSP00000466399	0.0	false	interacts with	NBN (interacts with) RAD51D
0.835	0.163	0.916	0.0	0.439	0.0	0.0	interacts with	BRCA1 (interacts with) FANCM	0.0	9606.ENSP00000418960	9606.ENSP00000267430	0.0	false	interacts with	BRCA1 (interacts with) FANCM
0.659	0.094	0.86	0.5	0.199	0.0	0.0	interacts with	TOP3A (interacts with) XRCC3	0.047	9606.ENSP00000321636	9606.ENSP00000451974	0.0	false	interacts with	TOP3A (interacts with) XRCC3
0.743	0.066	0.889	0.5	0.184	0.0	0.0	interacts with	NBN (interacts with) XRCC5	0.0	9606.ENSP00000265433	9606.ENSP00000375978	0.0	false	interacts with	NBN (interacts with) XRCC5
0.637	0.042	0.816	0.5	0.068	0.0	0.0	interacts with	NBN (interacts with) RAD51C	0.0	9606.ENSP00000265433	9606.ENSP00000336701	0.0	false	interacts with	NBN (interacts with) RAD51C
0.76	0.049	0.762	0.0	0.0	0.0	0.0	interacts with	TOPBP1 (interacts with) XPC	0.0	9606.ENSP00000260810	9606.ENSP00000285021	0.0	false	interacts with	TOPBP1 (interacts with) XPC
0.593	0.0	0.794	0.5	0.068	0.0	0.0	interacts with	NBN (interacts with) XRCC3	0.0	9606.ENSP00000265433	9606.ENSP00000451974	0.0	false	interacts with	NBN (interacts with) XRCC3
0.772	0.103	0.918	0.5	0.292	0.0	0.0	interacts with	NBN (interacts with) PRKDC	0.0	9606.ENSP00000265433	9606.ENSP00000313420	0.0	false	interacts with	NBN (interacts with) PRKDC
0.998	0.472	0.999	0.54	0.779	0.0	0.0	interacts with	BRCA1 (interacts with) FANCD2	0.0	9606.ENSP00000418960	9606.ENSP00000287647	0.0	false	interacts with	BRCA1 (interacts with) FANCD2
0.799	0.075	0.899	0.5	0.0	0.0	0.0	interacts with	NBN (interacts with) XRCC6	0.0	9606.ENSP00000265433	9606.ENSP00000352257	0.0	false	interacts with	NBN (interacts with) XRCC6
0.507	0.049	0.765	0.54	0.0	0.0	0.0	interacts with	BRCA1 (interacts with) ERCC3	0.0	9606.ENSP00000418960	9606.ENSP00000285398	0.0	false	interacts with	BRCA1 (interacts with) ERCC3
0.868	0.054	0.999	0.0	0.997	0.0	0.0	interacts with	TOPBP1 (interacts with) TP53BP1	0.0	9606.ENSP00000260810	9606.ENSP00000371475	0.0	false	interacts with	TOPBP1 (interacts with) TP53BP1
0.978	0.087	0.999	0.54	0.935	0.0	0.0	interacts with	NBN (interacts with) RBBP8	0.0	9606.ENSP00000265433	9606.ENSP00000382628	0.0	false	interacts with	NBN (interacts with) RBBP8
0.811	0.042	0.925	0.5	0.273	0.0	0.0	interacts with	NBN (interacts with) RAD51	0.0	9606.ENSP00000265433	9606.ENSP00000493712	0.0	false	interacts with	NBN (interacts with) RAD51
0.609	0.067	0.923	0.5	0.628	0.0	0.0	interacts with	NBN (interacts with) TP53BP1	0.0	9606.ENSP00000265433	9606.ENSP00000371475	0.0	false	interacts with	NBN (interacts with) TP53BP1
0.695	0.139	0.805	0.0	0.315	0.0	0.0	interacts with	BARD1 (interacts with) MSH2	0.0	9606.ENSP00000260947	9606.ENSP00000233146	0.0	false	interacts with	BARD1 (interacts with) MSH2
0.626	0.241	0.704	0.0	0.0	0.0	0.0	interacts with	BRCA1 (interacts with) FEN1	0.0	9606.ENSP00000418960	9606.ENSP00000305480	0.0	false	interacts with	BRCA1 (interacts with) FEN1
0.699	0.072	0.784	0.0	0.287	0.0	0.0	interacts with	BARD1 (interacts with) MLH1	0.0	9606.ENSP00000260947	9606.ENSP00000231790	0.0	false	interacts with	BARD1 (interacts with) MLH1
0.994	0.126	0.999	0.9	0.994	0.0	0.0	interacts with	NBN (interacts with) RAD50	0.0	9606.ENSP00000265433	9606.ENSP00000368100	0.0	false	interacts with	NBN (interacts with) RAD50
0.997	0.126	0.999	0.5	0.943	0.0	0.0	interacts with	EXO1 (interacts with) MLH1	0.0	9606.ENSP00000355506	9606.ENSP00000231790	0.0	false	interacts with	EXO1 (interacts with) MLH1
0.674	0.102	0.914	0.54	0.439	0.0	0.0	interacts with	BRCA1 (interacts with) ERCC4	0.0	9606.ENSP00000418960	9606.ENSP00000310520	0.0	false	interacts with	BRCA1 (interacts with) ERCC4
0.492	0.077	0.75	0.5	0.058	0.0	0.0	interacts with	BARD1 (interacts with) RPA1	0.0	9606.ENSP00000260947	9606.ENSP00000254719	0.0	false	interacts with	BARD1 (interacts with) RPA1
0.709	0.076	0.911	0.5	0.421	0.0	0.0	interacts with	BRCA1 (interacts with) MUS81	0.0	9606.ENSP00000418960	9606.ENSP00000307853	0.0	false	interacts with	BRCA1 (interacts with) MUS81
0.829	0.148	0.925	0.0	0.526	0.0	0.0	interacts with	BARD1 (interacts with) MSH6	0.0	9606.ENSP00000260947	9606.ENSP00000234420	0.0	false	interacts with	BARD1 (interacts with) MSH6
0.522	0.121	0.998	0.54	0.994	0.0	0.0	interacts with	BARD1 (interacts with) TOPBP1	0.0	9606.ENSP00000260947	9606.ENSP00000260810	0.0	false	interacts with	BARD1 (interacts with) TOPBP1
0.973	0.645	0.996	0.5	0.433	0.0	0.0	interacts with	EXO1 (interacts with) MSH6	0.0	9606.ENSP00000355506	9606.ENSP00000234420	0.0	false	interacts with	EXO1 (interacts with) MSH6
0.846	0.21	0.955	0.54	0.292	0.0	0.0	interacts with	BRCA1 (interacts with) PRKDC	0.0	9606.ENSP00000418960	9606.ENSP00000313420	0.0	false	interacts with	BRCA1 (interacts with) PRKDC
0.995	0.294	0.999	0.5	0.956	0.0	0.0	interacts with	EXO1 (interacts with) MSH2	0.0	9606.ENSP00000355506	9606.ENSP00000233146	0.0	false	interacts with	EXO1 (interacts with) MSH2
0.753	0.112	0.999	0.54	0.994	0.0	0.0	interacts with	BARD1 (interacts with) BRIP1	0.0	9606.ENSP00000260947	9606.ENSP00000259008	0.0	false	interacts with	BARD1 (interacts with) BRIP1
0.952	0.51	0.993	0.54	0.439	0.0	0.0	interacts with	BRCA1 (interacts with) FANCI	0.0	9606.ENSP00000418960	9606.ENSP00000310842	0.0	false	interacts with	BRCA1 (interacts with) FANCI
0.973	0.174	0.999	0.54	0.994	0.0	0.0	interacts with	BRCA1 (interacts with) MRE11	0.0	9606.ENSP00000418960	9606.ENSP00000325863	0.0	false	interacts with	BRCA1 (interacts with) MRE11
0.416	0.081	0.711	0.5	0.051	0.0	0.0	interacts with	BARD1 (interacts with) MUS81	0.0	9606.ENSP00000260947	9606.ENSP00000307853	0.0	false	interacts with	BARD1 (interacts with) MUS81
0.716	0.054	0.854	0.5	0.0	0.0	0.0	interacts with	EXO1 (interacts with) SLX1A	0.0	9606.ENSP00000355506	9606.ENSP00000251303	0.0	false	interacts with	EXO1 (interacts with) SLX1A
0.629	0.138	0.898	0.5	0.439	0.0	0.0	interacts with	BRCA1 (interacts with) TOP3A	0.0	9606.ENSP00000418960	9606.ENSP00000321636	0.0	false	interacts with	BRCA1 (interacts with) TOP3A
0.722	0.11	0.742	0.0	0.0	0.0	0.0	interacts with	EXO1 (interacts with) XRCC1	0.0	9606.ENSP00000355506	9606.ENSP00000262887	0.0	false	interacts with	EXO1 (interacts with) XRCC1
0.694	0.311	0.89	0.5	0.079	0.0	0.0	interacts with	EXO1 (interacts with) TOPBP1	0.0	9606.ENSP00000355506	9606.ENSP00000260810	0.0	false	interacts with	EXO1 (interacts with) TOPBP1
0.363	0.187	0.718	0.5	0.0	0.0	0.0	interacts with	BARD1 (interacts with) BLM	0.0	9606.ENSP00000260947	9606.ENSP00000347232	0.0	false	interacts with	BARD1 (interacts with) BLM
0.667	0.157	0.713	0.0	0.06	0.0	0.0	interacts with	BARD1 (interacts with) FANCM	0.0	9606.ENSP00000260947	9606.ENSP00000267430	0.0	false	interacts with	BARD1 (interacts with) FANCM
0.785	0.22	0.922	0.5	0.189	0.0	0.0	interacts with	EXO1 (interacts with) RPA1	0.0	9606.ENSP00000355506	9606.ENSP00000254719	0.0	false	interacts with	EXO1 (interacts with) RPA1
0.561	0.121	0.748	0.4	0.0	0.0	0.0	interacts with	BARD1 (interacts with) POLD1	0.0	9606.ENSP00000260947	9606.ENSP00000472445	0.0	false	interacts with	BARD1 (interacts with) POLD1
0.956	0.092	0.986	0.5	0.402	0.0	0.0	interacts with	EXO1 (interacts with) MSH3	0.0	9606.ENSP00000355506	9606.ENSP00000265081	0.0	false	interacts with	EXO1 (interacts with) MSH3
0.736	0.049	0.738	0.0	0.0	0.0	0.0	interacts with	BARD1 (interacts with) PMS2	0.0	9606.ENSP00000260947	9606.ENSP00000265849	0.0	false	interacts with	BARD1 (interacts with) PMS2
0.953	0.211	0.98	0.5	0.045	0.0	0.0	interacts with	BRCA1 (interacts with) RAD51C	0.0	9606.ENSP00000418960	9606.ENSP00000336701	0.0	false	interacts with	BRCA1 (interacts with) RAD51C
0.747	0.177	0.783	0.0	0.0	0.0	0.0	interacts with	BARD1 (interacts with) FANCD2	0.0	9606.ENSP00000260947	9606.ENSP00000287647	0.0	false	interacts with	BARD1 (interacts with) FANCD2
0.971	0.123	0.995	0.5	0.713	0.0	0.0	interacts with	EXO1 (interacts with) PMS2	0.0	9606.ENSP00000355506	9606.ENSP00000265849	0.0	false	interacts with	EXO1 (interacts with) PMS2
0.616	0.056	0.868	0.5	0.356	0.0	0.0	interacts with	EXO1 (interacts with) NBN	0.0	9606.ENSP00000355506	9606.ENSP00000265433	0.0	false	interacts with	EXO1 (interacts with) NBN
0.584	0.097	0.807	0.36	0.292	0.0	0.0	interacts with	RAD23B (interacts with) XRCC1	0.0	9606.ENSP00000350708	9606.ENSP00000262887	0.0	false	interacts with	RAD23B (interacts with) XRCC1
0.413	0.049	0.794	0.54	0.294	0.0	0.0	interacts with	BRCA1 (interacts with) RAD23B	0.0	9606.ENSP00000418960	9606.ENSP00000350708	0.0	false	interacts with	BRCA1 (interacts with) RAD23B
0.521	0.073	0.822	0.5	0.295	0.0	0.0	interacts with	BARD1 (interacts with) XRCC5	0.0	9606.ENSP00000260947	9606.ENSP00000375978	0.0	false	interacts with	BARD1 (interacts with) XRCC5
0.712	0.355	0.806	0.0	0.0	0.0	0.0	interacts with	EXO1 (interacts with) FANCD2	0.0	9606.ENSP00000355506	9606.ENSP00000287647	0.0	false	interacts with	EXO1 (interacts with) FANCD2
0.447	0.092	0.798	0.5	0.292	0.0	0.0	interacts with	RAD23B (interacts with) RPA1	0.0	9606.ENSP00000350708	9606.ENSP00000254719	0.0	false	interacts with	RAD23B (interacts with) RPA1
0.624	0.0	0.805	0.5	0.045	0.0	0.0	interacts with	BARD1 (interacts with) RAD52	0.0	9606.ENSP00000260947	9606.ENSP00000351284	0.0	false	interacts with	BARD1 (interacts with) RAD52
0.69	0.174	0.815	0.0	0.336	0.0	0.0	interacts with	EXO1 (interacts with) FANCM	0.0	9606.ENSP00000355506	9606.ENSP00000267430	0.0	false	interacts with	EXO1 (interacts with) FANCM
0.887	0.058	0.984	0.5	0.734	0.0	0.0	interacts with	TP53BP1 (interacts with) XRCC6	0.0	9606.ENSP00000371475	9606.ENSP00000352257	0.0	false	interacts with	TP53BP1 (interacts with) XRCC6
0.633	0.068	0.867	0.5	0.317	0.0	0.0	interacts with	BARD1 (interacts with) H2AX	0.0	9606.ENSP00000260947	9606.ENSP00000434024	0.0	false	interacts with	BARD1 (interacts with) H2AX
0.444	0.054	0.942	0.9	0.0	0.0	0.0	interacts with	RAD23B (interacts with) XRCC4	0.0	9606.ENSP00000350708	9606.ENSP00000421491	0.0	false	interacts with	RAD23B (interacts with) XRCC4
0.961	0.05	0.987	0.5	0.421	0.0	0.0	interacts with	BRCA1 (interacts with) RAD52	0.0	9606.ENSP00000418960	9606.ENSP00000351284	0.0	false	interacts with	BRCA1 (interacts with) RAD52
0.563	0.065	0.716	0.36	0.0	0.0	0.0	interacts with	TP53BP1 (interacts with) XPC	0.0	9606.ENSP00000371475	9606.ENSP00000285021	0.0	false	interacts with	TP53BP1 (interacts with) XPC
0.672	0.203	0.858	0.5	0.045	0.0	0.0	interacts with	BARD1 (interacts with) EXO1	0.0	9606.ENSP00000260947	9606.ENSP00000355506	0.0	false	interacts with	BARD1 (interacts with) EXO1
0.998	0.107	0.999	0.9	0.984	0.0	0.0	interacts with	RAD23B (interacts with) XPC	0.0	9606.ENSP00000350708	9606.ENSP00000285021	0.0	false	interacts with	RAD23B (interacts with) XPC
0.756	0.067	0.907	0.36	0.439	0.0	0.0	interacts with	TP53BP1 (interacts with) XRCC1	0.0	9606.ENSP00000371475	9606.ENSP00000262887	0.0	false	interacts with	TP53BP1 (interacts with) XRCC1
0.722	0.047	0.856	0.5	0.045	0.0	0.0	interacts with	BARD1 (interacts with) RAD51B	0.0	9606.ENSP00000260947	9606.ENSP00000419881	0.0	false	interacts with	BARD1 (interacts with) RAD51B
0.994	0.05	0.997	0.54	0.243	0.0	0.0	interacts with	RAD23B (interacts with) XPA	0.0	9606.ENSP00000350708	9606.ENSP00000364270	0.0	false	interacts with	RAD23B (interacts with) XPA
0.559	0.498	0.901	0.0	0.59	0.0	0.644	interacts with	EXO1 (interacts with) FEN1	0.0	9606.ENSP00000355506	9606.ENSP00000305480	0.0	false	interacts with	EXO1 (interacts with) FEN1
0.454	0.118	0.947	0.9	0.0	0.0	0.0	interacts with	RAD23B (interacts with) XRCC5	0.0	9606.ENSP00000350708	9606.ENSP00000375978	0.0	false	interacts with	RAD23B (interacts with) XRCC5
0.634	0.047	0.868	0.5	0.332	0.0	0.0	interacts with	BARD1 (interacts with) TP53BP1	0.0	9606.ENSP00000260947	9606.ENSP00000371475	0.0	false	interacts with	BARD1 (interacts with) TP53BP1
0.559	0.0	0.714	0.36	0.069	0.0	0.0	interacts with	TP53BP1 (interacts with) XPA	0.0	9606.ENSP00000371475	9606.ENSP00000364270	0.0	false	interacts with	TP53BP1 (interacts with) XPA
0.435	0.111	0.946	0.9	0.062	0.0	0.0	interacts with	RAD23B (interacts with) XRCC6	0.0	9606.ENSP00000350708	9606.ENSP00000352257	0.0	false	interacts with	RAD23B (interacts with) XRCC6
0.902	0.05	0.953	0.54	0.0	0.0	0.0	interacts with	BRCA1 (interacts with) XRCC6	0.0	9606.ENSP00000418960	9606.ENSP00000352257	0.0	false	interacts with	BRCA1 (interacts with) XRCC6
0.897	0.558	0.981	0.5	0.292	0.0	0.0	interacts with	BRCA1 (interacts with) EXO1	0.0	9606.ENSP00000418960	9606.ENSP00000355506	0.0	false	interacts with	BRCA1 (interacts with) EXO1
0.745	0.16	0.777	0.0	0.0	0.0	0.0	interacts with	EXO1 (interacts with) PRKDC	0.0	9606.ENSP00000355506	9606.ENSP00000313420	0.0	false	interacts with	EXO1 (interacts with) PRKDC
0.528	0.054	0.757	0.5	0.0	0.0	0.0	interacts with	RAD50 (interacts with) XRCC1	0.0	9606.ENSP00000368100	9606.ENSP00000262887	0.0	false	interacts with	RAD50 (interacts with) XRCC1
0.691	0.483	0.834	0.0	0.0	0.0	0.0	interacts with	EXO1 (interacts with) FANCI	0.0	9606.ENSP00000355506	9606.ENSP00000310842	0.0	false	interacts with	EXO1 (interacts with) FANCI
0.814	0.055	0.909	0.5	0.091	0.0	0.0	interacts with	TP53BP1 (interacts with) XRCC5	0.0	9606.ENSP00000371475	9606.ENSP00000375978	0.0	false	interacts with	TP53BP1 (interacts with) XRCC5
0.816	0.049	0.905	0.5	0.045	0.0	0.0	interacts with	BARD1 (interacts with) XRCC3	0.0	9606.ENSP00000260947	9606.ENSP00000451974	0.0	false	interacts with	BARD1 (interacts with) XRCC3
0.388	0.137	0.779	0.5	0.262	0.0	0.0	interacts with	RAD50 (interacts with) RPA1	0.0	9606.ENSP00000368100	9606.ENSP00000254719	0.0	false	interacts with	RAD50 (interacts with) RPA1
0.826	0.049	0.885	0.36	0.0	0.0	0.0	interacts with	TP53BP1 (interacts with) XRCC4	0.0	9606.ENSP00000371475	9606.ENSP00000421491	0.0	false	interacts with	TP53BP1 (interacts with) XRCC4
0.764	0.168	0.895	0.5	0.055	0.0	0.0	interacts with	BARD1 (interacts with) CHEK1	0.0	9606.ENSP00000260947	9606.ENSP00000391090	0.0	false	interacts with	BARD1 (interacts with) CHEK1
0.811	0.194	0.939	0.5	0.301	0.0	0.0	interacts with	EXO1 (interacts with) MUS81	0.0	9606.ENSP00000355506	9606.ENSP00000307853	0.0	false	interacts with	EXO1 (interacts with) MUS81
0.647	0.225	0.874	0.5	0.176	0.0	0.0	interacts with	EXO1 (interacts with) RAD51C	0.057	9606.ENSP00000355506	9606.ENSP00000336701	0.0	false	interacts with	EXO1 (interacts with) RAD51C
0.884	0.043	0.94	0.5	0.045	0.0	0.0	interacts with	BARD1 (interacts with) RAD51D	0.0	9606.ENSP00000260947	9606.ENSP00000466399	0.0	false	interacts with	BARD1 (interacts with) RAD51D
0.279	0.094	0.703	0.5	0.174	0.0	0.0	interacts with	RAD50 (interacts with) RAD51C	0.069	9606.ENSP00000368100	9606.ENSP00000336701	0.0	false	interacts with	RAD50 (interacts with) RAD51C
0.863	0.128	0.937	0.5	0.072	0.0	0.0	interacts with	BARD1 (interacts with) CHEK2	0.0	9606.ENSP00000260947	9606.ENSP00000372023	0.0	false	interacts with	BARD1 (interacts with) CHEK2
0.676	0.333	0.985	0.5	0.878	0.0	0.0	interacts with	EXO1 (interacts with) MRE11	0.0	9606.ENSP00000355506	9606.ENSP00000325863	0.0	false	interacts with	EXO1 (interacts with) MRE11
0.454	0.196	0.807	0.5	0.165	0.0	0.0	interacts with	RAD50 (interacts with) TOP3A	0.111	9606.ENSP00000368100	9606.ENSP00000321636	0.0	false	interacts with	RAD50 (interacts with) TOP3A
0.83	0.059	0.936	0.5	0.292	0.0	0.0	interacts with	BARD1 (interacts with) XRCC6	0.0	9606.ENSP00000260947	9606.ENSP00000352257	0.0	false	interacts with	BARD1 (interacts with) XRCC6
0.877	0.1	0.944	0.5	0.097	0.0	0.0	interacts with	EXO1 (interacts with) TOP3A	0.06	9606.ENSP00000355506	9606.ENSP00000321636	0.0	false	interacts with	EXO1 (interacts with) TOP3A
0.314	0.057	0.706	0.5	0.174	0.0	0.0	interacts with	RAD50 (interacts with) XRCC3	0.069	9606.ENSP00000368100	9606.ENSP00000451974	0.0	false	interacts with	RAD50 (interacts with) XRCC3
0.93	0.126	0.967	0.5	0.045	0.0	0.0	interacts with	BARD1 (interacts with) RAD51C	0.0	9606.ENSP00000260947	9606.ENSP00000336701	0.0	false	interacts with	BARD1 (interacts with) RAD51C
0.897	0.089	0.962	0.5	0.295	0.0	0.0	interacts with	EXO1 (interacts with) RAD52	0.0	9606.ENSP00000355506	9606.ENSP00000351284	0.0	false	interacts with	EXO1 (interacts with) RAD52
0.56	0.111	0.909	0.5	0.593	0.0	0.0	interacts with	RAD50 (interacts with) XRCC6	0.0	9606.ENSP00000368100	9606.ENSP00000352257	0.0	false	interacts with	RAD50 (interacts with) XRCC6
0.556	0.054	0.884	0.5	0.513	0.0	0.0	interacts with	RAD50 (interacts with) RAD52	0.0	9606.ENSP00000368100	9606.ENSP00000351284	0.0	false	interacts with	RAD50 (interacts with) RAD52
0.564	0.067	0.806	0.5	0.162	0.0	0.0	interacts with	RAD50 (interacts with) XRCC5	0.0	9606.ENSP00000368100	9606.ENSP00000375978	0.0	false	interacts with	RAD50 (interacts with) XRCC5
0.323	0.05	0.997	0.54	0.994	0.0	0.0	interacts with	BARD1 (interacts with) RAD50	0.0	9606.ENSP00000260947	9606.ENSP00000368100	0.0	false	interacts with	BARD1 (interacts with) RAD50
0.257	0.064	0.729	0.5	0.292	0.0	0.0	interacts with	RAD50 (interacts with) RAD51B	0.069	9606.ENSP00000368100	9606.ENSP00000419881	0.0	false	interacts with	RAD50 (interacts with) RAD51B
0.861	0.129	0.951	0.0	0.627	0.0	0.0	interacts with	EXO1 (interacts with) XRCC6	0.0	9606.ENSP00000355506	9606.ENSP00000352257	0.0	false	interacts with	EXO1 (interacts with) XRCC6
0.234	0.064	0.721	0.5	0.292	0.0	0.0	interacts with	RAD50 (interacts with) RAD51D	0.069	9606.ENSP00000368100	9606.ENSP00000466399	0.0	false	interacts with	RAD50 (interacts with) RAD51D
0.993	0.198	0.999	0.72	0.758	0.0	0.0	interacts with	BARD1 (interacts with) RAD51	0.0	9606.ENSP00000260947	9606.ENSP00000493712	0.0	false	interacts with	BARD1 (interacts with) RAD51
0.525	0.072	0.858	0.5	0.416	0.0	0.0	interacts with	RAD50 (interacts with) RAD51	0.069	9606.ENSP00000368100	9606.ENSP00000493712	0.0	false	interacts with	RAD50 (interacts with) RAD51
0.599	0.058	0.998	0.54	0.994	0.0	0.0	interacts with	BARD1 (interacts with) NBN	0.0	9606.ENSP00000260947	9606.ENSP00000265433	0.0	false	interacts with	BARD1 (interacts with) NBN
0.748	0.0	0.879	0.54	0.0	0.0	0.0	interacts with	BRCA1 (interacts with) XPA	0.0	9606.ENSP00000418960	9606.ENSP00000364270	0.0	false	interacts with	BRCA1 (interacts with) XPA
0.995	0.188	0.999	0.72	0.793	0.0	0.0	interacts with	BARD1 (interacts with) BRCA2	0.0	9606.ENSP00000260947	9606.ENSP00000369497	0.0	false	interacts with	BARD1 (interacts with) BRCA2
0.72	0.074	0.729	0.0	0.0	0.0	0.0	interacts with	EXO1 (interacts with) XRCC4	0.0	9606.ENSP00000355506	9606.ENSP00000421491	0.0	false	interacts with	EXO1 (interacts with) XRCC4
0.586	0.123	0.881	0.5	0.421	0.0	0.0	interacts with	BRCA1 (interacts with) RPA2	0.0	9606.ENSP00000418960	9606.ENSP00000363017	0.0	false	interacts with	BRCA1 (interacts with) RPA2
0.481	0.076	0.999	0.9	0.994	0.0	0.0	interacts with	RAD50 (interacts with) RBBP8	0.0	9606.ENSP00000368100	9606.ENSP00000382628	0.0	false	interacts with	RAD50 (interacts with) RBBP8
0.917	0.098	0.999	0.7	0.994	0.0	0.0	interacts with	BARD1 (interacts with) RBBP8	0.0	9606.ENSP00000260947	9606.ENSP00000382628	0.0	false	interacts with	BARD1 (interacts with) RBBP8
0.329	0.1	0.858	0.5	0.586	0.0	0.0	interacts with	RAD50 (interacts with) TP53BP1	0.0	9606.ENSP00000368100	9606.ENSP00000371475	0.0	false	interacts with	RAD50 (interacts with) TP53BP1
0.837	0.338	0.996	0.5	0.936	0.0	0.0	interacts with	RAD51 (interacts with) RPA1	0.061	9606.ENSP00000493712	9606.ENSP00000254719	0.0	false	interacts with	RAD51 (interacts with) RPA1
0.35	0.08	0.779	0.54	0.292	0.0	0.0	interacts with	BRCA1 (interacts with) DCLRE1C	0.0	9606.ENSP00000418960	9606.ENSP00000367527	0.0	false	interacts with	BRCA1 (interacts with) DCLRE1C
0.713	0.0	0.85	0.5	0.0	0.0	0.0	interacts with	RAD51 (interacts with) SLX1A	0.0	9606.ENSP00000493712	9606.ENSP00000251303	0.0	false	interacts with	RAD51 (interacts with) SLX1A
0.993	0.201	0.999	0.9	0.999	0.0	0.552	interacts with	BARD1 (interacts with) BRCA1	0.0	9606.ENSP00000260947	9606.ENSP00000418960	0.0	false	interacts with	BARD1 (interacts with) BRCA1
0.753	0.127	0.999	0.54	0.994	0.0	0.0	interacts with	BARD1 (interacts with) MRE11	0.0	9606.ENSP00000260947	9606.ENSP00000325863	0.0	false	interacts with	BARD1 (interacts with) MRE11
0.744	0.138	0.79	0.0	0.125	0.0	0.0	interacts with	EXO1 (interacts with) LIG4	0.044	9606.ENSP00000355506	9606.ENSP00000484288	0.0	false	interacts with	EXO1 (interacts with) LIG4
0.694	0.202	0.893	0.5	0.226	0.0	0.0	interacts with	RAD51 (interacts with) TOPBP1	0.0	9606.ENSP00000493712	9606.ENSP00000260810	0.0	false	interacts with	RAD51 (interacts with) TOPBP1
0.762	0.072	0.999	0.54	0.994	0.0	0.0	interacts with	BRCA1 (interacts with) RAD50	0.0	9606.ENSP00000418960	9606.ENSP00000368100	0.0	false	interacts with	BRCA1 (interacts with) RAD50
0.679	0.161	0.768	0.0	0.207	0.0	0.0	interacts with	EXO1 (interacts with) H2AX	0.0	9606.ENSP00000355506	9606.ENSP00000434024	0.0	false	interacts with	EXO1 (interacts with) H2AX
0.999	0.383	0.999	0.9	0.896	0.0	0.0	interacts with	BRCA1 (interacts with) BRCA2	0.0	9606.ENSP00000418960	9606.ENSP00000369497	0.0	false	interacts with	BRCA1 (interacts with) BRCA2
0.824	0.107	0.837	0.0	0.0	0.0	0.0	interacts with	RAD51 (interacts with) XRCC1	0.0	9606.ENSP00000493712	9606.ENSP00000262887	0.0	false	interacts with	RAD51 (interacts with) XRCC1
0.863	0.138	0.996	0.5	0.938	0.0	0.652	interacts with	RAD51 (interacts with) RAD51C	0.0	9606.ENSP00000493712	9606.ENSP00000336701	0.141	false	interacts with	RAD51 (interacts with) RAD51C
0.997	0.218	0.999	0.5	0.842	0.0	0.0	interacts with	BRCA1 (interacts with) CHEK2	0.0	9606.ENSP00000418960	9606.ENSP00000372023	0.0	false	interacts with	BRCA1 (interacts with) CHEK2
0.57	0.138	0.859	0.5	0.319	0.0	0.0	interacts with	EXO1 (interacts with) RAD51B	0.057	9606.ENSP00000355506	9606.ENSP00000419881	0.0	false	interacts with	EXO1 (interacts with) RAD51B
0.883	0.121	0.968	0.5	0.45	0.0	0.0	interacts with	RAD51 (interacts with) TOP3A	0.047	9606.ENSP00000493712	9606.ENSP00000321636	0.0	false	interacts with	RAD51 (interacts with) TOP3A
0.619	0.153	0.854	0.5	0.201	0.0	0.0	interacts with	EXO1 (interacts with) RPA2	0.0	9606.ENSP00000355506	9606.ENSP00000363017	0.0	false	interacts with	EXO1 (interacts with) RPA2
0.999	0.05	0.999	0.5	0.826	0.0	0.0	interacts with	BRCA1 (interacts with) TP53BP1	0.0	9606.ENSP00000418960	9606.ENSP00000371475	0.0	false	interacts with	BRCA1 (interacts with) TP53BP1
0.455	0.083	0.85	0.5	0.468	0.0	0.0	interacts with	EXO1 (interacts with) RAD50	0.05	9606.ENSP00000355506	9606.ENSP00000368100	0.0	false	interacts with	EXO1 (interacts with) RAD50
0.999	0.042	0.999	0.0	0.993	0.0	0.0	interacts with	RAD51 (interacts with) RAD52	0.0	9606.ENSP00000493712	9606.ENSP00000351284	0.0	false	interacts with	RAD51 (interacts with) RAD52
0.883	0.06	0.972	0.54	0.51	0.0	0.0	interacts with	BRCA1 (interacts with) XRCC5	0.0	9606.ENSP00000418960	9606.ENSP00000375978	0.0	false	interacts with	BRCA1 (interacts with) XRCC5
0.691	0.16	0.88	0.5	0.176	0.0	0.0	interacts with	EXO1 (interacts with) XRCC3	0.057	9606.ENSP00000355506	9606.ENSP00000451974	0.0	false	interacts with	EXO1 (interacts with) XRCC3
0.57	0.146	0.861	0.5	0.319	0.0	0.0	interacts with	EXO1 (interacts with) RAD51D	0.057	9606.ENSP00000355506	9606.ENSP00000466399	0.0	false	interacts with	EXO1 (interacts with) RAD51D
0.846	0.085	0.922	0.0	0.493	0.0	0.0	interacts with	EXO1 (interacts with) XRCC5	0.0	9606.ENSP00000355506	9606.ENSP00000375978	0.0	false	interacts with	EXO1 (interacts with) XRCC5
0.902	0.064	0.93	0.0	0.303	0.0	0.0	interacts with	RAD51 (interacts with) XRCC6	0.0	9606.ENSP00000493712	9606.ENSP00000352257	0.0	false	interacts with	RAD51 (interacts with) XRCC6
0.806	0.045	0.904	0.0	0.524	0.0	0.0	interacts with	EXO1 (interacts with) TP53BP1	0.0	9606.ENSP00000355506	9606.ENSP00000371475	0.0	false	interacts with	EXO1 (interacts with) TP53BP1
0.782	0.666	0.981	0.0	0.763	0.0	0.0	interacts with	EXO1 (interacts with) RECQL4	0.05	9606.ENSP00000355506	9606.ENSP00000482313	0.0	false	interacts with	EXO1 (interacts with) RECQL4
0.998	0.122	0.999	0.9	0.999	0.0	0.0	interacts with	BRCA1 (interacts with) RBBP8	0.0	9606.ENSP00000418960	9606.ENSP00000382628	0.0	false	interacts with	BRCA1 (interacts with) RBBP8
0.814	0.397	0.95	0.4	0.351	0.0	0.0	interacts with	EXO1 (interacts with) POLD1	0.0	9606.ENSP00000355506	9606.ENSP00000472445	0.0	false	interacts with	EXO1 (interacts with) POLD1
0.838	0.0	0.846	0.0	0.088	0.0	0.0	interacts with	RAD51 (interacts with) XPA	0.0	9606.ENSP00000493712	9606.ENSP00000364270	0.0	false	interacts with	RAD51 (interacts with) XPA
0.954	0.812	0.997	0.5	0.559	0.0	0.0	interacts with	EXO1 (interacts with) RAD51	0.057	9606.ENSP00000355506	9606.ENSP00000493712	0.0	false	interacts with	EXO1 (interacts with) RAD51
0.732	0.167	0.955	0.5	0.65	0.0	0.0	interacts with	RAD51 (interacts with) RPA2	0.0	9606.ENSP00000493712	9606.ENSP00000363017	0.0	false	interacts with	RAD51 (interacts with) RPA2
0.973	0.178	0.995	0.5	0.659	0.0	0.0	interacts with	EXO1 (interacts with) RBBP8	0.0	9606.ENSP00000355506	9606.ENSP00000382628	0.0	false	interacts with	EXO1 (interacts with) RBBP8
0.917	0.067	0.981	0.54	0.535	0.0	0.0	interacts with	XPA (interacts with) XPC	0.0	9606.ENSP00000364270	9606.ENSP00000285021	0.0	false	interacts with	XPA (interacts with) XPC
0.77	0.0	0.846	0.36	0.0	0.0	0.0	interacts with	XPA (interacts with) XRCC1	0.0	9606.ENSP00000364270	9606.ENSP00000262887	0.0	false	interacts with	XPA (interacts with) XRCC1
0.903	0.057	0.94	0.0	0.398	0.0	0.0	interacts with	RAD51 (interacts with) TP53BP1	0.0	9606.ENSP00000493712	9606.ENSP00000371475	0.0	false	interacts with	RAD51 (interacts with) TP53BP1
0.965	0.389	0.996	0.5	0.676	0.0	0.0	interacts with	BRCA1 (interacts with) CHEK1	0.0	9606.ENSP00000418960	9606.ENSP00000391090	0.0	false	interacts with	BRCA1 (interacts with) CHEK1
0.522	0.049	0.772	0.54	0.0	0.0	0.0	interacts with	XPA (interacts with) XRCC4	0.0	9606.ENSP00000364270	9606.ENSP00000421491	0.0	false	interacts with	XPA (interacts with) XRCC4
0.695	0.0	0.703	0.0	0.068	0.0	0.0	interacts with	XPA (interacts with) XRCC3	0.0	9606.ENSP00000364270	9606.ENSP00000451974	0.0	false	interacts with	XPA (interacts with) XRCC3
0.9	0.149	0.954	0.5	0.0	0.0	0.0	interacts with	RAD51 (interacts with) RBBP8	0.0	9606.ENSP00000493712	9606.ENSP00000382628	0.0	false	interacts with	RAD51 (interacts with) RBBP8
0.84	0.062	0.855	0.0	0.113	0.0	0.0	interacts with	RAD51 (interacts with) XRCC5	0.0	9606.ENSP00000493712	9606.ENSP00000375978	0.0	false	interacts with	RAD51 (interacts with) XRCC5
0.727	0.0	0.869	0.54	0.0	0.0	0.0	interacts with	XPA (interacts with) XRCC6	0.0	9606.ENSP00000364270	9606.ENSP00000352257	0.0	false	interacts with	XPA (interacts with) XRCC6
0.553	0.182	0.777	0.0	0.439	0.0	0.0	interacts with	BRCA1 (interacts with) RECQL4	0.0	9606.ENSP00000418960	9606.ENSP00000482313	0.0	false	interacts with	BRCA1 (interacts with) RECQL4
0.24	0.056	0.921	0.9	0.0	0.0	0.0	interacts with	XPC (interacts with) XRCC4	0.0	9606.ENSP00000285021	9606.ENSP00000421491	0.0	false	interacts with	XPC (interacts with) XRCC4
0.536	0.049	0.904	0.5	0.591	0.0	0.679	interacts with	RAD51 (interacts with) RAD51B	0.0	9606.ENSP00000493712	9606.ENSP00000419881	0.104	false	interacts with	RAD51 (interacts with) RAD51B
0.71	0.088	0.867	0.54	0.0	0.0	0.0	interacts with	XPA (interacts with) XRCC5	0.0	9606.ENSP00000364270	9606.ENSP00000375978	0.0	false	interacts with	XPA (interacts with) XRCC5
0.93	0.067	0.998	0.5	0.955	0.0	0.595	interacts with	RAD51 (interacts with) XRCC3	0.0	9606.ENSP00000493712	9606.ENSP00000451974	0.177	false	interacts with	RAD51 (interacts with) XRCC3
0.281	0.066	0.979	0.9	0.729	0.0	0.0	interacts with	XPC (interacts with) XRCC6	0.0	9606.ENSP00000285021	9606.ENSP00000352257	0.0	false	interacts with	XPC (interacts with) XRCC6
0.421	0.06	0.953	0.9	0.249	0.0	0.0	interacts with	XPC (interacts with) XRCC5	0.0	9606.ENSP00000285021	9606.ENSP00000375978	0.0	false	interacts with	XPC (interacts with) XRCC5
0.738	0.078	0.748	0.0	0.0	0.0	0.0	interacts with	RAD51 (interacts with) XRCC4	0.0	9606.ENSP00000493712	9606.ENSP00000421491	0.0	false	interacts with	RAD51 (interacts with) XRCC4
0.906	0.096	0.911	0.0	0.0	0.0	0.0	interacts with	XRCC1 (interacts with) XRCC3	0.0	9606.ENSP00000262887	9606.ENSP00000451974	0.0	false	interacts with	XRCC1 (interacts with) XRCC3
0.708	0.086	0.866	0.54	0.0	0.0	0.0	interacts with	BRCA1 (interacts with) XRCC4	0.0	9606.ENSP00000418960	9606.ENSP00000421491	0.0	false	interacts with	BRCA1 (interacts with) XRCC4
0.855	0.278	0.982	0.0	0.844	0.0	0.0	interacts with	RAD51 (interacts with) RECQL4	0.042	9606.ENSP00000493712	9606.ENSP00000482313	0.0	false	interacts with	RAD51 (interacts with) RECQL4
0.703	0.049	0.887	0.5	0.297	0.0	0.576	interacts with	RAD51 (interacts with) RAD51D	0.0	9606.ENSP00000493712	9606.ENSP00000466399	0.0	false	interacts with	RAD51 (interacts with) RAD51D
0.909	0.054	0.94	0.36	0.0	0.0	0.0	interacts with	XRCC1 (interacts with) XRCC4	0.0	9606.ENSP00000262887	9606.ENSP00000421491	0.0	false	interacts with	XRCC1 (interacts with) XRCC4
0.739	0.074	0.911	0.54	0.292	0.0	0.0	interacts with	BRCA1 (interacts with) ERCC5	0.0	9606.ENSP00000418960	9606.ENSP00000498881	0.0	false	interacts with	BRCA1 (interacts with) ERCC5
0.424	0.062	0.783	0.5	0.289	0.0	0.0	interacts with	RAD51B (interacts with) TOP3A	0.047	9606.ENSP00000419881	9606.ENSP00000321636	0.0	false	interacts with	RAD51B (interacts with) TOP3A
0.877	0.067	0.92	0.36	0.0	0.0	0.0	interacts with	XRCC1 (interacts with) XRCC5	0.0	9606.ENSP00000262887	9606.ENSP00000375978	0.0	false	interacts with	XRCC1 (interacts with) XRCC5
0.443	0.141	0.843	0.5	0.41	0.0	0.0	interacts with	RAD51B (interacts with) RPA1	0.061	9606.ENSP00000419881	9606.ENSP00000254719	0.0	false	interacts with	RAD51B (interacts with) RPA1
0.745	0.047	0.878	0.54	0.0	0.0	0.0	interacts with	BRCA1 (interacts with) LIG4	0.0	9606.ENSP00000418960	9606.ENSP00000484288	0.0	false	interacts with	BRCA1 (interacts with) LIG4
0.903	0.108	0.953	0.5	0.045	0.0	0.0	interacts with	BRCA1 (interacts with) RAD51D	0.0	9606.ENSP00000418960	9606.ENSP00000466399	0.0	false	interacts with	BRCA1 (interacts with) RAD51D
0.73	0.0	0.757	0.0	0.134	0.0	0.0	interacts with	XRCC3 (interacts with) XRCC6	0.0	9606.ENSP00000451974	9606.ENSP00000352257	0.0	false	interacts with	XRCC3 (interacts with) XRCC6
0.686	0.0	0.75	0.0	0.236	0.0	0.0	interacts with	RAD51B (interacts with) XRCC6	0.0	9606.ENSP00000419881	9606.ENSP00000352257	0.0	false	interacts with	RAD51B (interacts with) XRCC6
0.733	0.053	0.889	0.0	0.597	0.0	0.0	interacts with	RAD51B (interacts with) RAD52	0.0	9606.ENSP00000419881	9606.ENSP00000351284	0.0	false	interacts with	RAD51B (interacts with) RAD52
0.743	0.189	0.937	0.54	0.421	0.0	0.0	interacts with	BRCA1 (interacts with) POLD1	0.0	9606.ENSP00000418960	9606.ENSP00000472445	0.0	false	interacts with	BRCA1 (interacts with) POLD1
0.987	0.049	0.999	0.9	0.93	0.0	0.673	interacts with	RAD51B (interacts with) RAD51C	0.0	9606.ENSP00000419881	9606.ENSP00000336701	0.0	false	interacts with	RAD51B (interacts with) RAD51C
0.913	0.097	0.985	0.36	0.746	0.0	0.0	interacts with	XRCC1 (interacts with) XRCC6	0.0	9606.ENSP00000262887	9606.ENSP00000352257	0.0	false	interacts with	XRCC1 (interacts with) XRCC6
0.74	0.056	0.922	0.5	0.441	0.0	0.0	interacts with	BRCA1 (interacts with) RAD51B	0.0	9606.ENSP00000418960	9606.ENSP00000419881	0.0	false	interacts with	BRCA1 (interacts with) RAD51B
0.983	0.084	0.999	0.5	0.9	0.0	0.0	interacts with	BRCA1 (interacts with) H2AX	0.0	9606.ENSP00000418960	9606.ENSP00000434024	0.0	false	interacts with	BRCA1 (interacts with) H2AX
0.999	0.055	0.999	0.9	0.94	0.0	0.0	interacts with	XRCC4 (interacts with) XRCC6	0.0	9606.ENSP00000421491	9606.ENSP00000352257	0.0	false	interacts with	XRCC4 (interacts with) XRCC6
0.691	0.0	0.709	0.0	0.097	0.0	0.0	interacts with	RAD51B (interacts with) XRCC5	0.0	9606.ENSP00000419881	9606.ENSP00000375978	0.0	false	interacts with	RAD51B (interacts with) XRCC5
0.798	0.0	0.798	0.0	0.0	0.0	0.0	interacts with	XRCC3 (interacts with) XRCC4	0.0	9606.ENSP00000451974	9606.ENSP00000421491	0.0	false	interacts with	XRCC3 (interacts with) XRCC4
0.908	0.058	0.953	0.5	0.045	0.0	0.0	interacts with	BRCA1 (interacts with) XRCC3	0.0	9606.ENSP00000418960	9606.ENSP00000451974	0.0	false	interacts with	BRCA1 (interacts with) XRCC3
0.746	0.0	0.76	0.0	0.093	0.0	0.0	interacts with	XRCC3 (interacts with) XRCC5	0.0	9606.ENSP00000451974	9606.ENSP00000375978	0.0	false	interacts with	XRCC3 (interacts with) XRCC5
0.713	0.06	0.985	0.9	0.496	0.0	0.656	interacts with	RAD51B (interacts with) XRCC3	0.0	9606.ENSP00000419881	9606.ENSP00000451974	0.101	false	interacts with	RAD51B (interacts with) XRCC3
0.999	0.574	0.999	0.9	0.999	0.0	0.0	interacts with	XRCC5 (interacts with) XRCC6	0.0	9606.ENSP00000375978	9606.ENSP00000352257	0.23	false	interacts with	XRCC5 (interacts with) XRCC6
0.486	0.042	0.732	0.5	0.0	0.0	0.0	interacts with	RAD51B (interacts with) RBBP8	0.0	9606.ENSP00000419881	9606.ENSP00000382628	0.0	false	interacts with	RAD51B (interacts with) RBBP8
0.999	0.06	0.999	0.9	0.897	0.0	0.0	interacts with	XRCC4 (interacts with) XRCC5	0.0	9606.ENSP00000421491	9606.ENSP00000375978	0.0	false	interacts with	XRCC4 (interacts with) XRCC5
0.464	0.139	0.819	0.5	0.293	0.0	0.0	interacts with	RAD51C (interacts with) RPA1	0.061	9606.ENSP00000336701	9606.ENSP00000254719	0.0	false	interacts with	RAD51C (interacts with) RPA1
0.5	0.0	0.739	0.5	0.0	0.0	0.0	interacts with	RAD51C (interacts with) SLX1A	0.0	9606.ENSP00000336701	9606.ENSP00000251303	0.0	false	interacts with	RAD51C (interacts with) SLX1A
0.743	0.0	0.877	0.54	0.0	0.0	0.0	interacts with	BRCA2 (interacts with) ERCC1	0.0	9606.ENSP00000369497	9606.ENSP00000013807	0.0	false	interacts with	BRCA2 (interacts with) ERCC1
0.991	0.1	0.999	0.9	0.812	0.0	0.628	interacts with	RAD51B (interacts with) RAD51D	0.0	9606.ENSP00000419881	9606.ENSP00000466399	0.0	false	interacts with	RAD51B (interacts with) RAD51D
0.999	0.501	0.999	0.8	0.923	0.0	0.0	interacts with	BRCA1 (interacts with) RAD51	0.0	9606.ENSP00000418960	9606.ENSP00000493712	0.0	false	interacts with	BRCA1 (interacts with) RAD51
0.493	0.062	0.797	0.5	0.245	0.0	0.0	interacts with	RAD51C (interacts with) TOP3A	0.047	9606.ENSP00000336701	9606.ENSP00000321636	0.0	false	interacts with	RAD51C (interacts with) TOP3A
0.925	0.16	0.968	0.54	0.0	0.0	0.0	interacts with	BRCA2 (interacts with) MSH2	0.0	9606.ENSP00000369497	9606.ENSP00000233146	0.0	false	interacts with	BRCA2 (interacts with) MSH2
0.905	0.044	0.954	0.54	0.0	0.0	0.0	interacts with	BRCA2 (interacts with) MLH1	0.0	9606.ENSP00000369497	9606.ENSP00000231790	0.0	false	interacts with	BRCA2 (interacts with) MLH1
0.429	0.084	0.715	0.5	0.0	0.0	0.0	interacts with	RAD51C (interacts with) TOPBP1	0.0	9606.ENSP00000336701	9606.ENSP00000260810	0.0	false	interacts with	RAD51C (interacts with) TOPBP1
0.58	0.073	0.788	0.5	0.0	0.0	0.0	interacts with	RAD51C (interacts with) RBBP8	0.0	9606.ENSP00000336701	9606.ENSP00000382628	0.0	false	interacts with	RAD51C (interacts with) RBBP8
0.481	0.0	0.729	0.5	0.0	0.0	0.0	interacts with	BRCA2 (interacts with) SLX1A	0.0	9606.ENSP00000369497	9606.ENSP00000251303	0.0	false	interacts with	BRCA2 (interacts with) SLX1A
0.924	0.142	0.967	0.54	0.0	0.0	0.0	interacts with	BRCA2 (interacts with) MSH6	0.0	9606.ENSP00000369497	9606.ENSP00000234420	0.0	false	interacts with	BRCA2 (interacts with) MSH6
0.589	0.089	0.827	0.0	0.576	0.0	0.0	interacts with	RAD51C (interacts with) RECQL4	0.042	9606.ENSP00000336701	9606.ENSP00000482313	0.0	false	interacts with	RAD51C (interacts with) RECQL4
0.499	0.044	0.807	0.5	0.292	0.0	0.0	interacts with	BRCA2 (interacts with) RPA1	0.0	9606.ENSP00000369497	9606.ENSP00000254719	0.0	false	interacts with	BRCA2 (interacts with) RPA1
0.991	0.095	0.999	0.9	0.882	0.0	0.605	interacts with	RAD51C (interacts with) RAD51D	0.0	9606.ENSP00000336701	9606.ENSP00000466399	0.0	false	interacts with	RAD51C (interacts with) RAD51D
0.653	0.179	0.845	0.5	0.0	0.0	0.0	interacts with	BRCA2 (interacts with) TOPBP1	0.0	9606.ENSP00000369497	9606.ENSP00000260810	0.0	false	interacts with	BRCA2 (interacts with) TOPBP1
0.975	0.435	0.998	0.9	0.292	0.0	0.0	interacts with	BRCA2 (interacts with) BRIP1	0.0	9606.ENSP00000369497	9606.ENSP00000259008	0.0	false	interacts with	BRCA2 (interacts with) BRIP1
0.85	0.067	0.926	0.0	0.514	0.0	0.0	interacts with	RAD51C (interacts with) RAD52	0.0	9606.ENSP00000336701	9606.ENSP00000351284	0.0	false	interacts with	RAD51C (interacts with) RAD52
0.369	0.152	0.824	0.5	0.41	0.0	0.0	interacts with	RAD51D (interacts with) RPA1	0.061	9606.ENSP00000466399	9606.ENSP00000254719	0.0	false	interacts with	RAD51D (interacts with) RPA1
0.99	0.093	0.999	0.9	0.988	0.0	0.639	interacts with	RAD51C (interacts with) XRCC3	0.0	9606.ENSP00000336701	9606.ENSP00000451974	0.124	false	interacts with	RAD51C (interacts with) XRCC3
0.741	0.0	0.827	0.36	0.0	0.0	0.0	interacts with	BRCA2 (interacts with) XRCC1	0.0	9606.ENSP00000369497	9606.ENSP00000262887	0.0	false	interacts with	BRCA2 (interacts with) XRCC1
0.712	0.061	0.881	0.0	0.597	0.0	0.0	interacts with	RAD51D (interacts with) RAD52	0.0	9606.ENSP00000466399	9606.ENSP00000351284	0.0	false	interacts with	RAD51D (interacts with) RAD52
0.445	0.083	0.796	0.5	0.289	0.0	0.0	interacts with	RAD51D (interacts with) TOP3A	0.047	9606.ENSP00000466399	9606.ENSP00000321636	0.0	false	interacts with	RAD51D (interacts with) TOP3A
0.566	0.0	0.773	0.5	0.0	0.0	0.0	interacts with	RAD51D (interacts with) RBBP8	0.0	9606.ENSP00000466399	9606.ENSP00000382628	0.0	false	interacts with	RAD51D (interacts with) RBBP8
0.795	0.116	0.901	0.5	0.0	0.0	0.0	interacts with	BRCA2 (interacts with) NBN	0.0	9606.ENSP00000369497	9606.ENSP00000265433	0.0	false	interacts with	BRCA2 (interacts with) NBN
0.626	0.14	0.839	0.54	0.0	0.0	0.0	interacts with	BRCA2 (interacts with) MSH3	0.0	9606.ENSP00000369497	9606.ENSP00000265081	0.0	false	interacts with	BRCA2 (interacts with) MSH3
0.929	0.152	0.937	0.0	0.0	0.0	0.0	interacts with	BRCA2 (interacts with) FANCM	0.0	9606.ENSP00000369497	9606.ENSP00000267430	0.0	false	interacts with	BRCA2 (interacts with) FANCM
0.539	0.064	0.727	0.0	0.417	0.0	0.0	interacts with	RAD51D (interacts with) RECQL4	0.042	9606.ENSP00000466399	9606.ENSP00000482313	0.0	false	interacts with	RAD51D (interacts with) RECQL4
0.608	0.049	0.978	0.9	0.496	0.0	0.579	interacts with	RAD51D (interacts with) XRCC3	0.0	9606.ENSP00000466399	9606.ENSP00000451974	0.0	false	interacts with	RAD51D (interacts with) XRCC3
0.875	0.049	0.947	0.54	0.142	0.0	0.0	interacts with	BRCA2 (interacts with) PMS2	0.0	9606.ENSP00000369497	9606.ENSP00000265849	0.0	false	interacts with	BRCA2 (interacts with) PMS2
0.667	0.0	0.999	0.5	0.998	0.0	0.0	interacts with	RAD52 (interacts with) RPA1	0.0	9606.ENSP00000351284	9606.ENSP00000254719	0.0	false	interacts with	RAD52 (interacts with) RPA1
0.712	0.0	0.721	0.0	0.073	0.0	0.0	interacts with	RAD52 (interacts with) SLX1A	0.0	9606.ENSP00000351284	9606.ENSP00000251303	0.0	false	interacts with	RAD52 (interacts with) SLX1A
0.726	0.0	0.857	0.5	0.0	0.0	0.0	interacts with	RAD52 (interacts with) TOPBP1	0.0	9606.ENSP00000351284	9606.ENSP00000260810	0.0	false	interacts with	RAD52 (interacts with) TOPBP1
0.999	0.217	0.999	0.9	0.842	0.0	0.0	interacts with	BRCA2 (interacts with) FANCD2	0.0	9606.ENSP00000369497	9606.ENSP00000287647	0.0	false	interacts with	BRCA2 (interacts with) FANCD2
0.48	0.0	0.75	0.54	0.0	0.0	0.0	interacts with	BRCA2 (interacts with) ERCC3	0.0	9606.ENSP00000369497	9606.ENSP00000285398	0.0	false	interacts with	BRCA2 (interacts with) ERCC3
0.773	0.049	0.901	0.5	0.19	0.0	0.0	interacts with	RAD52 (interacts with) TOP3A	0.0	9606.ENSP00000351284	9606.ENSP00000321636	0.0	false	interacts with	RAD52 (interacts with) TOP3A
0.842	0.061	0.919	0.5	0.0	0.0	0.0	interacts with	BRCA2 (interacts with) MUS81	0.0	9606.ENSP00000369497	9606.ENSP00000307853	0.0	false	interacts with	BRCA2 (interacts with) MUS81
0.714	0.0	0.739	0.0	0.126	0.0	0.0	interacts with	RAD52 (interacts with) XPA	0.0	9606.ENSP00000351284	9606.ENSP00000364270	0.0	false	interacts with	RAD52 (interacts with) XPA
0.623	0.165	0.794	0.4	0.0	0.0	0.0	interacts with	BRCA2 (interacts with) FEN1	0.0	9606.ENSP00000369497	9606.ENSP00000305480	0.0	false	interacts with	BRCA2 (interacts with) FEN1
0.798	0.0	0.918	0.0	0.613	0.0	0.0	interacts with	RAD52 (interacts with) XRCC5	0.0	9606.ENSP00000351284	9606.ENSP00000375978	0.0	false	interacts with	RAD52 (interacts with) XRCC5
0.751	0.092	0.887	0.54	0.0	0.0	0.0	interacts with	BRCA2 (interacts with) PRKDC	0.0	9606.ENSP00000369497	9606.ENSP00000313420	0.0	false	interacts with	BRCA2 (interacts with) PRKDC
0.64	0.063	0.913	0.0	0.763	0.0	0.0	interacts with	RAD52 (interacts with) RECQL4	0.0	9606.ENSP00000351284	9606.ENSP00000482313	0.0	false	interacts with	RAD52 (interacts with) RECQL4
0.987	0.295	0.996	0.54	0.23	0.0	0.0	interacts with	BRCA2 (interacts with) FANCI	0.0	9606.ENSP00000369497	9606.ENSP00000310842	0.0	false	interacts with	BRCA2 (interacts with) FANCI
0.777	0.0	0.885	0.5	0.048	0.0	0.0	interacts with	RAD52 (interacts with) RBBP8	0.0	9606.ENSP00000351284	9606.ENSP00000382628	0.0	false	interacts with	RAD52 (interacts with) RBBP8
0.675	0.09	0.852	0.54	0.0	0.0	0.0	interacts with	BRCA2 (interacts with) ERCC4	0.0	9606.ENSP00000369497	9606.ENSP00000310520	0.0	false	interacts with	BRCA2 (interacts with) ERCC4
0.932	0.126	0.967	0.5	0.0	0.0	0.0	interacts with	BRCA2 (interacts with) MRE11	0.0	9606.ENSP00000369497	9606.ENSP00000325863	0.0	false	interacts with	BRCA2 (interacts with) MRE11
0.531	0.049	0.915	0.8	0.165	0.0	0.0	interacts with	BRCA2 (interacts with) TOP3A	0.0	9606.ENSP00000369497	9606.ENSP00000321636	0.0	false	interacts with	BRCA2 (interacts with) TOP3A
0.91	0.054	0.978	0.0	0.767	0.0	0.0	interacts with	RAD52 (interacts with) XRCC3	0.0	9606.ENSP00000351284	9606.ENSP00000451974	0.0	false	interacts with	RAD52 (interacts with) XRCC3
0.976	0.067	0.999	0.9	0.635	0.0	0.0	interacts with	BRCA2 (interacts with) RAD51C	0.0	9606.ENSP00000369497	9606.ENSP00000336701	0.0	false	interacts with	BRCA2 (interacts with) RAD51C
0.865	0.0	0.969	0.0	0.781	0.0	0.0	interacts with	RAD52 (interacts with) XRCC6	0.0	9606.ENSP00000351284	9606.ENSP00000352257	0.0	false	interacts with	RAD52 (interacts with) XRCC6
0.865	0.0	0.967	0.0	0.77	0.0	0.0	interacts with	RAD52 (interacts with) TP53BP1	0.0	9606.ENSP00000351284	9606.ENSP00000371475	0.0	false	interacts with	RAD52 (interacts with) TP53BP1
0.604	0.042	0.81	0.54	0.0	0.0	0.0	interacts with	BRCA2 (interacts with) RAD23B	0.0	9606.ENSP00000369497	9606.ENSP00000350708	0.0	false	interacts with	BRCA2 (interacts with) RAD23B
0.933	0.0	0.999	0.5	0.996	0.0	0.0	interacts with	RAD52 (interacts with) RPA2	0.0	9606.ENSP00000351284	9606.ENSP00000363017	0.0	false	interacts with	RAD52 (interacts with) RPA2
0.757	0.0	0.883	0.54	0.0	0.0	0.0	interacts with	BRCA2 (interacts with) XRCC6	0.0	9606.ENSP00000369497	9606.ENSP00000352257	0.0	false	interacts with	BRCA2 (interacts with) XRCC6
0.991	0.056	0.993	0.0	0.225	0.0	0.0	interacts with	BRCA2 (interacts with) RAD52	0.0	9606.ENSP00000369497	9606.ENSP00000351284	0.0	false	interacts with	BRCA2 (interacts with) RAD52
0.858	0.371	0.951	0.5	0.0	0.0	0.0	interacts with	BRCA2 (interacts with) EXO1	0.0	9606.ENSP00000369497	9606.ENSP00000355506	0.0	false	interacts with	BRCA2 (interacts with) EXO1
0.596	0.0	0.806	0.54	0.0	0.0	0.0	interacts with	BRCA2 (interacts with) XPA	0.0	9606.ENSP00000369497	9606.ENSP00000364270	0.0	false	interacts with	BRCA2 (interacts with) XPA
0.519	0.0	0.861	0.5	0.469	0.0	0.0	interacts with	BRCA2 (interacts with) RPA2	0.0	9606.ENSP00000369497	9606.ENSP00000363017	0.0	false	interacts with	BRCA2 (interacts with) RPA2
0.495	0.0	0.737	0.5	0.0	0.0	0.0	interacts with	RBBP8 (interacts with) SLX1A	0.0	9606.ENSP00000382628	9606.ENSP00000251303	0.0	false	interacts with	RBBP8 (interacts with) SLX1A
0.345	0.126	0.714	0.54	0.0	0.0	0.0	interacts with	BRCA2 (interacts with) DCLRE1C	0.0	9606.ENSP00000369497	9606.ENSP00000367527	0.0	false	interacts with	BRCA2 (interacts with) DCLRE1C
0.77	0.049	0.912	0.5	0.292	0.0	0.0	interacts with	RBBP8 (interacts with) XRCC1	0.0	9606.ENSP00000382628	9606.ENSP00000262887	0.0	false	interacts with	RBBP8 (interacts with) XRCC1
0.636	0.086	0.863	0.5	0.276	0.0	0.0	interacts with	RBBP8 (interacts with) TOPBP1	0.0	9606.ENSP00000382628	9606.ENSP00000260810	0.0	false	interacts with	RBBP8 (interacts with) TOPBP1
0.321	0.118	0.759	0.5	0.292	0.0	0.0	interacts with	BRCA2 (interacts with) RAD50	0.0	9606.ENSP00000369497	9606.ENSP00000368100	0.0	false	interacts with	BRCA2 (interacts with) RAD50
0.732	0.183	0.881	0.5	0.0	0.0	0.0	interacts with	RBBP8 (interacts with) RPA1	0.0	9606.ENSP00000382628	9606.ENSP00000254719	0.0	false	interacts with	RBBP8 (interacts with) RPA1
0.545	0.0	0.762	0.5	0.0	0.0	0.0	interacts with	RBBP8 (interacts with) TOP3A	0.0	9606.ENSP00000382628	9606.ENSP00000321636	0.0	false	interacts with	RBBP8 (interacts with) TOP3A
0.647	0.075	0.869	0.5	0.295	0.0	0.0	interacts with	RBBP8 (interacts with) RPA2	0.0	9606.ENSP00000382628	9606.ENSP00000363017	0.0	false	interacts with	RBBP8 (interacts with) RPA2
0.822	0.106	0.862	0.0	0.204	0.0	0.0	interacts with	RBBP8 (interacts with) XRCC6	0.0	9606.ENSP00000382628	9606.ENSP00000352257	0.0	false	interacts with	RBBP8 (interacts with) XRCC6
0.72	0.072	0.729	0.0	0.0	0.0	0.0	interacts with	RBBP8 (interacts with) XRCC4	0.0	9606.ENSP00000382628	9606.ENSP00000421491	0.0	false	interacts with	RBBP8 (interacts with) XRCC4
0.809	0.067	0.865	0.0	0.303	0.0	0.0	interacts with	RBBP8 (interacts with) XRCC5	0.0	9606.ENSP00000382628	9606.ENSP00000375978	0.0	false	interacts with	RBBP8 (interacts with) XRCC5
0.668	0.07	0.845	0.54	0.0	0.0	0.0	interacts with	BRCA2 (interacts with) XRCC4	0.0	9606.ENSP00000369497	9606.ENSP00000421491	0.0	false	interacts with	BRCA2 (interacts with) XRCC4
0.83	0.047	0.916	0.5	0.088	0.0	0.0	interacts with	RBBP8 (interacts with) TP53BP1	0.0	9606.ENSP00000382628	9606.ENSP00000371475	0.0	false	interacts with	RBBP8 (interacts with) TP53BP1
0.874	0.115	0.971	0.54	0.51	0.0	0.0	interacts with	FANCD2 (interacts with) MLH1	0.0	9606.ENSP00000287647	9606.ENSP00000231790	0.0	false	interacts with	FANCD2 (interacts with) MLH1
0.761	0.134	0.896	0.54	0.0	0.0	0.0	interacts with	BRCA2 (interacts with) POLD1	0.0	9606.ENSP00000369497	9606.ENSP00000472445	0.0	false	interacts with	BRCA2 (interacts with) POLD1
0.576	0.0	0.779	0.5	0.0	0.0	0.0	interacts with	RBBP8 (interacts with) XRCC3	0.0	9606.ENSP00000382628	9606.ENSP00000451974	0.0	false	interacts with	RBBP8 (interacts with) XRCC3
0.771	0.0	0.89	0.54	0.0	0.0	0.0	interacts with	BRCA2 (interacts with) XRCC5	0.0	9606.ENSP00000369497	9606.ENSP00000375978	0.0	false	interacts with	BRCA2 (interacts with) XRCC5
0.505	0.129	0.777	0.0	0.525	0.0	0.0	interacts with	RBBP8 (interacts with) RECQL4	0.0	9606.ENSP00000382628	9606.ENSP00000482313	0.0	false	interacts with	RBBP8 (interacts with) RECQL4
0.743	0.125	0.887	0.54	0.0	0.0	0.0	interacts with	BRCA2 (interacts with) LIG4	0.0	9606.ENSP00000369497	9606.ENSP00000484288	0.0	false	interacts with	BRCA2 (interacts with) LIG4
0.75	0.056	0.913	0.54	0.292	0.0	0.0	interacts with	BRCA2 (interacts with) ERCC5	0.0	9606.ENSP00000369497	9606.ENSP00000498881	0.0	false	interacts with	BRCA2 (interacts with) ERCC5
0.688	0.189	0.874	0.54	0.045	0.0	0.0	interacts with	FANCD2 (interacts with) MSH6	0.0	9606.ENSP00000287647	9606.ENSP00000234420	0.0	false	interacts with	FANCD2 (interacts with) MSH6
0.813	0.178	0.957	0.54	0.467	0.0	0.0	interacts with	FANCD2 (interacts with) MSH2	0.0	9606.ENSP00000287647	9606.ENSP00000233146	0.0	false	interacts with	FANCD2 (interacts with) MSH2
0.491	0.0	0.723	0.0	0.479	0.0	0.0	interacts with	RECQL4 (interacts with) SLX1A	0.0	9606.ENSP00000482313	9606.ENSP00000251303	0.0	false	interacts with	RECQL4 (interacts with) SLX1A
0.584	0.056	0.842	0.5	0.292	0.0	0.0	interacts with	FANCD2 (interacts with) RPA1	0.0	9606.ENSP00000287647	9606.ENSP00000254719	0.0	false	interacts with	FANCD2 (interacts with) RPA1
0.85	0.074	0.961	0.5	0.506	0.0	0.0	interacts with	BRCA2 (interacts with) RAD51B	0.0	9606.ENSP00000369497	9606.ENSP00000419881	0.0	false	interacts with	BRCA2 (interacts with) RAD51B
0.74	0.0	0.922	0.36	0.571	0.0	0.0	interacts with	BRCA2 (interacts with) TP53BP1	0.0	9606.ENSP00000369497	9606.ENSP00000371475	0.0	false	interacts with	BRCA2 (interacts with) TP53BP1
0.838	0.0	0.916	0.5	0.0	0.0	0.0	interacts with	FANCD2 (interacts with) SLX1A	0.0	9606.ENSP00000287647	9606.ENSP00000251303	0.0	false	interacts with	FANCD2 (interacts with) SLX1A
0.961	0.158	0.983	0.5	0.094	0.0	0.0	interacts with	BRCA2 (interacts with) RBBP8	0.0	9606.ENSP00000369497	9606.ENSP00000382628	0.0	false	interacts with	BRCA2 (interacts with) RBBP8
0.716	0.208	0.765	0.0	0.0	0.0	0.0	interacts with	FANCD2 (interacts with) TOPBP1	0.0	9606.ENSP00000287647	9606.ENSP00000260810	0.0	false	interacts with	FANCD2 (interacts with) TOPBP1
0.938	0.139	0.948	0.0	0.107	0.0	0.0	interacts with	RECQL4 (interacts with) TOPBP1	0.0	9606.ENSP00000482313	9606.ENSP00000260810	0.0	false	interacts with	RECQL4 (interacts with) TOPBP1
0.9	0.062	0.973	0.5	0.51	0.0	0.0	interacts with	BRCA2 (interacts with) H2AX	0.0	9606.ENSP00000369497	9606.ENSP00000434024	0.0	false	interacts with	BRCA2 (interacts with) H2AX
0.505	0.083	0.916	0.0	0.83	0.0	0.0	interacts with	RECQL4 (interacts with) RPA1	0.0	9606.ENSP00000482313	9606.ENSP00000254719	0.0	false	interacts with	RECQL4 (interacts with) RPA1
0.774	0.195	0.963	0.75	0.292	0.0	0.0	interacts with	BRCA2 (interacts with) CHEK1	0.0	9606.ENSP00000369497	9606.ENSP00000391090	0.0	false	interacts with	BRCA2 (interacts with) CHEK1
0.711	0.05	0.858	0.0	0.525	0.0	0.0	interacts with	FANCD2 (interacts with) NBN	0.0	9606.ENSP00000287647	9606.ENSP00000265433	0.0	false	interacts with	FANCD2 (interacts with) NBN
0.968	0.1	0.985	0.0	0.532	0.0	0.0	interacts with	BRCA2 (interacts with) CHEK2	0.0	9606.ENSP00000369497	9606.ENSP00000372023	0.0	false	interacts with	BRCA2 (interacts with) CHEK2
0.495	0.124	0.78	0.54	0.045	0.0	0.0	interacts with	FANCD2 (interacts with) MSH3	0.0	9606.ENSP00000287647	9606.ENSP00000265081	0.0	false	interacts with	FANCD2 (interacts with) MSH3
0.771	0.089	0.931	0.0	0.697	0.0	0.0	interacts with	RECQL4 (interacts with) XRCC6	0.0	9606.ENSP00000482313	9606.ENSP00000352257	0.0	false	interacts with	RECQL4 (interacts with) XRCC6
0.937	0.058	0.983	0.5	0.506	0.0	0.0	interacts with	BRCA2 (interacts with) RAD51D	0.0	9606.ENSP00000369497	9606.ENSP00000466399	0.0	false	interacts with	BRCA2 (interacts with) RAD51D
0.771	0.101	0.962	0.0	0.832	0.0	0.0	interacts with	RECQL4 (interacts with) TOP3A	0.052	9606.ENSP00000482313	9606.ENSP00000321636	0.0	false	interacts with	RECQL4 (interacts with) TOP3A
0.399	0.044	0.712	0.54	0.0	0.0	0.0	interacts with	FANCD2 (interacts with) XPC	0.0	9606.ENSP00000287647	9606.ENSP00000285021	0.0	false	interacts with	FANCD2 (interacts with) XPC
0.563	0.0	0.708	0.0	0.359	0.0	0.0	interacts with	RECQL4 (interacts with) XRCC5	0.0	9606.ENSP00000482313	9606.ENSP00000375978	0.0	false	interacts with	RECQL4 (interacts with) XRCC5
0.988	0.047	0.999	0.5	0.886	0.0	0.0	interacts with	BRCA2 (interacts with) XRCC3	0.0	9606.ENSP00000369497	9606.ENSP00000451974	0.0	false	interacts with	BRCA2 (interacts with) XRCC3
0.727	0.063	0.929	0.0	0.747	0.0	0.0	interacts with	RECQL4 (interacts with) TP53BP1	0.0	9606.ENSP00000482313	9606.ENSP00000371475	0.0	false	interacts with	RECQL4 (interacts with) TP53BP1
0.977	0.147	0.997	0.9	0.0	0.0	0.0	interacts with	FANCD2 (interacts with) FANCM	0.0	9606.ENSP00000287647	9606.ENSP00000267430	0.0	false	interacts with	FANCD2 (interacts with) FANCM
0.999	0.28	0.999	0.9	0.996	0.0	0.0	interacts with	BRCA2 (interacts with) RAD51	0.0	9606.ENSP00000369497	9606.ENSP00000493712	0.0	false	interacts with	BRCA2 (interacts with) RAD51
0.51	0.072	0.832	0.54	0.292	0.0	0.0	interacts with	FANCD2 (interacts with) PMS2	0.0	9606.ENSP00000287647	9606.ENSP00000265849	0.0	false	interacts with	FANCD2 (interacts with) PMS2
0.918	0.0	0.918	0.0	0.0	0.0	0.0	interacts with	RECQL4 (interacts with) XPA	0.0	9606.ENSP00000482313	9606.ENSP00000364270	0.0	false	interacts with	RECQL4 (interacts with) XPA
0.505	0.266	0.905	0.0	0.759	0.0	0.0	interacts with	RECQL4 (interacts with) XRCC3	0.042	9606.ENSP00000482313	9606.ENSP00000451974	0.0	false	interacts with	RECQL4 (interacts with) XRCC3
0.569	0.165	0.734	0.0	0.32	0.0	0.0	interacts with	FANCD2 (interacts with) MRE11	0.0	9606.ENSP00000287647	9606.ENSP00000325863	0.0	false	interacts with	FANCD2 (interacts with) MRE11
0.508	0.068	0.75	0.5	0.0	0.0	0.0	interacts with	FANCD2 (interacts with) RPA2	0.0	9606.ENSP00000287647	9606.ENSP00000363017	0.0	false	interacts with	FANCD2 (interacts with) RPA2
0.542	0.049	0.716	0.4	0.0	0.0	0.0	interacts with	BRIP1 (interacts with) ERCC1	0.0	9606.ENSP00000259008	9606.ENSP00000013807	0.0	false	interacts with	BRIP1 (interacts with) ERCC1
0.519	0.277	0.747	0.0	0.33	0.0	0.0	interacts with	FANCD2 (interacts with) RECQL4	0.0	9606.ENSP00000287647	9606.ENSP00000482313	0.0	false	interacts with	FANCD2 (interacts with) RECQL4
0.699	0.14	0.793	0.0	0.265	0.0	0.0	interacts with	BRIP1 (interacts with) MSH2	0.0	9606.ENSP00000259008	9606.ENSP00000233146	0.0	false	interacts with	BRIP1 (interacts with) MSH2
0.498	0.163	0.79	0.54	0.0	0.0	0.0	interacts with	FANCD2 (interacts with) POLD1	0.0	9606.ENSP00000287647	9606.ENSP00000472445	0.0	false	interacts with	FANCD2 (interacts with) POLD1
0.95	0.088	0.999	0.9	0.994	0.0	0.0	interacts with	BRIP1 (interacts with) MLH1	0.0	9606.ENSP00000259008	9606.ENSP00000231790	0.0	false	interacts with	BRIP1 (interacts with) MLH1
0.506	0.05	0.765	0.54	0.0	0.0	0.0	interacts with	FANCD2 (interacts with) XRCC4	0.0	9606.ENSP00000287647	9606.ENSP00000421491	0.0	false	interacts with	FANCD2 (interacts with) XRCC4
0.222	0.049	0.723	0.5	0.328	0.0	0.0	interacts with	BRIP1 (interacts with) RAD50	0.056	9606.ENSP00000259008	9606.ENSP00000368100	0.0	false	interacts with	BRIP1 (interacts with) RAD50
0.536	0.055	0.811	0.54	0.176	0.0	0.0	interacts with	FANCD2 (interacts with) RAD23B	0.0	9606.ENSP00000287647	9606.ENSP00000350708	0.0	false	interacts with	FANCD2 (interacts with) RAD23B
0.773	0.096	0.938	0.5	0.469	0.0	0.0	interacts with	BRIP1 (interacts with) RPA1	0.0	9606.ENSP00000259008	9606.ENSP00000254719	0.0	false	interacts with	BRIP1 (interacts with) RPA1
0.707	0.049	0.806	0.36	0.0	0.0	0.0	interacts with	FANCD2 (interacts with) TP53BP1	0.0	9606.ENSP00000287647	9606.ENSP00000371475	0.0	false	interacts with	FANCD2 (interacts with) TP53BP1
0.623	0.0	0.803	0.5	0.0	0.0	0.0	interacts with	BRIP1 (interacts with) SLX1A	0.0	9606.ENSP00000259008	9606.ENSP00000251303	0.0	false	interacts with	BRIP1 (interacts with) SLX1A
0.477	0.119	0.749	0.5	0.0	0.0	0.0	interacts with	BRIP1 (interacts with) TOP3A	0.0	9606.ENSP00000259008	9606.ENSP00000321636	0.0	false	interacts with	BRIP1 (interacts with) TOP3A
0.795	0.074	0.855	0.0	0.301	0.0	0.0	interacts with	FANCD2 (interacts with) TOP3A	0.0	9606.ENSP00000287647	9606.ENSP00000321636	0.0	false	interacts with	FANCD2 (interacts with) TOP3A
0.648	0.081	0.838	0.54	0.0	0.0	0.0	interacts with	FANCD2 (interacts with) LIG4	0.0	9606.ENSP00000287647	9606.ENSP00000484288	0.0	false	interacts with	FANCD2 (interacts with) LIG4
0.701	0.081	0.831	0.4	0.096	0.0	0.0	interacts with	FANCD2 (interacts with) RAD51D	0.0	9606.ENSP00000287647	9606.ENSP00000466399	0.0	false	interacts with	FANCD2 (interacts with) RAD51D
0.493	0.1	0.756	0.5	0.0	0.0	0.0	interacts with	BRIP1 (interacts with) RAD51B	0.057	9606.ENSP00000259008	9606.ENSP00000419881	0.0	false	interacts with	BRIP1 (interacts with) RAD51B
0.805	0.07	0.887	0.0	0.428	0.0	0.0	interacts with	FANCD2 (interacts with) H2AX	0.0	9606.ENSP00000287647	9606.ENSP00000434024	0.0	false	interacts with	FANCD2 (interacts with) H2AX
0.471	0.128	0.753	0.5	0.0	0.0	0.0	interacts with	BRIP1 (interacts with) XRCC3	0.057	9606.ENSP00000259008	9606.ENSP00000451974	0.0	false	interacts with	BRIP1 (interacts with) XRCC3
0.708	0.0	0.86	0.54	0.0	0.0	0.0	interacts with	FANCD2 (interacts with) XPA	0.0	9606.ENSP00000287647	9606.ENSP00000364270	0.0	false	interacts with	FANCD2 (interacts with) XPA
0.764	0.085	0.913	0.54	0.225	0.0	0.0	interacts with	FANCD2 (interacts with) PRKDC	0.0	9606.ENSP00000287647	9606.ENSP00000313420	0.0	false	interacts with	FANCD2 (interacts with) PRKDC
0.565	0.127	0.8	0.5	0.071	0.0	0.0	interacts with	BRIP1 (interacts with) POLD1	0.042	9606.ENSP00000259008	9606.ENSP00000472445	0.0	false	interacts with	BRIP1 (interacts with) POLD1
0.537	0.047	0.794	0.5	0.176	0.0	0.0	interacts with	BRIP1 (interacts with) RAD52	0.0	9606.ENSP00000259008	9606.ENSP00000351284	0.0	false	interacts with	BRIP1 (interacts with) RAD52
0.62	0.092	0.839	0.5	0.163	0.0	0.0	interacts with	BRIP1 (interacts with) RAD51D	0.057	9606.ENSP00000259008	9606.ENSP00000466399	0.0	false	interacts with	BRIP1 (interacts with) RAD51D
0.826	0.063	0.918	0.54	0.0	0.0	0.0	interacts with	FANCD2 (interacts with) XRCC5	0.0	9606.ENSP00000287647	9606.ENSP00000375978	0.0	false	interacts with	FANCD2 (interacts with) XRCC5
0.685	0.123	0.82	0.4	0.0	0.0	0.0	interacts with	BRIP1 (interacts with) ERCC4	0.0	9606.ENSP00000259008	9606.ENSP00000310520	0.0	false	interacts with	BRIP1 (interacts with) ERCC4
0.798	0.14	0.913	0.54	0.0	0.0	0.0	interacts with	FANCD2 (interacts with) XRCC6	0.0	9606.ENSP00000287647	9606.ENSP00000352257	0.0	false	interacts with	FANCD2 (interacts with) XRCC6
0.874	0.086	0.937	0.5	0.0	0.0	0.0	interacts with	FANCD2 (interacts with) MUS81	0.0	9606.ENSP00000287647	9606.ENSP00000307853	0.0	false	interacts with	FANCD2 (interacts with) MUS81
0.923	0.118	0.934	0.0	0.096	0.0	0.0	interacts with	FANCD2 (interacts with) RAD51C	0.0	9606.ENSP00000287647	9606.ENSP00000336701	0.0	false	interacts with	FANCD2 (interacts with) RAD51C
0.689	0.069	0.866	0.0	0.576	0.0	0.0	interacts with	BRIP1 (interacts with) ERCC3	0.0	9606.ENSP00000259008	9606.ENSP00000285398	0.0	false	interacts with	BRIP1 (interacts with) ERCC3
0.919	0.075	0.926	0.0	0.096	0.0	0.0	interacts with	FANCD2 (interacts with) XRCC3	0.0	9606.ENSP00000287647	9606.ENSP00000451974	0.0	false	interacts with	FANCD2 (interacts with) XRCC3
0.798	0.087	0.899	0.5	0.0	0.0	0.0	interacts with	BRIP1 (interacts with) MUS81	0.0	9606.ENSP00000259008	9606.ENSP00000307853	0.0	false	interacts with	BRIP1 (interacts with) MUS81
0.664	0.4	0.897	0.5	0.101	0.0	0.0	interacts with	BRIP1 (interacts with) EXO1	0.0	9606.ENSP00000259008	9606.ENSP00000355506	0.0	false	interacts with	BRIP1 (interacts with) EXO1
0.912	0.08	0.969	0.0	0.645	0.0	0.0	interacts with	FANCD2 (interacts with) RBBP8	0.0	9606.ENSP00000287647	9606.ENSP00000382628	0.0	false	interacts with	FANCD2 (interacts with) RBBP8
0.992	0.305	0.998	0.0	0.647	0.0	0.0	interacts with	FANCD2 (interacts with) RAD51	0.0	9606.ENSP00000287647	9606.ENSP00000493712	0.0	false	interacts with	FANCD2 (interacts with) RAD51
0.786	0.136	0.902	0.5	0.069	0.0	0.0	interacts with	BRIP1 (interacts with) RBBP8	0.0	9606.ENSP00000259008	9606.ENSP00000382628	0.0	false	interacts with	BRIP1 (interacts with) RBBP8
0.875	0.276	0.951	0.5	0.0	0.0	0.0	interacts with	BRIP1 (interacts with) RAD51	0.057	9606.ENSP00000259008	9606.ENSP00000493712	0.0	false	interacts with	BRIP1 (interacts with) RAD51
0.999	0.561	0.999	0.9	0.996	0.0	0.0	interacts with	FANCD2 (interacts with) FANCI	0.0	9606.ENSP00000287647	9606.ENSP00000310842	0.0	false	interacts with	FANCD2 (interacts with) FANCI
0.869	0.155	0.941	0.5	0.0	0.0	0.0	interacts with	BRIP1 (interacts with) RAD51C	0.057	9606.ENSP00000259008	9606.ENSP00000336701	0.0	false	interacts with	BRIP1 (interacts with) RAD51C
0.566	0.279	0.933	0.8	0.068	0.0	0.0	interacts with	BRIP1 (interacts with) CHEK1	0.0	9606.ENSP00000259008	9606.ENSP00000391090	0.0	false	interacts with	BRIP1 (interacts with) CHEK1
0.993	0.256	0.994	0.0	0.0	0.0	0.0	interacts with	BRIP1 (interacts with) FANCI	0.0	9606.ENSP00000259008	9606.ENSP00000310842	0.0	false	interacts with	BRIP1 (interacts with) FANCI
0.615	0.11	0.993	0.9	0.821	0.0	0.0	interacts with	BRIP1 (interacts with) PMS2	0.0	9606.ENSP00000259008	9606.ENSP00000265849	0.0	false	interacts with	BRIP1 (interacts with) PMS2
0.964	0.154	0.969	0.0	0.091	0.0	0.0	interacts with	BRIP1 (interacts with) FANCM	0.0	9606.ENSP00000259008	9606.ENSP00000267430	0.0	false	interacts with	BRIP1 (interacts with) FANCM
0.497	0.117	0.998	0.5	0.994	0.0	0.0	interacts with	BRIP1 (interacts with) MRE11	0.0	9606.ENSP00000259008	9606.ENSP00000325863	0.0	false	interacts with	BRIP1 (interacts with) MRE11
0.993	0.209	0.997	0.0	0.515	0.0	0.0	interacts with	BRIP1 (interacts with) FANCD2	0.0	9606.ENSP00000259008	9606.ENSP00000287647	0.0	false	interacts with	BRIP1 (interacts with) FANCD2
0.984	0.158	0.999	0.9	0.994	0.0	0.0	interacts with	BRIP1 (interacts with) TOPBP1	0.0	9606.ENSP00000259008	9606.ENSP00000260810	0.0	false	interacts with	BRIP1 (interacts with) TOPBP1
0.548	0.063	0.998	0.5	0.994	0.0	0.0	interacts with	BRIP1 (interacts with) NBN	0.0	9606.ENSP00000259008	9606.ENSP00000265433	0.0	false	interacts with	BRIP1 (interacts with) NBN
0.584	0.267	0.765	0.0	0.292	0.0	0.0	interacts with	CHEK1 (interacts with) MSH2	0.0	9606.ENSP00000391090	9606.ENSP00000233146	0.0	false	interacts with	CHEK1 (interacts with) MSH2
0.343	0.204	0.759	0.4	0.323	0.0	0.0	interacts with	RPA1 (interacts with) XRCC1	0.0	9606.ENSP00000254719	9606.ENSP00000262887	0.0	false	interacts with	RPA1 (interacts with) XRCC1
0.661	0.104	0.722	0.0	0.158	0.0	0.0	interacts with	RPA1 (interacts with) XRCC5	0.0	9606.ENSP00000254719	9606.ENSP00000375978	0.0	false	interacts with	RPA1 (interacts with) XRCC5
0.916	0.163	0.989	0.8	0.356	0.0	0.0	interacts with	CHEK1 (interacts with) TOPBP1	0.0	9606.ENSP00000391090	9606.ENSP00000260810	0.0	false	interacts with	CHEK1 (interacts with) TOPBP1
0.414	0.263	0.784	0.54	0.0	0.0	0.0	interacts with	FANCI (interacts with) MSH2	0.0	9606.ENSP00000310842	9606.ENSP00000233146	0.0	false	interacts with	FANCI (interacts with) MSH2
0.345	0.074	0.819	0.5	0.473	0.0	0.0	interacts with	RPA1 (interacts with) XPC	0.0	9606.ENSP00000254719	9606.ENSP00000285021	0.0	false	interacts with	RPA1 (interacts with) XPC
0.714	0.08	0.857	0.5	0.0	0.0	0.0	interacts with	CHEK1 (interacts with) RPA1	0.0	9606.ENSP00000391090	9606.ENSP00000254719	0.0	false	interacts with	CHEK1 (interacts with) RPA1
0.387	0.068	0.789	0.54	0.292	0.0	0.0	interacts with	FANCI (interacts with) MLH1	0.0	9606.ENSP00000310842	9606.ENSP00000231790	0.0	false	interacts with	FANCI (interacts with) MLH1
0.492	0.107	0.786	0.4	0.293	0.0	0.0	interacts with	RPA1 (interacts with) XRCC3	0.061	9606.ENSP00000254719	9606.ENSP00000451974	0.0	false	interacts with	RPA1 (interacts with) XRCC3
0.659	0.394	0.841	0.0	0.292	0.0	0.0	interacts with	CHEK1 (interacts with) MSH6	0.0	9606.ENSP00000391090	9606.ENSP00000234420	0.0	false	interacts with	CHEK1 (interacts with) MSH6
0.687	0.134	0.889	0.5	0.278	0.0	0.0	interacts with	RPA1 (interacts with) TOPBP1	0.0	9606.ENSP00000254719	9606.ENSP00000260810	0.0	false	interacts with	RPA1 (interacts with) TOPBP1
0.85	0.143	0.87	0.0	0.071	0.0	0.0	interacts with	CHEK1 (interacts with) FANCM	0.0	9606.ENSP00000391090	9606.ENSP00000267430	0.0	false	interacts with	CHEK1 (interacts with) FANCM
0.71	0.0	0.849	0.5	0.0	0.0	0.0	interacts with	FANCI (interacts with) SLX1A	0.0	9606.ENSP00000310842	9606.ENSP00000251303	0.0	false	interacts with	FANCI (interacts with) SLX1A
0.614	0.112	0.873	0.0	0.658	0.0	0.0	interacts with	RPA1 (interacts with) TP53BP1	0.0	9606.ENSP00000254719	9606.ENSP00000371475	0.0	false	interacts with	RPA1 (interacts with) TP53BP1
0.686	0.056	0.869	0.5	0.225	0.0	0.0	interacts with	CHEK1 (interacts with) NBN	0.0	9606.ENSP00000391090	9606.ENSP00000265433	0.0	false	interacts with	CHEK1 (interacts with) NBN
0.458	0.203	0.784	0.54	0.0	0.0	0.0	interacts with	FANCI (interacts with) MSH6	0.0	9606.ENSP00000310842	9606.ENSP00000234420	0.0	false	interacts with	FANCI (interacts with) MSH6
0.381	0.049	0.705	0.54	0.0	0.0	0.0	interacts with	FANCI (interacts with) MSH3	0.0	9606.ENSP00000310842	9606.ENSP00000265081	0.0	false	interacts with	FANCI (interacts with) MSH3
0.807	0.0	0.984	0.5	0.851	0.0	0.0	interacts with	RPA1 (interacts with) XPA	0.0	9606.ENSP00000254719	9606.ENSP00000364270	0.0	false	interacts with	RPA1 (interacts with) XPA
0.84	0.283	0.958	0.4	0.464	0.0	0.0	interacts with	CHEK1 (interacts with) FANCD2	0.0	9606.ENSP00000391090	9606.ENSP00000287647	0.0	false	interacts with	CHEK1 (interacts with) FANCD2
0.636	0.347	0.752	0.0	0.0	0.0	0.0	interacts with	FANCI (interacts with) TOPBP1	0.0	9606.ENSP00000310842	9606.ENSP00000260810	0.0	false	interacts with	FANCI (interacts with) TOPBP1
0.748	0.198	0.934	0.0	0.7	0.0	0.0	interacts with	RPA1 (interacts with) XRCC6	0.0	9606.ENSP00000254719	9606.ENSP00000352257	0.0	false	interacts with	RPA1 (interacts with) XRCC6
0.998	0.392	0.999	0.9	0.999	0.0	0.0	interacts with	RPA1 (interacts with) RPA2	0.0	9606.ENSP00000254719	9606.ENSP00000363017	0.0	false	interacts with	RPA1 (interacts with) RPA2
0.688	0.518	0.853	0.0	0.099	0.0	0.0	interacts with	CHEK1 (interacts with) FEN1	0.0	9606.ENSP00000391090	9606.ENSP00000305480	0.0	false	interacts with	CHEK1 (interacts with) FEN1
0.983	0.188	0.998	0.9	0.292	0.0	0.0	interacts with	FANCI (interacts with) FANCM	0.0	9606.ENSP00000310842	9606.ENSP00000267430	0.0	false	interacts with	FANCI (interacts with) FANCM
0.471	0.065	0.998	0.65	0.994	0.0	0.0	interacts with	RPA1 (interacts with) TOP3A	0.0	9606.ENSP00000254719	9606.ENSP00000321636	0.0	false	interacts with	RPA1 (interacts with) TOP3A
0.614	0.06	0.866	0.54	0.292	0.0	0.0	interacts with	FANCI (interacts with) PMS2	0.0	9606.ENSP00000310842	9606.ENSP00000265849	0.0	false	interacts with	FANCI (interacts with) PMS2
0.661	0.125	0.701	0.0	0.071	0.0	0.0	interacts with	FANCI (interacts with) XRCC3	0.0	9606.ENSP00000310842	9606.ENSP00000451974	0.0	false	interacts with	FANCI (interacts with) XRCC3
0.611	0.074	0.815	0.5	0.092	0.0	0.0	interacts with	RPA2 (interacts with) TOPBP1	0.0	9606.ENSP00000363017	9606.ENSP00000260810	0.0	false	interacts with	RPA2 (interacts with) TOPBP1
0.607	0.457	0.861	0.4	0.0	0.0	0.0	interacts with	CHEK1 (interacts with) FANCI	0.0	9606.ENSP00000391090	9606.ENSP00000310842	0.0	false	interacts with	CHEK1 (interacts with) FANCI
0.714	0.093	0.859	0.5	0.0	0.0	0.0	interacts with	FANCI (interacts with) MUS81	0.0	9606.ENSP00000310842	9606.ENSP00000307853	0.0	false	interacts with	FANCI (interacts with) MUS81
0.735	0.086	0.76	0.0	0.088	0.0	0.0	interacts with	CHEK1 (interacts with) MUS81	0.0	9606.ENSP00000391090	9606.ENSP00000307853	0.0	false	interacts with	CHEK1 (interacts with) MUS81
0.241	0.048	0.998	0.65	0.994	0.0	0.0	interacts with	RPA2 (interacts with) TOP3A	0.0	9606.ENSP00000363017	9606.ENSP00000321636	0.0	false	interacts with	RPA2 (interacts with) TOP3A
0.628	0.255	0.711	0.0	0.0	0.0	0.0	interacts with	FANCI (interacts with) RECQL4	0.0	9606.ENSP00000310842	9606.ENSP00000482313	0.0	false	interacts with	FANCI (interacts with) RECQL4
0.231	0.06	0.9	0.5	0.758	0.0	0.0	interacts with	RPA2 (interacts with) XPC	0.0	9606.ENSP00000363017	9606.ENSP00000285021	0.0	false	interacts with	RPA2 (interacts with) XPC
0.435	0.048	0.744	0.5	0.162	0.0	0.0	interacts with	CHEK1 (interacts with) TOP3A	0.0	9606.ENSP00000391090	9606.ENSP00000321636	0.0	false	interacts with	CHEK1 (interacts with) TOP3A
0.368	0.067	0.705	0.54	0.0	0.0	0.0	interacts with	FANCI (interacts with) XRCC4	0.0	9606.ENSP00000310842	9606.ENSP00000421491	0.0	false	interacts with	FANCI (interacts with) XRCC4
0.847	0.124	0.928	0.0	0.504	0.0	0.0	interacts with	CHEK1 (interacts with) PRKDC	0.0	9606.ENSP00000391090	9606.ENSP00000313420	0.0	false	interacts with	CHEK1 (interacts with) PRKDC
0.666	0.186	0.731	0.0	0.091	0.0	0.0	interacts with	CHEK1 (interacts with) RAD51C	0.0	9606.ENSP00000391090	9606.ENSP00000336701	0.0	false	interacts with	CHEK1 (interacts with) RAD51C
0.493	0.0	0.757	0.54	0.0	0.0	0.0	interacts with	FANCI (interacts with) XPA	0.0	9606.ENSP00000310842	9606.ENSP00000364270	0.0	false	interacts with	FANCI (interacts with) XPA
0.707	0.098	0.758	0.0	0.156	0.0	0.0	interacts with	RPA2 (interacts with) XRCC5	0.0	9606.ENSP00000363017	9606.ENSP00000375978	0.0	false	interacts with	RPA2 (interacts with) XRCC5
0.406	0.084	0.727	0.54	0.0	0.0	0.0	interacts with	FANCI (interacts with) XRCC5	0.0	9606.ENSP00000310842	9606.ENSP00000375978	0.0	false	interacts with	FANCI (interacts with) XRCC5
0.781	0.101	0.924	0.0	0.647	0.0	0.0	interacts with	RPA2 (interacts with) XRCC6	0.0	9606.ENSP00000363017	9606.ENSP00000352257	0.0	false	interacts with	RPA2 (interacts with) XRCC6
0.724	0.074	0.868	0.5	0.088	0.0	0.0	interacts with	CHEK1 (interacts with) MRE11	0.0	9606.ENSP00000391090	9606.ENSP00000325863	0.0	false	interacts with	CHEK1 (interacts with) MRE11
0.488	0.149	0.782	0.54	0.0	0.0	0.0	interacts with	FANCI (interacts with) PRKDC	0.0	9606.ENSP00000310842	9606.ENSP00000313420	0.0	false	interacts with	FANCI (interacts with) PRKDC
0.386	0.276	0.778	0.54	0.0	0.0	0.0	interacts with	FANCI (interacts with) POLD1	0.0	9606.ENSP00000310842	9606.ENSP00000472445	0.0	false	interacts with	FANCI (interacts with) POLD1
0.936	0.0	0.995	0.5	0.879	0.0	0.0	interacts with	RPA2 (interacts with) XPA	0.0	9606.ENSP00000363017	9606.ENSP00000364270	0.0	false	interacts with	RPA2 (interacts with) XPA
0.732	0.05	0.894	0.0	0.619	0.0	0.0	interacts with	RPA2 (interacts with) TP53BP1	0.0	9606.ENSP00000363017	9606.ENSP00000371475	0.0	false	interacts with	RPA2 (interacts with) TP53BP1
0.772	0.063	0.913	0.0	0.625	0.0	0.0	interacts with	CHEK1 (interacts with) XRCC6	0.0	9606.ENSP00000391090	9606.ENSP00000352257	0.0	false	interacts with	CHEK1 (interacts with) XRCC6
0.532	0.067	0.782	0.54	0.0	0.0	0.0	interacts with	FANCI (interacts with) LIG4	0.0	9606.ENSP00000310842	9606.ENSP00000484288	0.0	false	interacts with	FANCI (interacts with) LIG4
0.824	0.0	0.833	0.0	0.088	0.0	0.0	interacts with	CHEK1 (interacts with) RAD52	0.0	9606.ENSP00000391090	9606.ENSP00000351284	0.0	false	interacts with	CHEK1 (interacts with) RAD52
0.407	0.049	0.718	0.54	0.0	0.0	0.0	interacts with	MLH1 (interacts with) XRCC4	0.0	9606.ENSP00000231790	9606.ENSP00000421491	0.0	false	interacts with	MLH1 (interacts with) XRCC4
0.586	0.082	0.809	0.54	0.0	0.0	0.0	interacts with	FANCI (interacts with) XRCC6	0.0	9606.ENSP00000310842	9606.ENSP00000352257	0.0	false	interacts with	FANCI (interacts with) XRCC6
0.642	0.093	0.705	0.0	0.151	0.0	0.0	interacts with	MLH1 (interacts with) XRCC3	0.057	9606.ENSP00000231790	9606.ENSP00000451974	0.0	false	interacts with	MLH1 (interacts with) XRCC3
0.654	0.108	0.805	0.4	0.071	0.0	0.0	interacts with	FANCI (interacts with) RAD51D	0.0	9606.ENSP00000310842	9606.ENSP00000466399	0.0	false	interacts with	FANCI (interacts with) RAD51D
0.435	0.083	0.745	0.54	0.058	0.0	0.0	interacts with	MLH1 (interacts with) RAD23B	0.0	9606.ENSP00000231790	9606.ENSP00000350708	0.0	false	interacts with	MLH1 (interacts with) RAD23B
0.864	0.491	0.949	0.0	0.324	0.0	0.0	interacts with	FANCI (interacts with) RAD51	0.0	9606.ENSP00000310842	9606.ENSP00000493712	0.0	false	interacts with	FANCI (interacts with) RAD51
0.845	0.645	0.973	0.5	0.157	0.0	0.0	interacts with	CHEK1 (interacts with) EXO1	0.0	9606.ENSP00000391090	9606.ENSP00000355506	0.0	false	interacts with	CHEK1 (interacts with) EXO1
0.931	0.193	0.944	0.0	0.071	0.0	0.0	interacts with	FANCI (interacts with) RAD51C	0.0	9606.ENSP00000310842	9606.ENSP00000336701	0.0	false	interacts with	FANCI (interacts with) RAD51C
0.604	0.175	0.773	0.36	0.0	0.0	0.0	interacts with	MLH1 (interacts with) XRCC1	0.0	9606.ENSP00000231790	9606.ENSP00000262887	0.0	false	interacts with	MLH1 (interacts with) XRCC1
0.464	0.109	0.761	0.54	0.0	0.0	0.0	interacts with	MLH1 (interacts with) XRCC5	0.0	9606.ENSP00000231790	9606.ENSP00000375978	0.0	false	interacts with	MLH1 (interacts with) XRCC5
0.769	0.0	0.975	0.9	0.0	0.0	0.0	interacts with	ATM (interacts with) ERCC1	0.0	9606.ENSP00000278616	9606.ENSP00000013807	0.0	false	interacts with	ATM (interacts with) ERCC1
0.816	0.114	0.925	0.5	0.191	0.0	0.0	interacts with	CHEK1 (interacts with) RPA2	0.0	9606.ENSP00000391090	9606.ENSP00000363017	0.0	false	interacts with	CHEK1 (interacts with) RPA2
0.56	0.067	0.778	0.5	0.0	0.0	0.0	interacts with	MLH1 (interacts with) TOP3A	0.047	9606.ENSP00000231790	9606.ENSP00000321636	0.0	false	interacts with	MLH1 (interacts with) TOP3A
0.715	0.157	0.823	0.0	0.321	0.0	0.0	interacts with	MLH1 (interacts with) MRE11	0.042	9606.ENSP00000231790	9606.ENSP00000325863	0.0	false	interacts with	MLH1 (interacts with) MRE11
0.892	0.054	0.992	0.0	0.935	0.0	0.0	interacts with	CHEK1 (interacts with) TP53BP1	0.0	9606.ENSP00000391090	9606.ENSP00000371475	0.0	false	interacts with	CHEK1 (interacts with) TP53BP1
0.786	0.085	0.822	0.0	0.151	0.0	0.0	interacts with	MLH1 (interacts with) RAD51C	0.057	9606.ENSP00000231790	9606.ENSP00000336701	0.0	false	interacts with	MLH1 (interacts with) RAD51C
0.591	0.142	0.813	0.0	0.509	0.0	0.0	interacts with	MLH1 (interacts with) RECQL4	0.045	9606.ENSP00000231790	9606.ENSP00000482313	0.0	false	interacts with	MLH1 (interacts with) RECQL4
0.993	0.073	0.999	0.9	0.324	0.0	0.0	interacts with	ATM (interacts with) MSH6	0.0	9606.ENSP00000278616	9606.ENSP00000234420	0.0	false	interacts with	ATM (interacts with) MSH6
0.597	0.049	0.838	0.54	0.19	0.0	0.0	interacts with	MLH1 (interacts with) XPA	0.0	9606.ENSP00000231790	9606.ENSP00000364270	0.0	false	interacts with	MLH1 (interacts with) XPA
0.831	0.067	0.879	0.0	0.292	0.0	0.0	interacts with	CHEK1 (interacts with) XRCC5	0.0	9606.ENSP00000391090	9606.ENSP00000375978	0.0	false	interacts with	CHEK1 (interacts with) XRCC5
0.994	0.066	0.999	0.9	0.324	0.0	0.0	interacts with	ATM (interacts with) MSH2	0.0	9606.ENSP00000278616	9606.ENSP00000233146	0.0	false	interacts with	ATM (interacts with) MSH2
0.532	0.292	0.834	0.54	0.0	0.0	0.0	interacts with	MLH1 (interacts with) XRCC6	0.0	9606.ENSP00000231790	9606.ENSP00000352257	0.0	false	interacts with	MLH1 (interacts with) XRCC6
0.991	0.055	0.997	0.54	0.287	0.0	0.0	interacts with	ATM (interacts with) MLH1	0.0	9606.ENSP00000278616	9606.ENSP00000231790	0.0	false	interacts with	ATM (interacts with) MLH1
0.526	0.298	0.971	0.0	0.922	0.0	0.593	interacts with	CHEK1 (interacts with) CHEK2	0.0	9606.ENSP00000391090	9606.ENSP00000372023	0.0	false	interacts with	CHEK1 (interacts with) CHEK2
0.666	0.104	0.705	0.0	0.092	0.0	0.0	interacts with	FANCM (interacts with) MLH1	0.0	9606.ENSP00000267430	9606.ENSP00000231790	0.0	false	interacts with	FANCM (interacts with) MLH1
0.639	0.129	0.863	0.54	0.166	0.0	0.0	interacts with	MLH1 (interacts with) PRKDC	0.0	9606.ENSP00000231790	9606.ENSP00000313420	0.0	false	interacts with	MLH1 (interacts with) PRKDC
0.789	0.102	0.902	0.5	0.088	0.0	0.0	interacts with	CHEK1 (interacts with) RBBP8	0.0	9606.ENSP00000391090	9606.ENSP00000382628	0.0	false	interacts with	CHEK1 (interacts with) RBBP8
0.837	0.049	0.859	0.0	0.151	0.0	0.0	interacts with	MLH1 (interacts with) RAD51D	0.057	9606.ENSP00000231790	9606.ENSP00000466399	0.0	false	interacts with	MLH1 (interacts with) RAD51D
0.432	0.191	0.74	0.0	0.48	0.0	0.0	interacts with	CHEK1 (interacts with) POLD1	0.0	9606.ENSP00000391090	9606.ENSP00000472445	0.0	false	interacts with	CHEK1 (interacts with) POLD1
0.611	0.047	0.928	0.5	0.66	0.0	0.0	interacts with	ATM (interacts with) RPA1	0.0	9606.ENSP00000278616	9606.ENSP00000254719	0.0	false	interacts with	ATM (interacts with) RPA1
0.69	0.13	0.927	0.0	0.754	0.0	0.0	interacts with	FANCM (interacts with) MSH6	0.0	9606.ENSP00000267430	9606.ENSP00000234420	0.0	false	interacts with	FANCM (interacts with) MSH6
0.758	0.065	0.893	0.5	0.151	0.0	0.0	interacts with	MLH1 (interacts with) RAD51	0.057	9606.ENSP00000231790	9606.ENSP00000493712	0.0	false	interacts with	MLH1 (interacts with) RAD51
0.712	0.084	0.739	0.0	0.091	0.0	0.0	interacts with	CHEK1 (interacts with) XRCC3	0.0	9606.ENSP00000391090	9606.ENSP00000451974	0.0	false	interacts with	CHEK1 (interacts with) XRCC3
0.666	0.111	0.837	0.0	0.495	0.0	0.0	interacts with	FANCM (interacts with) MSH2	0.0	9606.ENSP00000267430	9606.ENSP00000233146	0.0	false	interacts with	FANCM (interacts with) MSH2
0.473	0.0	0.725	0.5	0.0	0.0	0.0	interacts with	ATM (interacts with) SLX1A	0.0	9606.ENSP00000278616	9606.ENSP00000251303	0.0	false	interacts with	ATM (interacts with) SLX1A
0.774	0.099	0.891	0.0	0.51	0.0	0.0	interacts with	MLH1 (interacts with) NBN	0.0	9606.ENSP00000231790	9606.ENSP00000265433	0.0	false	interacts with	MLH1 (interacts with) NBN
0.5	0.0	0.999	0.5	0.999	0.0	0.0	interacts with	FANCM (interacts with) RPA1	0.0	9606.ENSP00000267430	9606.ENSP00000254719	0.0	false	interacts with	FANCM (interacts with) RPA1
0.745	0.084	0.756	0.0	0.0	0.0	0.0	interacts with	CHEK1 (interacts with) XRCC4	0.0	9606.ENSP00000391090	9606.ENSP00000421491	0.0	false	interacts with	CHEK1 (interacts with) XRCC4
0.734	0.083	0.871	0.5	0.071	0.0	0.0	interacts with	FANCM (interacts with) SLX1A	0.0	9606.ENSP00000267430	9606.ENSP00000251303	0.0	false	interacts with	FANCM (interacts with) SLX1A
0.79	0.292	0.944	0.54	0.278	0.0	0.0	interacts with	MLH1 (interacts with) POLD1	0.0	9606.ENSP00000231790	9606.ENSP00000472445	0.0	false	interacts with	MLH1 (interacts with) POLD1
0.583	0.191	0.743	0.0	0.299	0.0	0.0	interacts with	CHEK1 (interacts with) RECQL4	0.0	9606.ENSP00000391090	9606.ENSP00000482313	0.0	false	interacts with	CHEK1 (interacts with) RECQL4
0.648	0.097	0.7	0.0	0.132	0.0	0.0	interacts with	FANCM (interacts with) MRE11	0.0	9606.ENSP00000267430	9606.ENSP00000325863	0.0	false	interacts with	FANCM (interacts with) MRE11
0.999	0.384	0.999	0.54	0.923	0.0	0.0	interacts with	MLH1 (interacts with) MSH2	0.061	9606.ENSP00000231790	9606.ENSP00000233146	0.286	false	interacts with	MLH1 (interacts with) MSH2
0.624	0.138	0.822	0.0	0.495	0.0	0.0	interacts with	FANCM (interacts with) MSH3	0.0	9606.ENSP00000267430	9606.ENSP00000265081	0.0	false	interacts with	FANCM (interacts with) MSH3
0.999	0.38	0.999	0.54	0.829	0.0	0.0	interacts with	MLH1 (interacts with) MSH3	0.061	9606.ENSP00000231790	9606.ENSP00000265081	0.284	false	interacts with	MLH1 (interacts with) MSH3
0.643	0.092	0.8	0.4	0.091	0.0	0.0	interacts with	CHEK1 (interacts with) RAD51D	0.0	9606.ENSP00000391090	9606.ENSP00000466399	0.0	false	interacts with	CHEK1 (interacts with) RAD51D
0.664	0.167	0.708	0.0	0.0	0.0	0.0	interacts with	FANCM (interacts with) TOPBP1	0.0	9606.ENSP00000267430	9606.ENSP00000260810	0.0	false	interacts with	FANCM (interacts with) TOPBP1
0.277	0.109	0.935	0.9	0.113	0.0	0.0	interacts with	DCLRE1C (interacts with) MSH6	0.0	9606.ENSP00000367527	9606.ENSP00000234420	0.0	false	interacts with	DCLRE1C (interacts with) MSH6
0.81	0.096	0.954	0.5	0.534	0.0	0.0	interacts with	ATM (interacts with) TOPBP1	0.0	9606.ENSP00000278616	9606.ENSP00000260810	0.0	false	interacts with	ATM (interacts with) TOPBP1
0.574	0.145	0.737	0.0	0.336	0.0	0.0	interacts with	FANCM (interacts with) FEN1	0.0	9606.ENSP00000267430	9606.ENSP00000305480	0.0	false	interacts with	FANCM (interacts with) FEN1
0.326	0.111	0.944	0.9	0.188	0.0	0.0	interacts with	DCLRE1C (interacts with) MSH2	0.0	9606.ENSP00000367527	9606.ENSP00000233146	0.0	false	interacts with	DCLRE1C (interacts with) MSH2
0.999	0.36	0.999	0.54	0.864	0.0	0.0	interacts with	MLH1 (interacts with) MSH6	0.061	9606.ENSP00000231790	9606.ENSP00000234420	0.247	false	interacts with	MLH1 (interacts with) MSH6
0.879	0.149	0.898	0.0	0.092	0.0	0.0	interacts with	CHEK1 (interacts with) H2AX	0.0	9606.ENSP00000391090	9606.ENSP00000434024	0.0	false	interacts with	CHEK1 (interacts with) H2AX
0.678	0.042	0.933	0.8	0.0	0.0	0.0	interacts with	ATM (interacts with) BRIP1	0.0	9606.ENSP00000278616	9606.ENSP00000259008	0.0	false	interacts with	ATM (interacts with) BRIP1
0.454	0.0	0.943	0.9	0.0	0.0	0.0	interacts with	DCLRE1C (interacts with) ERCC1	0.0	9606.ENSP00000367527	9606.ENSP00000013807	0.0	false	interacts with	DCLRE1C (interacts with) ERCC1
0.992	0.121	0.999	0.9	0.997	0.0	0.619	interacts with	MLH1 (interacts with) PMS2	0.0	9606.ENSP00000231790	9606.ENSP00000265849	0.109	false	interacts with	MLH1 (interacts with) PMS2
0.753	0.042	0.835	0.36	0.0	0.0	0.0	interacts with	ATM (interacts with) XRCC1	0.0	9606.ENSP00000278616	9606.ENSP00000262887	0.0	false	interacts with	ATM (interacts with) XRCC1
0.73	0.049	0.739	0.0	0.065	0.0	0.0	interacts with	CHEK2 (interacts with) ERCC1	0.0	9606.ENSP00000372023	9606.ENSP00000013807	0.0	false	interacts with	CHEK2 (interacts with) ERCC1
0.892	0.044	0.946	0.5	0.07	0.0	0.0	interacts with	ATM (interacts with) BARD1	0.0	9606.ENSP00000278616	9606.ENSP00000260947	0.0	false	interacts with	ATM (interacts with) BARD1
0.973	0.573	0.998	0.75	0.553	0.0	0.0	interacts with	CHEK1 (interacts with) RAD51	0.0	9606.ENSP00000391090	9606.ENSP00000493712	0.0	false	interacts with	CHEK1 (interacts with) RAD51
0.824	0.095	0.834	0.0	0.0	0.0	0.0	interacts with	CHEK2 (interacts with) MLH1	0.0	9606.ENSP00000372023	9606.ENSP00000231790	0.0	false	interacts with	CHEK2 (interacts with) MLH1
0.147	0.049	0.911	0.9	0.0	0.0	0.0	interacts with	DCLRE1C (interacts with) XPC	0.0	9606.ENSP00000367527	9606.ENSP00000285021	0.0	false	interacts with	DCLRE1C (interacts with) XPC
0.497	0.056	0.842	0.5	0.416	0.0	0.0	interacts with	DCLRE1C (interacts with) NBN	0.0	9606.ENSP00000367527	9606.ENSP00000265433	0.0	false	interacts with	DCLRE1C (interacts with) NBN
0.274	0.113	0.816	0.72	0.103	0.0	0.0	interacts with	DCLRE1C (interacts with) MSH3	0.0	9606.ENSP00000367527	9606.ENSP00000265081	0.0	false	interacts with	DCLRE1C (interacts with) MSH3
0.595	0.065	0.833	0.0	0.596	0.0	0.0	interacts with	FANCM (interacts with) XRCC3	0.0	9606.ENSP00000267430	9606.ENSP00000451974	0.0	false	interacts with	FANCM (interacts with) XRCC3
0.866	0.183	0.89	0.0	0.075	0.0	0.0	interacts with	CHEK2 (interacts with) MSH6	0.0	9606.ENSP00000372023	9606.ENSP00000234420	0.0	false	interacts with	CHEK2 (interacts with) MSH6
0.382	0.063	0.937	0.9	0.0	0.0	0.0	interacts with	DCLRE1C (interacts with) ERCC4	0.0	9606.ENSP00000367527	9606.ENSP00000310520	0.0	false	interacts with	DCLRE1C (interacts with) ERCC4
0.935	0.049	0.999	0.9	0.989	0.0	0.0	interacts with	ATM (interacts with) NBN	0.0	9606.ENSP00000278616	9606.ENSP00000265433	0.0	false	interacts with	ATM (interacts with) NBN
0.592	0.051	0.831	0.0	0.599	0.0	0.0	interacts with	FANCM (interacts with) POLD1	0.041	9606.ENSP00000267430	9606.ENSP00000472445	0.0	false	interacts with	FANCM (interacts with) POLD1
0.841	0.183	0.934	0.0	0.536	0.0	0.0	interacts with	CHEK2 (interacts with) MSH2	0.0	9606.ENSP00000372023	9606.ENSP00000233146	0.0	false	interacts with	CHEK2 (interacts with) MSH2
0.364	0.145	0.729	0.54	0.045	0.0	0.0	interacts with	DCLRE1C (interacts with) FANCD2	0.0	9606.ENSP00000367527	9606.ENSP00000287647	0.0	false	interacts with	DCLRE1C (interacts with) FANCD2
0.617	0.047	0.811	0.0	0.525	0.0	0.0	interacts with	FANCM (interacts with) XPA	0.0	9606.ENSP00000267430	9606.ENSP00000364270	0.0	false	interacts with	FANCM (interacts with) XPA
0.765	0.09	0.938	0.72	0.091	0.0	0.0	interacts with	ATM (interacts with) MSH3	0.0	9606.ENSP00000278616	9606.ENSP00000265081	0.0	false	interacts with	ATM (interacts with) MSH3
0.822	0.0	0.935	0.5	0.336	0.0	0.0	interacts with	CHEK2 (interacts with) NBN	0.0	9606.ENSP00000372023	9606.ENSP00000265433	0.0	false	interacts with	CHEK2 (interacts with) NBN
0.678	0.122	0.958	0.0	0.864	0.0	0.0	interacts with	FANCM (interacts with) RAD51B	0.0	9606.ENSP00000267430	9606.ENSP00000419881	0.0	false	interacts with	FANCM (interacts with) RAD51B
0.803	0.072	0.827	0.0	0.132	0.0	0.0	interacts with	CHEK2 (interacts with) TOPBP1	0.0	9606.ENSP00000372023	9606.ENSP00000260810	0.0	false	interacts with	CHEK2 (interacts with) TOPBP1
0.394	0.099	0.833	0.5	0.453	0.0	0.0	interacts with	DCLRE1C (interacts with) MRE11	0.057	9606.ENSP00000367527	9606.ENSP00000325863	0.0	false	interacts with	DCLRE1C (interacts with) MRE11
0.757	0.062	0.886	0.54	0.0	0.0	0.0	interacts with	ATM (interacts with) PMS2	0.0	9606.ENSP00000278616	9606.ENSP00000265849	0.0	false	interacts with	ATM (interacts with) PMS2
0.977	0.043	0.999	0.9	0.98	0.0	0.0	interacts with	DCLRE1C (interacts with) PRKDC	0.0	9606.ENSP00000367527	9606.ENSP00000313420	0.0	false	interacts with	DCLRE1C (interacts with) PRKDC
0.744	0.044	0.745	0.0	0.0	0.0	0.0	interacts with	ATM (interacts with) FANCM	0.0	9606.ENSP00000278616	9606.ENSP00000267430	0.0	false	interacts with	ATM (interacts with) FANCM
0.729	0.076	0.814	0.0	0.319	0.0	0.0	interacts with	CHEK2 (interacts with) FANCM	0.0	9606.ENSP00000372023	9606.ENSP00000267430	0.0	false	interacts with	CHEK2 (interacts with) FANCM
0.721	0.087	0.997	0.9	0.903	0.0	0.0	interacts with	DCLRE1C (interacts with) XRCC6	0.0	9606.ENSP00000367527	9606.ENSP00000352257	0.0	false	interacts with	DCLRE1C (interacts with) XRCC6
0.709	0.12	0.734	0.0	0.0	0.0	0.0	interacts with	CHEK2 (interacts with) PMS2	0.0	9606.ENSP00000372023	9606.ENSP00000265849	0.0	false	interacts with	CHEK2 (interacts with) PMS2
0.223	0.0	0.919	0.9	0.0	0.0	0.0	interacts with	DCLRE1C (interacts with) RAD23B	0.0	9606.ENSP00000367527	9606.ENSP00000350708	0.0	false	interacts with	DCLRE1C (interacts with) RAD23B
0.9	0.102	0.96	0.0	0.596	0.0	0.0	interacts with	FANCM (interacts with) RAD51C	0.0	9606.ENSP00000267430	9606.ENSP00000336701	0.0	false	interacts with	FANCM (interacts with) RAD51C
0.116	0.06	0.725	0.5	0.416	0.0	0.0	interacts with	DCLRE1C (interacts with) RAD50	0.0	9606.ENSP00000367527	9606.ENSP00000368100	0.0	false	interacts with	DCLRE1C (interacts with) RAD50
0.845	0.105	0.979	0.0	0.864	0.0	0.0	interacts with	FANCM (interacts with) RAD51D	0.0	9606.ENSP00000267430	9606.ENSP00000466399	0.0	false	interacts with	FANCM (interacts with) RAD51D
0.849	0.14	0.865	0.0	0.0	0.0	0.0	interacts with	CHEK2 (interacts with) FANCD2	0.0	9606.ENSP00000372023	9606.ENSP00000287647	0.0	false	interacts with	CHEK2 (interacts with) FANCD2
0.489	0.058	0.759	0.54	0.0	0.0	0.0	interacts with	DCLRE1C (interacts with) XPA	0.0	9606.ENSP00000367527	9606.ENSP00000364270	0.0	false	interacts with	DCLRE1C (interacts with) XPA
0.794	0.137	0.973	0.0	0.864	0.0	0.0	interacts with	FANCM (interacts with) RAD51	0.0	9606.ENSP00000267430	9606.ENSP00000493712	0.0	false	interacts with	FANCM (interacts with) RAD51
0.711	0.103	0.906	0.0	0.668	0.0	0.0	interacts with	CHEK2 (interacts with) MUS81	0.0	9606.ENSP00000372023	9606.ENSP00000307853	0.0	false	interacts with	CHEK2 (interacts with) MUS81
0.385	0.101	0.944	0.9	0.109	0.0	0.0	interacts with	DCLRE1C (interacts with) ERCC5	0.0	9606.ENSP00000367527	9606.ENSP00000498881	0.0	false	interacts with	DCLRE1C (interacts with) ERCC5
0.731	0.127	0.991	0.0	0.967	0.0	0.0	interacts with	FANCM (interacts with) RECQL4	0.0	9606.ENSP00000267430	9606.ENSP00000482313	0.0	false	interacts with	FANCM (interacts with) RECQL4
0.252	0.0	0.923	0.9	0.058	0.0	0.0	interacts with	DCLRE1C (interacts with) POLD1	0.0	9606.ENSP00000367527	9606.ENSP00000472445	0.0	false	interacts with	DCLRE1C (interacts with) POLD1
0.729	0.068	0.99	0.0	0.967	0.0	0.0	interacts with	FANCM (interacts with) RAD52	0.0	9606.ENSP00000267430	9606.ENSP00000351284	0.0	false	interacts with	FANCM (interacts with) RAD52
0.733	0.044	0.998	0.9	0.942	0.0	0.0	interacts with	DCLRE1C (interacts with) XRCC5	0.0	9606.ENSP00000367527	9606.ENSP00000375978	0.0	false	interacts with	DCLRE1C (interacts with) XRCC5
0.955	0.075	0.999	0.9	0.996	0.0	0.0	interacts with	FANCM (interacts with) TOP3A	0.0	9606.ENSP00000267430	9606.ENSP00000321636	0.0	false	interacts with	FANCM (interacts with) TOP3A
0.861	0.063	0.937	0.0	0.553	0.0	0.0	interacts with	CHEK2 (interacts with) PRKDC	0.0	9606.ENSP00000372023	9606.ENSP00000313420	0.0	false	interacts with	CHEK2 (interacts with) PRKDC
0.928	0.063	0.997	0.9	0.626	0.0	0.0	interacts with	DCLRE1C (interacts with) LIG4	0.061	9606.ENSP00000367527	9606.ENSP00000484288	0.0	false	interacts with	DCLRE1C (interacts with) LIG4
0.394	0.063	0.998	0.5	0.994	0.0	0.0	interacts with	FANCM (interacts with) RPA2	0.0	9606.ENSP00000267430	9606.ENSP00000363017	0.0	false	interacts with	FANCM (interacts with) RPA2
0.643	0.094	0.76	0.0	0.319	0.0	0.0	interacts with	CHEK2 (interacts with) ERCC4	0.0	9606.ENSP00000372023	9606.ENSP00000310520	0.0	false	interacts with	CHEK2 (interacts with) ERCC4
0.781	0.049	0.983	0.9	0.292	0.0	0.0	interacts with	DCLRE1C (interacts with) XRCC4	0.0	9606.ENSP00000367527	9606.ENSP00000421491	0.0	false	interacts with	DCLRE1C (interacts with) XRCC4
0.798	0.0	0.994	0.5	0.949	0.0	0.0	interacts with	FANCM (interacts with) MUS81	0.0	9606.ENSP00000267430	9606.ENSP00000307853	0.0	false	interacts with	FANCM (interacts with) MUS81
0.826	0.196	0.887	0.0	0.258	0.0	0.0	interacts with	CHEK2 (interacts with) RAD51C	0.0	9606.ENSP00000372023	9606.ENSP00000336701	0.0	false	interacts with	CHEK2 (interacts with) RAD51C
0.789	0.085	0.9	0.5	0.088	0.0	0.0	interacts with	CHEK2 (interacts with) MRE11	0.0	9606.ENSP00000372023	9606.ENSP00000325863	0.0	false	interacts with	CHEK2 (interacts with) MRE11
0.845	0.074	0.891	0.0	0.304	0.0	0.0	interacts with	CHEK2 (interacts with) RAD52	0.0	9606.ENSP00000372023	9606.ENSP00000351284	0.0	false	interacts with	CHEK2 (interacts with) RAD52
0.763	0.322	0.896	0.0	0.408	0.0	0.0	interacts with	CHEK2 (interacts with) EXO1	0.0	9606.ENSP00000372023	9606.ENSP00000355506	0.0	false	interacts with	CHEK2 (interacts with) EXO1
0.737	0.067	0.812	0.0	0.295	0.0	0.0	interacts with	CHEK2 (interacts with) XRCC6	0.0	9606.ENSP00000372023	9606.ENSP00000352257	0.0	false	interacts with	CHEK2 (interacts with) XRCC6
0.643	0.042	0.753	0.0	0.334	0.0	0.0	interacts with	ATM (interacts with) FEN1	0.0	9606.ENSP00000278616	9606.ENSP00000305480	0.0	false	interacts with	ATM (interacts with) FEN1
0.951	0.049	0.996	0.5	0.883	0.0	0.0	interacts with	CHEK2 (interacts with) TP53BP1	0.0	9606.ENSP00000372023	9606.ENSP00000371475	0.0	false	interacts with	CHEK2 (interacts with) TP53BP1
0.437	0.05	0.785	0.5	0.292	0.0	0.0	interacts with	CHEK2 (interacts with) RAD50	0.0	9606.ENSP00000372023	9606.ENSP00000368100	0.0	false	interacts with	CHEK2 (interacts with) RAD50
0.764	0.126	0.785	0.0	0.0	0.0	0.0	interacts with	CHEK2 (interacts with) RBBP8	0.0	9606.ENSP00000372023	9606.ENSP00000382628	0.0	false	interacts with	CHEK2 (interacts with) RBBP8
0.613	0.163	0.753	0.0	0.297	0.0	0.0	interacts with	CHEK2 (interacts with) POLD1	0.0	9606.ENSP00000372023	9606.ENSP00000472445	0.0	false	interacts with	CHEK2 (interacts with) POLD1
0.739	0.134	0.809	0.0	0.222	0.0	0.0	interacts with	CHEK2 (interacts with) XRCC3	0.0	9606.ENSP00000372023	9606.ENSP00000451974	0.0	false	interacts with	CHEK2 (interacts with) XRCC3
0.688	0.156	0.785	0.0	0.252	0.0	0.0	interacts with	CHEK2 (interacts with) RAD51B	0.0	9606.ENSP00000372023	9606.ENSP00000419881	0.0	false	interacts with	CHEK2 (interacts with) RAD51B
0.832	0.198	0.89	0.0	0.252	0.0	0.0	interacts with	CHEK2 (interacts with) RAD51D	0.0	9606.ENSP00000372023	9606.ENSP00000466399	0.0	false	interacts with	CHEK2 (interacts with) RAD51D
0.801	0.053	0.855	0.0	0.292	0.0	0.0	interacts with	CHEK2 (interacts with) XRCC5	0.0	9606.ENSP00000372023	9606.ENSP00000375978	0.0	false	interacts with	CHEK2 (interacts with) XRCC5
0.735	0.121	0.84	0.0	0.37	0.0	0.0	interacts with	CHEK2 (interacts with) RECQL4	0.0	9606.ENSP00000372023	9606.ENSP00000482313	0.0	false	interacts with	CHEK2 (interacts with) RECQL4
0.911	0.07	0.957	0.5	0.095	0.0	0.0	interacts with	CHEK2 (interacts with) H2AX	0.0	9606.ENSP00000372023	9606.ENSP00000434024	0.0	false	interacts with	CHEK2 (interacts with) H2AX
0.882	0.273	0.93	0.0	0.252	0.0	0.0	interacts with	CHEK2 (interacts with) RAD51	0.0	9606.ENSP00000372023	9606.ENSP00000493712	0.0	false	interacts with	CHEK2 (interacts with) RAD51
0.208	0.165	0.953	0.5	0.875	0.0	0.0	interacts with	MRE11 (interacts with) RPA1	0.0	9606.ENSP00000325863	9606.ENSP00000254719	0.0	false	interacts with	MRE11 (interacts with) RPA1
0.792	0.106	0.858	0.0	0.3	0.0	0.0	interacts with	ATM (interacts with) RECQL4	0.0	9606.ENSP00000278616	9606.ENSP00000482313	0.0	false	interacts with	ATM (interacts with) RECQL4
0.735	0.274	0.862	0.0	0.327	0.0	0.0	interacts with	MRE11 (interacts with) MSH6	0.057	9606.ENSP00000325863	9606.ENSP00000234420	0.0	false	interacts with	MRE11 (interacts with) MSH6
0.746	0.164	0.847	0.0	0.327	0.0	0.0	interacts with	MRE11 (interacts with) MSH2	0.057	9606.ENSP00000325863	9606.ENSP00000233146	0.0	false	interacts with	MRE11 (interacts with) MSH2
0.711	0.0	0.849	0.5	0.0	0.0	0.0	interacts with	ATM (interacts with) MUS81	0.0	9606.ENSP00000278616	9606.ENSP00000307853	0.0	false	interacts with	ATM (interacts with) MUS81
0.691	0.042	0.865	0.5	0.199	0.0	0.0	interacts with	ATM (interacts with) RAD51B	0.0	9606.ENSP00000278616	9606.ENSP00000419881	0.0	false	interacts with	ATM (interacts with) RAD51B
0.737	0.075	0.902	0.5	0.292	0.0	0.0	interacts with	MRE11 (interacts with) XRCC1	0.0	9606.ENSP00000325863	9606.ENSP00000262887	0.0	false	interacts with	MRE11 (interacts with) XRCC1
0.388	0.153	0.733	0.5	0.091	0.0	0.0	interacts with	MRE11 (interacts with) TOPBP1	0.0	9606.ENSP00000325863	9606.ENSP00000260810	0.0	false	interacts with	MRE11 (interacts with) TOPBP1
0.694	0.106	0.863	0.54	0.0	0.0	0.0	interacts with	ATM (interacts with) ERCC3	0.0	9606.ENSP00000278616	9606.ENSP00000285398	0.0	false	interacts with	ATM (interacts with) ERCC3
0.827	0.141	0.85	0.0	0.07	0.0	0.0	interacts with	MRE11 (interacts with) PMS2	0.042	9606.ENSP00000325863	9606.ENSP00000265849	0.0	false	interacts with	MRE11 (interacts with) PMS2
0.997	0.124	0.999	0.8	0.999	0.0	0.0	interacts with	MRE11 (interacts with) NBN	0.0	9606.ENSP00000325863	9606.ENSP00000265433	0.0	false	interacts with	MRE11 (interacts with) NBN
0.592	0.0	0.806	0.5	0.125	0.0	0.0	interacts with	MRE11 (interacts with) MUS81	0.0	9606.ENSP00000325863	9606.ENSP00000307853	0.0	false	interacts with	MRE11 (interacts with) MUS81
0.46	0.0	0.887	0.8	0.0	0.0	0.0	interacts with	ATM (interacts with) TOP3A	0.0	9606.ENSP00000278616	9606.ENSP00000321636	0.0	false	interacts with	ATM (interacts with) TOP3A
0.556	0.103	0.811	0.5	0.088	0.0	0.0	interacts with	MRE11 (interacts with) TOP3A	0.12	9606.ENSP00000325863	9606.ENSP00000321636	0.0	false	interacts with	MRE11 (interacts with) TOP3A
0.74	0.0	0.908	0.54	0.292	0.0	0.0	interacts with	ATM (interacts with) XPA	0.0	9606.ENSP00000278616	9606.ENSP00000364270	0.0	false	interacts with	ATM (interacts with) XPA
0.697	0.072	0.854	0.5	0.088	0.0	0.0	interacts with	MRE11 (interacts with) PRKDC	0.0	9606.ENSP00000325863	9606.ENSP00000313420	0.0	false	interacts with	MRE11 (interacts with) PRKDC
0.832	0.0	0.921	0.5	0.134	0.0	0.0	interacts with	ATM (interacts with) RAD51C	0.0	9606.ENSP00000278616	9606.ENSP00000336701	0.0	false	interacts with	ATM (interacts with) RAD51C
0.826	0.0	0.918	0.5	0.134	0.0	0.0	interacts with	ATM (interacts with) XRCC3	0.0	9606.ENSP00000278616	9606.ENSP00000451974	0.0	false	interacts with	ATM (interacts with) XRCC3
0.352	0.108	0.708	0.5	0.108	0.0	0.0	interacts with	MRE11 (interacts with) RPA2	0.0	9606.ENSP00000325863	9606.ENSP00000363017	0.0	false	interacts with	MRE11 (interacts with) RPA2
0.587	0.176	0.794	0.4	0.108	0.0	0.0	interacts with	MRE11 (interacts with) POLD1	0.0	9606.ENSP00000325863	9606.ENSP00000472445	0.0	false	interacts with	MRE11 (interacts with) POLD1
0.791	0.053	0.94	0.5	0.463	0.0	0.0	interacts with	ATM (interacts with) RAD52	0.0	9606.ENSP00000278616	9606.ENSP00000351284	0.0	false	interacts with	ATM (interacts with) RAD52
0.545	0.131	0.882	0.0	0.723	0.0	0.0	interacts with	MRE11 (interacts with) RECQL4	0.054	9606.ENSP00000325863	9606.ENSP00000482313	0.0	false	interacts with	MRE11 (interacts with) RECQL4
0.68	0.065	0.879	0.5	0.287	0.0	0.0	interacts with	MRE11 (interacts with) RAD52	0.0	9606.ENSP00000325863	9606.ENSP00000351284	0.0	false	interacts with	MRE11 (interacts with) RAD52
0.83	0.092	0.93	0.5	0.199	0.0	0.0	interacts with	ATM (interacts with) RAD51D	0.0	9606.ENSP00000278616	9606.ENSP00000466399	0.0	false	interacts with	ATM (interacts with) RAD51D
0.791	0.297	0.948	0.0	0.677	0.0	0.0	interacts with	FEN1 (interacts with) MSH2	0.0	9606.ENSP00000305480	9606.ENSP00000233146	0.0	false	interacts with	FEN1 (interacts with) MSH2
0.847	0.042	0.946	0.54	0.3	0.0	0.0	interacts with	ATM (interacts with) FANCI	0.0	9606.ENSP00000278616	9606.ENSP00000310842	0.0	false	interacts with	ATM (interacts with) FANCI
0.626	0.188	0.73	0.0	0.183	0.0	0.0	interacts with	FEN1 (interacts with) MLH1	0.0	9606.ENSP00000305480	9606.ENSP00000231790	0.0	false	interacts with	FEN1 (interacts with) MLH1
0.66	0.145	0.908	0.5	0.414	0.0	0.0	interacts with	MRE11 (interacts with) RAD51B	0.095	9606.ENSP00000325863	9606.ENSP00000419881	0.0	false	interacts with	MRE11 (interacts with) RAD51B
0.425	0.066	0.941	0.9	0.0	0.0	0.0	interacts with	ATM (interacts with) RAD23B	0.0	9606.ENSP00000278616	9606.ENSP00000350708	0.0	false	interacts with	ATM (interacts with) RAD23B
0.665	0.108	0.883	0.5	0.273	0.0	0.0	interacts with	MRE11 (interacts with) XRCC3	0.095	9606.ENSP00000325863	9606.ENSP00000451974	0.0	false	interacts with	MRE11 (interacts with) XRCC3
0.808	0.108	0.946	0.5	0.414	0.0	0.0	interacts with	MRE11 (interacts with) RAD51D	0.095	9606.ENSP00000325863	9606.ENSP00000466399	0.0	false	interacts with	MRE11 (interacts with) RAD51D
0.796	0.069	0.95	0.5	0.536	0.0	0.0	interacts with	ATM (interacts with) RPA2	0.0	9606.ENSP00000278616	9606.ENSP00000363017	0.0	false	interacts with	ATM (interacts with) RPA2
0.721	0.067	0.938	0.5	0.585	0.0	0.0	interacts with	MRE11 (interacts with) TP53BP1	0.0	9606.ENSP00000325863	9606.ENSP00000371475	0.0	false	interacts with	MRE11 (interacts with) TP53BP1
0.799	0.271	0.95	0.0	0.685	0.0	0.0	interacts with	FEN1 (interacts with) MSH6	0.0	9606.ENSP00000305480	9606.ENSP00000234420	0.0	false	interacts with	FEN1 (interacts with) MSH6
0.806	0.111	0.933	0.5	0.273	0.0	0.0	interacts with	MRE11 (interacts with) RAD51C	0.095	9606.ENSP00000325863	9606.ENSP00000336701	0.0	false	interacts with	MRE11 (interacts with) RAD51C
0.914	0.127	0.984	0.5	0.622	0.0	0.0	interacts with	MRE11 (interacts with) RAD51	0.095	9606.ENSP00000325863	9606.ENSP00000493712	0.0	false	interacts with	MRE11 (interacts with) RAD51
0.884	0.142	0.946	0.5	0.0	0.0	0.0	interacts with	FEN1 (interacts with) XRCC1	0.0	9606.ENSP00000305480	9606.ENSP00000262887	0.0	false	interacts with	FEN1 (interacts with) XRCC1
0.71	0.12	0.979	0.5	0.855	0.0	0.0	interacts with	MRE11 (interacts with) XRCC5	0.0	9606.ENSP00000325863	9606.ENSP00000375978	0.0	false	interacts with	MRE11 (interacts with) XRCC5
0.493	0.273	0.845	0.5	0.258	0.0	0.0	interacts with	FEN1 (interacts with) RPA1	0.0	9606.ENSP00000305480	9606.ENSP00000254719	0.0	false	interacts with	FEN1 (interacts with) RPA1
0.996	0.861	0.999	0.9	0.998	0.0	0.0	interacts with	MRE11 (interacts with) RAD50	0.12	9606.ENSP00000325863	9606.ENSP00000368100	0.0	false	interacts with	MRE11 (interacts with) RAD50
0.789	0.107	0.834	0.0	0.191	0.0	0.0	interacts with	FEN1 (interacts with) MSH3	0.0	9606.ENSP00000305480	9606.ENSP00000265081	0.0	false	interacts with	FEN1 (interacts with) MSH3
0.613	0.057	0.96	0.9	0.0	0.0	0.0	interacts with	ATM (interacts with) POLD1	0.0	9606.ENSP00000278616	9606.ENSP00000472445	0.0	false	interacts with	ATM (interacts with) POLD1
0.856	0.112	0.997	0.9	0.855	0.0	0.0	interacts with	MRE11 (interacts with) RBBP8	0.0	9606.ENSP00000325863	9606.ENSP00000382628	0.0	false	interacts with	MRE11 (interacts with) RBBP8
0.4	0.096	0.956	0.9	0.292	0.0	0.0	interacts with	ATM (interacts with) DCLRE1C	0.0	9606.ENSP00000278616	9606.ENSP00000367527	0.0	false	interacts with	ATM (interacts with) DCLRE1C
0.717	0.24	0.987	0.5	0.899	0.0	0.0	interacts with	MRE11 (interacts with) XRCC6	0.0	9606.ENSP00000325863	9606.ENSP00000352257	0.0	false	interacts with	MRE11 (interacts with) XRCC6
0.867	0.042	0.963	0.5	0.492	0.0	0.0	interacts with	ATM (interacts with) EXO1	0.0	9606.ENSP00000278616	9606.ENSP00000355506	0.0	false	interacts with	ATM (interacts with) EXO1
0.341	0.067	0.962	0.9	0.469	0.0	0.0	interacts with	ATM (interacts with) XPC	0.0	9606.ENSP00000278616	9606.ENSP00000285021	0.0	false	interacts with	ATM (interacts with) XPC
0.375	0.067	0.755	0.5	0.26	0.0	0.0	interacts with	FEN1 (interacts with) NBN	0.0	9606.ENSP00000305480	9606.ENSP00000265433	0.0	false	interacts with	FEN1 (interacts with) NBN
0.57	0.086	0.712	0.0	0.328	0.0	0.0	interacts with	H2AX (interacts with) MSH2	0.0	9606.ENSP00000434024	9606.ENSP00000233146	0.0	false	interacts with	H2AX (interacts with) MSH2
0.628	0.152	0.701	0.0	0.125	0.0	0.0	interacts with	FEN1 (interacts with) LIG4	0.044	9606.ENSP00000305480	9606.ENSP00000484288	0.0	false	interacts with	FEN1 (interacts with) LIG4
0.489	0.158	0.971	0.9	0.413	0.0	0.548	interacts with	ATM (interacts with) PRKDC	0.0	9606.ENSP00000278616	9606.ENSP00000313420	0.0	false	interacts with	ATM (interacts with) PRKDC
0.661	0.14	0.7	0.0	0.053	0.0	0.0	interacts with	FEN1 (interacts with) RAD23B	0.0	9606.ENSP00000305480	9606.ENSP00000350708	0.0	false	interacts with	FEN1 (interacts with) RAD23B
0.593	0.045	0.844	0.5	0.292	0.0	0.0	interacts with	H2AX (interacts with) MLH1	0.0	9606.ENSP00000434024	9606.ENSP00000231790	0.0	false	interacts with	H2AX (interacts with) MLH1
0.664	0.06	0.965	0.9	0.0	0.0	0.0	interacts with	ATM (interacts with) ERCC4	0.0	9606.ENSP00000278616	9606.ENSP00000310520	0.0	false	interacts with	ATM (interacts with) ERCC4
0.909	0.055	0.911	0.0	0.0	0.0	0.0	interacts with	FEN1 (interacts with) XPC	0.0	9606.ENSP00000305480	9606.ENSP00000285021	0.0	false	interacts with	FEN1 (interacts with) XPC
0.706	0.098	0.975	0.9	0.176	0.0	0.0	interacts with	ATM (interacts with) ERCC5	0.0	9606.ENSP00000278616	9606.ENSP00000498881	0.0	false	interacts with	ATM (interacts with) ERCC5
0.731	0.067	0.788	0.0	0.225	0.0	0.0	interacts with	H2AX (interacts with) XRCC1	0.0	9606.ENSP00000434024	9606.ENSP00000262887	0.0	false	interacts with	H2AX (interacts with) XRCC1
0.711	0.0	0.752	0.0	0.176	0.0	0.0	interacts with	MSH2 (interacts with) MUS81	0.0	9606.ENSP00000233146	9606.ENSP00000307853	0.0	false	interacts with	MSH2 (interacts with) MUS81
0.611	0.056	0.729	0.0	0.323	0.0	0.0	interacts with	FEN1 (interacts with) TP53BP1	0.0	9606.ENSP00000305480	9606.ENSP00000371475	0.0	false	interacts with	FEN1 (interacts with) TP53BP1
0.381	0.08	0.714	0.5	0.114	0.0	0.0	interacts with	H2AX (interacts with) RPA1	0.0	9606.ENSP00000434024	9606.ENSP00000254719	0.0	false	interacts with	H2AX (interacts with) RPA1
0.299	0.168	0.726	0.5	0.171	0.0	0.0	interacts with	MSH2 (interacts with) RPA2	0.0	9606.ENSP00000233146	9606.ENSP00000363017	0.0	false	interacts with	MSH2 (interacts with) RPA2
0.86	0.0	0.973	0.5	0.646	0.0	0.0	interacts with	ATM (interacts with) RBBP8	0.0	9606.ENSP00000278616	9606.ENSP00000382628	0.0	false	interacts with	ATM (interacts with) RBBP8
0.447	0.157	0.704	0.0	0.407	0.0	0.0	interacts with	FEN1 (interacts with) RAD51D	0.057	9606.ENSP00000305480	9606.ENSP00000466399	0.0	false	interacts with	FEN1 (interacts with) RAD51D
0.579	0.125	0.809	0.0	0.524	0.0	0.0	interacts with	H2AX (interacts with) MSH6	0.0	9606.ENSP00000434024	9606.ENSP00000234420	0.0	false	interacts with	H2AX (interacts with) MSH6
0.554	0.13	0.781	0.0	0.477	0.0	0.0	interacts with	MSH2 (interacts with) RECQL4	0.047	9606.ENSP00000233146	9606.ENSP00000482313	0.0	false	interacts with	MSH2 (interacts with) RECQL4
0.636	0.137	0.781	0.36	0.0	0.0	0.0	interacts with	MSH2 (interacts with) XRCC1	0.0	9606.ENSP00000233146	9606.ENSP00000262887	0.0	false	interacts with	MSH2 (interacts with) XRCC1
0.71	0.124	0.735	0.0	0.0	0.0	0.0	interacts with	FEN1 (interacts with) PRKDC	0.0	9606.ENSP00000305480	9606.ENSP00000313420	0.0	false	interacts with	FEN1 (interacts with) PRKDC
0.395	0.049	0.712	0.54	0.0	0.0	0.0	interacts with	PMS2 (interacts with) XRCC4	0.0	9606.ENSP00000265849	9606.ENSP00000421491	0.0	false	interacts with	PMS2 (interacts with) XRCC4
0.444	0.124	0.757	0.54	0.0	0.0	0.0	interacts with	PMS2 (interacts with) XRCC6	0.0	9606.ENSP00000265849	9606.ENSP00000352257	0.0	false	interacts with	PMS2 (interacts with) XRCC6
0.742	0.082	0.824	0.0	0.319	0.0	0.0	interacts with	MSH2 (interacts with) NBN	0.0	9606.ENSP00000233146	9606.ENSP00000265433	0.0	false	interacts with	MSH2 (interacts with) NBN
0.75	0.0	0.764	0.0	0.095	0.0	0.0	interacts with	SLX1A (interacts with) TOPBP1	0.0	9606.ENSP00000251303	9606.ENSP00000260810	0.0	false	interacts with	SLX1A (interacts with) TOPBP1
0.867	0.042	0.987	0.9	0.142	0.0	0.0	interacts with	ATM (interacts with) LIG4	0.0	9606.ENSP00000278616	9606.ENSP00000484288	0.0	false	interacts with	ATM (interacts with) LIG4
0.792	0.056	0.812	0.0	0.104	0.0	0.0	interacts with	MSH2 (interacts with) RAD51D	0.057	9606.ENSP00000233146	9606.ENSP00000466399	0.0	false	interacts with	MSH2 (interacts with) RAD51D
0.438	0.049	0.709	0.5	0.0	0.0	0.0	interacts with	SLX1A (interacts with) XRCC3	0.0	9606.ENSP00000251303	9606.ENSP00000451974	0.0	false	interacts with	SLX1A (interacts with) XRCC3
0.813	0.042	0.98	0.9	0.0	0.0	0.0	interacts with	ATM (interacts with) XRCC4	0.0	9606.ENSP00000278616	9606.ENSP00000421491	0.0	false	interacts with	ATM (interacts with) XRCC4
0.368	0.095	0.723	0.54	0.07	0.0	0.0	interacts with	PMS2 (interacts with) RAD23B	0.0	9606.ENSP00000265849	9606.ENSP00000350708	0.0	false	interacts with	PMS2 (interacts with) RAD23B
0.746	0.068	0.753	0.0	0.0	0.0	0.0	interacts with	FEN1 (interacts with) XRCC4	0.0	9606.ENSP00000305480	9606.ENSP00000421491	0.0	false	interacts with	FEN1 (interacts with) XRCC4
0.676	0.0	0.98	0.5	0.889	0.0	0.0	interacts with	H2AX (interacts with) NBN	0.0	9606.ENSP00000434024	9606.ENSP00000265433	0.0	false	interacts with	H2AX (interacts with) NBN
0.75	0.049	0.784	0.0	0.151	0.0	0.0	interacts with	PMS2 (interacts with) RAD51	0.057	9606.ENSP00000265849	9606.ENSP00000493712	0.0	false	interacts with	PMS2 (interacts with) RAD51
0.367	0.301	0.855	0.5	0.424	0.0	0.0	interacts with	MSH2 (interacts with) RPA1	0.0	9606.ENSP00000233146	9606.ENSP00000254719	0.0	false	interacts with	MSH2 (interacts with) RPA1
0.635	0.105	0.99	0.9	0.73	0.0	0.0	interacts with	ATM (interacts with) RAD50	0.0	9606.ENSP00000278616	9606.ENSP00000368100	0.0	false	interacts with	ATM (interacts with) RAD50
0.497	0.096	0.772	0.54	0.0	0.0	0.0	interacts with	PMS2 (interacts with) XRCC5	0.0	9606.ENSP00000265849	9606.ENSP00000375978	0.0	false	interacts with	PMS2 (interacts with) XRCC5
0.967	0.044	0.989	0.54	0.321	0.0	0.0	interacts with	ATM (interacts with) FANCD2	0.0	9606.ENSP00000278616	9606.ENSP00000287647	0.0	false	interacts with	ATM (interacts with) FANCD2
0.795	0.226	0.848	0.0	0.104	0.0	0.0	interacts with	MSH2 (interacts with) RAD51C	0.057	9606.ENSP00000233146	9606.ENSP00000336701	0.0	false	interacts with	MSH2 (interacts with) RAD51C
0.758	0.0	0.907	0.5	0.292	0.0	0.0	interacts with	SLX1A (interacts with) TOP3A	0.0	9606.ENSP00000251303	9606.ENSP00000321636	0.0	false	interacts with	SLX1A (interacts with) TOP3A
0.422	0.083	0.944	0.9	0.079	0.0	0.0	interacts with	MSH2 (interacts with) XPC	0.0	9606.ENSP00000233146	9606.ENSP00000285021	0.0	false	interacts with	MSH2 (interacts with) XPC
0.774	0.062	0.807	0.0	0.151	0.0	0.0	interacts with	PMS2 (interacts with) RAD51C	0.057	9606.ENSP00000265849	9606.ENSP00000336701	0.0	false	interacts with	PMS2 (interacts with) RAD51C
0.758	0.096	0.799	0.0	0.139	0.0	0.0	interacts with	FEN1 (interacts with) TOP3A	0.06	9606.ENSP00000305480	9606.ENSP00000321636	0.0	false	interacts with	FEN1 (interacts with) TOP3A
0.492	0.0	0.954	0.5	0.833	0.0	0.0	interacts with	H2AX (interacts with) MRE11	0.0	9606.ENSP00000434024	9606.ENSP00000325863	0.0	false	interacts with	H2AX (interacts with) MRE11
0.709	0.056	0.908	0.54	0.359	0.0	0.0	interacts with	MSH2 (interacts with) XPA	0.0	9606.ENSP00000233146	9606.ENSP00000364270	0.0	false	interacts with	MSH2 (interacts with) XPA
0.846	0.108	0.991	0.8	0.726	0.0	0.0	interacts with	ATM (interacts with) BLM	0.0	9606.ENSP00000278616	9606.ENSP00000347232	0.0	false	interacts with	ATM (interacts with) BLM
0.755	0.082	0.796	0.0	0.151	0.0	0.0	interacts with	PMS2 (interacts with) RAD51D	0.057	9606.ENSP00000265849	9606.ENSP00000466399	0.0	false	interacts with	PMS2 (interacts with) RAD51D
0.406	0.321	0.787	0.5	0.071	0.0	0.0	interacts with	FEN1 (interacts with) RPA2	0.0	9606.ENSP00000305480	9606.ENSP00000363017	0.0	false	interacts with	FEN1 (interacts with) RPA2
0.81	0.075	0.983	0.5	0.833	0.0	0.0	interacts with	H2AX (interacts with) PRKDC	0.0	9606.ENSP00000434024	9606.ENSP00000313420	0.0	false	interacts with	H2AX (interacts with) PRKDC
0.671	0.042	0.857	0.0	0.585	0.0	0.0	interacts with	MSH2 (interacts with) RAD52	0.0	9606.ENSP00000233146	9606.ENSP00000351284	0.0	false	interacts with	MSH2 (interacts with) RAD52
0.625	0.159	0.827	0.0	0.488	0.0	0.0	interacts with	FEN1 (interacts with) XRCC3	0.057	9606.ENSP00000305480	9606.ENSP00000451974	0.0	false	interacts with	FEN1 (interacts with) XRCC3
0.686	0.0	0.703	0.0	0.091	0.0	0.0	interacts with	H2AX (interacts with) RAD52	0.0	9606.ENSP00000434024	9606.ENSP00000351284	0.0	false	interacts with	H2AX (interacts with) RAD52
0.455	0.099	0.946	0.9	0.0	0.0	0.0	interacts with	MSH2 (interacts with) RAD23B	0.0	9606.ENSP00000233146	9606.ENSP00000350708	0.0	false	interacts with	MSH2 (interacts with) RAD23B
0.593	0.122	0.823	0.5	0.126	0.0	0.0	interacts with	FEN1 (interacts with) RBBP8	0.0	9606.ENSP00000305480	9606.ENSP00000382628	0.0	false	interacts with	FEN1 (interacts with) RBBP8
0.958	0.0	0.995	0.8	0.485	0.0	0.0	interacts with	ATM (interacts with) RAD51	0.0	9606.ENSP00000278616	9606.ENSP00000493712	0.0	false	interacts with	ATM (interacts with) RAD51
0.621	0.049	0.897	0.54	0.198	0.345	0.0	interacts with	PMS2 (interacts with) XPA	0.0	9606.ENSP00000265849	9606.ENSP00000364270	0.0	false	interacts with	PMS2 (interacts with) XPA
0.893	0.242	0.944	0.0	0.354	0.0	0.0	interacts with	MSH2 (interacts with) RAD51	0.057	9606.ENSP00000233146	9606.ENSP00000493712	0.0	false	interacts with	MSH2 (interacts with) RAD51
0.545	0.298	0.823	0.0	0.483	0.0	0.0	interacts with	FEN1 (interacts with) RAD51C	0.057	9606.ENSP00000305480	9606.ENSP00000336701	0.0	false	interacts with	FEN1 (interacts with) RAD51C
0.971	0.048	0.995	0.8	0.313	0.0	0.0	interacts with	ATM (interacts with) BRCA2	0.0	9606.ENSP00000278616	9606.ENSP00000369497	0.0	false	interacts with	ATM (interacts with) BRCA2
0.634	0.06	0.85	0.54	0.166	0.0	0.0	interacts with	PMS2 (interacts with) PRKDC	0.0	9606.ENSP00000265849	9606.ENSP00000313420	0.0	false	interacts with	PMS2 (interacts with) PRKDC
0.415	0.074	0.844	0.5	0.489	0.0	0.0	interacts with	FEN1 (interacts with) RAD50	0.05	9606.ENSP00000305480	9606.ENSP00000368100	0.0	false	interacts with	FEN1 (interacts with) RAD50
0.503	0.2	0.957	0.9	0.059	0.0	0.0	interacts with	MSH2 (interacts with) PRKDC	0.0	9606.ENSP00000233146	9606.ENSP00000313420	0.0	false	interacts with	MSH2 (interacts with) PRKDC
0.565	0.095	0.807	0.54	0.064	0.0	0.0	interacts with	LIG4 (interacts with) MLH1	0.0	9606.ENSP00000484288	9606.ENSP00000231790	0.0	false	interacts with	LIG4 (interacts with) MLH1
0.984	0.0	0.998	0.5	0.876	0.0	0.0	interacts with	ATM (interacts with) H2AX	0.0	9606.ENSP00000278616	9606.ENSP00000434024	0.0	false	interacts with	ATM (interacts with) H2AX
0.512	0.113	0.953	0.9	0.0	0.0	0.0	interacts with	MSH2 (interacts with) XRCC4	0.0	9606.ENSP00000233146	9606.ENSP00000421491	0.0	false	interacts with	MSH2 (interacts with) XRCC4
0.831	0.0	0.839	0.0	0.088	0.0	0.0	interacts with	FEN1 (interacts with) XPA	0.0	9606.ENSP00000305480	9606.ENSP00000364270	0.0	false	interacts with	FEN1 (interacts with) XPA
0.93	0.042	0.997	0.9	0.623	0.0	0.0	interacts with	ATM (interacts with) XRCC6	0.0	9606.ENSP00000278616	9606.ENSP00000352257	0.0	false	interacts with	ATM (interacts with) XRCC6
0.882	0.067	0.988	0.5	0.813	0.0	0.0	interacts with	H2AX (interacts with) XRCC6	0.0	9606.ENSP00000434024	9606.ENSP00000352257	0.0	false	interacts with	H2AX (interacts with) XRCC6
0.872	0.11	0.961	0.54	0.354	0.0	0.0	interacts with	PMS2 (interacts with) POLD1	0.0	9606.ENSP00000265849	9606.ENSP00000472445	0.0	false	interacts with	PMS2 (interacts with) POLD1
