# Supplementary material for: Reversing chemoresistance in ovarian cancer: network pharmacology reveals how hydroxychloroquine/sulfasalazine duotherapy remodels tumor inflammatory–immune microenvironment
Source: Front Immunol. 2026 Mar 26;17:1790210. doi: 10.3389/fimmu.2026.1790210 (PMC13062316; doi:10.3389/fimmu.2026.1790210)
Supplement: Supplementary Figure 1 — PCA plots before and after data merging. PCA plots of TCGA-OV and GSE63885 before (A) and after (B) merging. [file DataSheet1.zip › Supplementary Files/Table S7.csv]

automated_textmining	coexpression	combined_score	database_annotated	experimentally_determined_interaction	gene_fusion	homology	interaction	name	neighborhood_on_chromosome	node1_string_id	node2_string_id	phylogenetic_cooccurrence	selected	shared interaction	shared name
0.72	0.0	0.855	0.5	0.048	0.0	0.0	interacts with	CDC42 (interacts with) CDH2	0.0	9606.ENSP00000497733	9606.ENSP00000269141	0.0	false	interacts with	CDC42 (interacts with) CDH2
0.999	0.092	0.999	0.0	0.11	0.0	0.0	interacts with	AKT1 (interacts with) CDC42	0.0	9606.ENSP00000451828	9606.ENSP00000497733	0.0	false	interacts with	AKT1 (interacts with) CDC42
0.957	0.055	0.96	0.0	0.095	0.0	0.0	interacts with	SMAD4 (interacts with) SNAI1	0.0	9606.ENSP00000341551	9606.ENSP00000244050	0.0	false	interacts with	SMAD4 (interacts with) SNAI1
0.633	0.0	0.808	0.5	0.0	0.0	0.0	interacts with	CDC42 (interacts with) EGF	0.0	9606.ENSP00000497733	9606.ENSP00000265171	0.0	false	interacts with	CDC42 (interacts with) EGF
0.901	0.049	0.992	0.9	0.334	0.0	0.0	interacts with	AKT1 (interacts with) PIK3CB	0.0	9606.ENSP00000451828	9606.ENSP00000501150	0.0	false	interacts with	AKT1 (interacts with) PIK3CB
0.631	0.053	0.833	0.5	0.16	0.0	0.0	interacts with	ERBB3 (interacts with) NRAS	0.0	9606.ENSP00000267101	9606.ENSP00000358548	0.0	false	interacts with	ERBB3 (interacts with) NRAS
0.895	0.042	0.955	0.5	0.211	0.0	0.0	interacts with	CDC42 (interacts with) EGFR	0.0	9606.ENSP00000497733	9606.ENSP00000275493	0.0	false	interacts with	CDC42 (interacts with) EGFR
0.873	0.059	0.875	0.0	0.0	0.0	0.0	interacts with	SMAD4 (interacts with) TP53	0.0	9606.ENSP00000341551	9606.ENSP00000269305	0.0	false	interacts with	SMAD4 (interacts with) TP53
0.762	0.067	0.768	0.0	0.0	0.0	0.0	interacts with	SMAD4 (interacts with) STAT3	0.0	9606.ENSP00000341551	9606.ENSP00000264657	0.0	false	interacts with	SMAD4 (interacts with) STAT3
0.48	0.0	0.81	0.65	0.0	0.0	0.0	interacts with	ERBB3 (interacts with) IGF1	0.0	9606.ENSP00000267101	9606.ENSP00000376637	0.0	false	interacts with	ERBB3 (interacts with) IGF1
0.721	0.06	0.76	0.0	0.16	0.0	0.0	interacts with	CDC42 (interacts with) TP53	0.0	9606.ENSP00000497733	9606.ENSP00000269305	0.0	false	interacts with	CDC42 (interacts with) TP53
0.729	0.145	0.758	0.0	0.0	0.0	0.0	interacts with	IL1A (interacts with) SERPINE1	0.0	9606.ENSP00000263339	9606.ENSP00000223095	0.0	false	interacts with	IL1A (interacts with) SERPINE1
0.797	0.0	0.839	0.0	0.238	0.0	0.0	interacts with	ERBB3 (interacts with) HSP90AB1	0.0	9606.ENSP00000267101	9606.ENSP00000360609	0.0	false	interacts with	ERBB3 (interacts with) HSP90AB1
0.644	0.0	0.82	0.5	0.07	0.0	0.0	interacts with	SMAD4 (interacts with) SOX2	0.0	9606.ENSP00000341551	9606.ENSP00000323588	0.0	false	interacts with	SMAD4 (interacts with) SOX2
0.454	0.0	0.955	0.9	0.253	0.0	0.572	interacts with	ERBB3 (interacts with) JAK2	0.0	9606.ENSP00000267101	9606.ENSP00000371067	0.0	false	interacts with	ERBB3 (interacts with) JAK2
0.795	0.087	0.819	0.0	0.11	0.0	0.0	interacts with	CDC42 (interacts with) GSK3B	0.0	9606.ENSP00000497733	9606.ENSP00000324806	0.0	false	interacts with	CDC42 (interacts with) GSK3B
0.927	0.076	0.933	0.0	0.091	0.0	0.569	interacts with	ERBB3 (interacts with) IGF1R	0.0	9606.ENSP00000267101	9606.ENSP00000497069	0.0	false	interacts with	ERBB3 (interacts with) IGF1R
0.71	0.042	0.725	0.0	0.091	0.0	0.0	interacts with	SMAD4 (interacts with) SRC	0.0	9606.ENSP00000341551	9606.ENSP00000362680	0.0	false	interacts with	SMAD4 (interacts with) SRC
0.735	0.109	0.987	0.9	0.536	0.0	0.566	interacts with	ERBB3 (interacts with) MET	0.0	9606.ENSP00000267101	9606.ENSP00000317272	0.0	false	interacts with	ERBB3 (interacts with) MET
0.525	0.044	0.968	0.9	0.389	0.0	0.648	interacts with	ERBB3 (interacts with) SRC	0.0	9606.ENSP00000267101	9606.ENSP00000362680	0.0	false	interacts with	ERBB3 (interacts with) SRC
0.791	0.08	0.895	0.5	0.0	0.0	0.0	interacts with	CDC42 (interacts with) PTK2	0.0	9606.ENSP00000497733	9606.ENSP00000341189	0.0	false	interacts with	CDC42 (interacts with) PTK2
0.73	0.083	0.741	0.0	0.0	0.0	0.0	interacts with	IL1A (interacts with) STAT1	0.0	9606.ENSP00000263339	9606.ENSP00000354394	0.0	false	interacts with	IL1A (interacts with) STAT1
0.635	0.042	0.966	0.9	0.163	0.0	0.0	interacts with	ERBB3 (interacts with) PIK3CB	0.0	9606.ENSP00000267101	9606.ENSP00000501150	0.0	false	interacts with	ERBB3 (interacts with) PIK3CB
0.976	0.0	0.999	0.9	0.907	0.0	0.0	interacts with	ERBB3 (interacts with) SHC1	0.0	9606.ENSP00000267101	9606.ENSP00000401303	0.0	false	interacts with	ERBB3 (interacts with) SHC1
0.743	0.0	0.743	0.0	0.0	0.0	0.0	interacts with	CDC42 (interacts with) FN1	0.0	9606.ENSP00000497733	9606.ENSP00000346839	0.0	false	interacts with	CDC42 (interacts with) FN1
0.779	0.0	0.998	0.9	0.923	0.0	0.0	interacts with	ERBB3 (interacts with) PIK3R1	0.0	9606.ENSP00000267101	9606.ENSP00000428056	0.0	false	interacts with	ERBB3 (interacts with) PIK3R1
0.722	0.083	0.861	0.5	0.0	0.0	0.0	interacts with	IL1A (interacts with) STAT3	0.0	9606.ENSP00000263339	9606.ENSP00000264657	0.0	false	interacts with	IL1A (interacts with) STAT3
0.615	0.074	0.963	0.9	0.093	0.0	0.0	interacts with	AKT2 (interacts with) PIK3R2	0.0	9606.ENSP00000375892	9606.ENSP00000222254	0.0	false	interacts with	AKT2 (interacts with) PIK3R2
0.775	0.087	0.944	0.75	0.0	0.0	0.0	interacts with	IL1A (interacts with) JUN	0.0	9606.ENSP00000263339	9606.ENSP00000360266	0.0	false	interacts with	IL1A (interacts with) JUN
0.24	0.083	0.929	0.9	0.11	0.0	0.592	interacts with	AKT2 (interacts with) MAPK1	0.0	9606.ENSP00000375892	9606.ENSP00000215832	0.0	false	interacts with	AKT2 (interacts with) MAPK1
0.996	0.056	0.997	0.5	0.0	0.0	0.0	interacts with	IL1A (interacts with) MYD88	0.0	9606.ENSP00000263339	9606.ENSP00000498321	0.0	false	interacts with	IL1A (interacts with) MYD88
0.909	0.103	0.991	0.9	0.11	0.0	0.0	interacts with	CDC42 (interacts with) SRC	0.0	9606.ENSP00000497733	9606.ENSP00000362680	0.0	false	interacts with	CDC42 (interacts with) SRC
0.644	0.054	0.78	0.4	0.0	0.0	0.0	interacts with	FGF2 (interacts with) MAPK1	0.0	9606.ENSP00000264498	9606.ENSP00000215832	0.0	false	interacts with	FGF2 (interacts with) MAPK1
0.705	0.081	0.717	0.0	0.0	0.0	0.0	interacts with	AKT2 (interacts with) CCND1	0.0	9606.ENSP00000375892	9606.ENSP00000227507	0.0	false	interacts with	AKT2 (interacts with) CCND1
0.927	0.054	0.955	0.4	0.0	0.0	0.0	interacts with	FGF2 (interacts with) HGF	0.0	9606.ENSP00000264498	9606.ENSP00000222390	0.0	false	interacts with	FGF2 (interacts with) HGF
0.983	0.961	0.999	0.9	0.0	0.0	0.0	interacts with	IL1A (interacts with) IL1B	0.0	9606.ENSP00000263339	9606.ENSP00000263341	0.0	false	interacts with	IL1A (interacts with) IL1B
0.541	0.113	0.769	0.4	0.166	0.0	0.0	interacts with	CDC42 (interacts with) ITGB1	0.0	9606.ENSP00000497733	9606.ENSP00000379350	0.0	false	interacts with	CDC42 (interacts with) ITGB1
0.854	0.045	0.924	0.5	0.0	0.0	0.0	interacts with	FGF2 (interacts with) NANOG	0.0	9606.ENSP00000264498	9606.ENSP00000229307	0.0	false	interacts with	FGF2 (interacts with) NANOG
0.841	0.042	0.984	0.9	0.098	0.0	0.0	interacts with	AKT2 (interacts with) PIK3CA	0.0	9606.ENSP00000375892	9606.ENSP00000263967	0.0	false	interacts with	AKT2 (interacts with) PIK3CA
0.725	0.095	0.741	0.0	0.0	0.0	0.0	interacts with	FGF2 (interacts with) SERPINE1	0.0	9606.ENSP00000264498	9606.ENSP00000223095	0.0	false	interacts with	FGF2 (interacts with) SERPINE1
0.636	0.101	0.986	0.9	0.64	0.0	0.0	interacts with	CDC42 (interacts with) MAPK8	0.0	9606.ENSP00000497733	9606.ENSP00000378974	0.0	false	interacts with	CDC42 (interacts with) MAPK8
0.734	0.072	0.973	0.9	0.0	0.0	0.0	interacts with	AKT2 (interacts with) TP53	0.0	9606.ENSP00000375892	9606.ENSP00000269305	0.0	false	interacts with	AKT2 (interacts with) TP53
0.721	0.125	0.746	0.0	0.0	0.0	0.0	interacts with	IL1B (interacts with) SERPINE1	0.0	9606.ENSP00000263341	9606.ENSP00000223095	0.0	false	interacts with	IL1B (interacts with) SERPINE1
0.103	0.361	0.955	0.9	0.295	0.0	0.948	interacts with	CDC42 (interacts with) RHOA	0.0	9606.ENSP00000497733	9606.ENSP00000400175	0.062	false	interacts with	CDC42 (interacts with) RHOA
0.892	0.076	0.896	0.0	0.0	0.0	0.0	interacts with	FGF2 (interacts with) IL1B	0.0	9606.ENSP00000264498	9606.ENSP00000263341	0.0	false	interacts with	FGF2 (interacts with) IL1B
0.697	0.109	0.718	0.0	0.0	0.0	0.0	interacts with	FGF2 (interacts with) IL1A	0.0	9606.ENSP00000264498	9606.ENSP00000263339	0.0	false	interacts with	FGF2 (interacts with) IL1A
0.536	0.067	0.977	0.9	0.532	0.0	0.582	interacts with	AKT2 (interacts with) GSK3B	0.0	9606.ENSP00000375892	9606.ENSP00000324806	0.0	false	interacts with	AKT2 (interacts with) GSK3B
0.893	0.11	0.901	0.0	0.0	0.0	0.0	interacts with	SNAI1 (interacts with) TWIST1	0.0	9606.ENSP00000244050	9606.ENSP00000242261	0.0	false	interacts with	SNAI1 (interacts with) TWIST1
0.66	0.046	0.741	0.0	0.265	0.0	0.0	interacts with	CDC42 (interacts with) CDKN2A	0.0	9606.ENSP00000497733	9606.ENSP00000418915	0.0	false	interacts with	CDC42 (interacts with) CDKN2A
0.732	0.044	0.733	0.0	0.0	0.0	0.0	interacts with	IL1B (interacts with) RHOA	0.0	9606.ENSP00000263341	9606.ENSP00000400175	0.0	false	interacts with	IL1B (interacts with) RHOA
0.543	0.0	0.714	0.4	0.0	0.0	0.0	interacts with	FGF2 (interacts with) PIK3CA	0.0	9606.ENSP00000264498	9606.ENSP00000263967	0.0	false	interacts with	FGF2 (interacts with) PIK3CA
0.718	0.0	0.718	0.0	0.0	0.0	0.0	interacts with	IL1B (interacts with) TP53	0.0	9606.ENSP00000263341	9606.ENSP00000269305	0.0	false	interacts with	IL1B (interacts with) TP53
0.708	0.042	0.708	0.0	0.0	0.0	0.0	interacts with	FGF2 (interacts with) MYC	0.0	9606.ENSP00000264498	9606.ENSP00000478887	0.0	false	interacts with	FGF2 (interacts with) MYC
0.768	0.074	0.992	0.9	0.683	0.0	0.0	interacts with	CDC42 (interacts with) PIK3R1	0.0	9606.ENSP00000497733	9606.ENSP00000428056	0.0	false	interacts with	CDC42 (interacts with) PIK3R1
0.74	0.049	0.98	0.9	0.312	0.0	0.0	interacts with	AKT2 (interacts with) FOXO3	0.0	9606.ENSP00000375892	9606.ENSP00000339527	0.0	false	interacts with	AKT2 (interacts with) FOXO3
0.806	0.0	0.806	0.0	0.0	0.0	0.0	interacts with	SNAI1 (interacts with) STAT3	0.0	9606.ENSP00000244050	9606.ENSP00000264657	0.0	false	interacts with	SNAI1 (interacts with) STAT3
0.727	0.059	0.766	0.0	0.164	0.0	0.0	interacts with	CDC42 (interacts with) MYC	0.0	9606.ENSP00000497733	9606.ENSP00000478887	0.0	false	interacts with	CDC42 (interacts with) MYC
0.668	0.06	0.967	0.9	0.073	0.0	0.0	interacts with	AKT2 (interacts with) MTOR	0.0	9606.ENSP00000375892	9606.ENSP00000354558	0.0	false	interacts with	AKT2 (interacts with) MTOR
0.736	0.113	0.778	0.0	0.129	0.0	0.0	interacts with	IL1B (interacts with) MYC	0.0	9606.ENSP00000263341	9606.ENSP00000478887	0.0	false	interacts with	IL1B (interacts with) MYC
0.736	0.045	0.742	0.0	0.059	0.0	0.0	interacts with	SNAI1 (interacts with) SOX2	0.0	9606.ENSP00000244050	9606.ENSP00000323588	0.0	false	interacts with	SNAI1 (interacts with) SOX2
0.859	0.061	0.999	0.9	0.954	0.0	0.0	interacts with	CDC42 (interacts with) PIK3CB	0.0	9606.ENSP00000497733	9606.ENSP00000501150	0.0	false	interacts with	CDC42 (interacts with) PIK3CB
0.364	0.047	0.946	0.9	0.224	0.0	0.0	interacts with	AKT2 (interacts with) HSP90AB1	0.0	9606.ENSP00000375892	9606.ENSP00000360609	0.0	false	interacts with	AKT2 (interacts with) HSP90AB1
0.973	0.0	0.992	0.5	0.51	0.0	0.0	interacts with	SNAI1 (interacts with) TP53	0.0	9606.ENSP00000244050	9606.ENSP00000269305	0.0	false	interacts with	SNAI1 (interacts with) TP53
0.772	0.138	0.908	0.5	0.178	0.0	0.0	interacts with	CDC42 (interacts with) CTNNB1	0.0	9606.ENSP00000497733	9606.ENSP00000495360	0.0	false	interacts with	CDC42 (interacts with) CTNNB1
0.677	0.0	0.967	0.9	0.085	0.0	0.0	interacts with	AKT2 (interacts with) JUN	0.0	9606.ENSP00000375892	9606.ENSP00000360266	0.0	false	interacts with	AKT2 (interacts with) JUN
0.79	0.11	0.806	0.0	0.0	0.0	0.0	interacts with	IL1B (interacts with) JAK2	0.0	9606.ENSP00000263341	9606.ENSP00000371067	0.0	false	interacts with	IL1B (interacts with) JAK2
0.413	0.049	0.939	0.9	0.0	0.0	0.0	interacts with	AKT2 (interacts with) BCL2L1	0.0	9606.ENSP00000375892	9606.ENSP00000365230	0.0	false	interacts with	AKT2 (interacts with) BCL2L1
0.834	0.107	0.846	0.0	0.0	0.0	0.0	interacts with	IL1B (interacts with) STAT1	0.0	9606.ENSP00000263341	9606.ENSP00000354394	0.0	false	interacts with	IL1B (interacts with) STAT1
0.608	0.063	0.829	0.5	0.045	0.0	0.567	interacts with	AKT2 (interacts with) SRC	0.0	9606.ENSP00000375892	9606.ENSP00000362680	0.175	false	interacts with	AKT2 (interacts with) SRC
0.845	0.0	0.845	0.0	0.0	0.0	0.0	interacts with	IL1B (interacts with) MAPK8	0.0	9606.ENSP00000263341	9606.ENSP00000378974	0.0	false	interacts with	IL1B (interacts with) MAPK8
0.754	0.0	0.754	0.0	0.0	0.0	0.0	interacts with	FGF2 (interacts with) TP53	0.0	9606.ENSP00000264498	9606.ENSP00000269305	0.0	false	interacts with	FGF2 (interacts with) TP53
0.723	0.0	0.729	0.0	0.063	0.0	0.0	interacts with	AKT2 (interacts with) IGF1	0.0	9606.ENSP00000375892	9606.ENSP00000376637	0.0	false	interacts with	AKT2 (interacts with) IGF1
0.877	0.069	0.938	0.5	0.0	0.0	0.0	interacts with	IL1B (interacts with) STAT3	0.0	9606.ENSP00000263341	9606.ENSP00000264657	0.0	false	interacts with	IL1B (interacts with) STAT3
0.508	0.074	0.721	0.4	0.098	0.0	0.0	interacts with	AKT2 (interacts with) CTNNB1	0.0	9606.ENSP00000375892	9606.ENSP00000495360	0.0	false	interacts with	AKT2 (interacts with) CTNNB1
0.684	0.0	0.835	0.5	0.0	0.0	0.0	interacts with	FGF2 (interacts with) STAT3	0.0	9606.ENSP00000264498	9606.ENSP00000264657	0.0	false	interacts with	FGF2 (interacts with) STAT3
0.882	0.043	0.882	0.0	0.0	0.0	0.0	interacts with	FGF2 (interacts with) IGF1	0.0	9606.ENSP00000264498	9606.ENSP00000376637	0.0	false	interacts with	FGF2 (interacts with) IGF1
0.725	0.092	0.905	0.65	0.0	0.0	0.0	interacts with	FGF2 (interacts with) MET	0.0	9606.ENSP00000264498	9606.ENSP00000317272	0.0	false	interacts with	FGF2 (interacts with) MET
0.857	0.166	0.987	0.9	0.0	0.0	0.0	interacts with	IL1B (interacts with) JUN	0.0	9606.ENSP00000263341	9606.ENSP00000360266	0.0	false	interacts with	IL1B (interacts with) JUN
0.726	0.0	0.9	0.65	0.0	0.0	0.0	interacts with	FGF2 (interacts with) IGF1R	0.0	9606.ENSP00000264498	9606.ENSP00000497069	0.0	false	interacts with	FGF2 (interacts with) IGF1R
0.868	0.067	0.933	0.5	0.0	0.0	0.0	interacts with	FGF2 (interacts with) SOX2	0.0	9606.ENSP00000264498	9606.ENSP00000323588	0.0	false	interacts with	FGF2 (interacts with) SOX2
0.175	0.163	0.925	0.9	0.0	0.0	0.604	interacts with	AKT2 (interacts with) IKBKB	0.0	9606.ENSP00000375892	9606.ENSP00000430684	0.0	false	interacts with	AKT2 (interacts with) IKBKB
0.415	0.0	0.955	0.9	0.296	0.0	0.0	interacts with	AKT2 (interacts with) CDKN1A	0.0	9606.ENSP00000375892	9606.ENSP00000384849	0.0	false	interacts with	AKT2 (interacts with) CDKN1A
0.517	0.047	0.95	0.9	0.0	0.0	0.0	interacts with	AKT2 (interacts with) BCL2	0.0	9606.ENSP00000375892	9606.ENSP00000381185	0.0	false	interacts with	AKT2 (interacts with) BCL2
0.998	0.115	0.999	0.5	0.0	0.0	0.0	interacts with	IL1B (interacts with) MYD88	0.0	9606.ENSP00000263341	9606.ENSP00000498321	0.0	false	interacts with	IL1B (interacts with) MYD88
0.964	0.084	0.965	0.0	0.0	0.0	0.0	interacts with	FGF2 (interacts with) FN1	0.0	9606.ENSP00000264498	9606.ENSP00000346839	0.0	false	interacts with	FGF2 (interacts with) FN1
0.789	0.066	0.979	0.9	0.093	0.0	0.0	interacts with	AKT2 (interacts with) PIK3R1	0.0	9606.ENSP00000375892	9606.ENSP00000428056	0.0	false	interacts with	AKT2 (interacts with) PIK3R1
0.739	0.0	0.974	0.9	0.098	0.0	0.0	interacts with	AKT2 (interacts with) PIK3CG	0.0	9606.ENSP00000375892	9606.ENSP00000419260	0.0	false	interacts with	AKT2 (interacts with) PIK3CG
0.734	0.074	0.882	0.4	0.295	0.0	0.0	interacts with	SOX2 (interacts with) TWIST1	0.0	9606.ENSP00000323588	9606.ENSP00000242261	0.0	false	interacts with	SOX2 (interacts with) TWIST1
0.783	0.048	0.983	0.9	0.276	0.0	0.0	interacts with	AKT2 (interacts with) PIK3CB	0.0	9606.ENSP00000375892	9606.ENSP00000501150	0.0	false	interacts with	AKT2 (interacts with) PIK3CB
0.883	0.0	0.883	0.0	0.0	0.0	0.0	interacts with	SOX2 (interacts with) TP53	0.0	9606.ENSP00000323588	9606.ENSP00000269305	0.0	false	interacts with	SOX2 (interacts with) TP53
0.849	0.0	0.849	0.0	0.0	0.0	0.0	interacts with	CDH1 (interacts with) TWIST1	0.0	9606.ENSP00000261769	9606.ENSP00000242261	0.0	false	interacts with	CDH1 (interacts with) TWIST1
0.717	0.067	0.725	0.0	0.0	0.0	0.0	interacts with	CDH1 (interacts with) NANOG	0.0	9606.ENSP00000261769	9606.ENSP00000229307	0.0	false	interacts with	CDH1 (interacts with) NANOG
0.81	0.048	0.903	0.5	0.058	0.0	0.0	interacts with	SOX2 (interacts with) STAT3	0.0	9606.ENSP00000323588	9606.ENSP00000264657	0.0	false	interacts with	SOX2 (interacts with) STAT3
0.961	0.0	0.965	0.0	0.143	0.0	0.0	interacts with	CDH1 (interacts with) SNAI1	0.0	9606.ENSP00000261769	9606.ENSP00000244050	0.0	false	interacts with	CDH1 (interacts with) SNAI1
0.453	0.06	0.944	0.9	0.0	0.0	0.0	interacts with	MTOR (interacts with) PIK3R2	0.0	9606.ENSP00000354558	9606.ENSP00000222254	0.0	false	interacts with	MTOR (interacts with) PIK3R2
0.73	0.049	0.926	0.0	0.735	0.0	0.0	interacts with	MTOR (interacts with) STAT3	0.0	9606.ENSP00000354558	9606.ENSP00000264657	0.0	false	interacts with	MTOR (interacts with) STAT3
0.592	0.06	0.963	0.9	0.166	0.0	0.548	interacts with	MTOR (interacts with) PIK3CA	0.0	9606.ENSP00000354558	9606.ENSP00000263967	0.0	false	interacts with	MTOR (interacts with) PIK3CA
0.773	0.0	0.874	0.0	0.466	0.0	0.0	interacts with	MTOR (interacts with) TP53	0.0	9606.ENSP00000354558	9606.ENSP00000269305	0.0	false	interacts with	MTOR (interacts with) TP53
0.712	0.0	0.713	0.0	0.046	0.0	0.0	interacts with	CDH1 (interacts with) CDKN2A	0.0	9606.ENSP00000261769	9606.ENSP00000418915	0.0	false	interacts with	CDH1 (interacts with) CDKN2A
0.722	0.054	0.726	0.0	0.0	0.0	0.0	interacts with	CDH1 (interacts with) CXCL12	0.0	9606.ENSP00000261769	9606.ENSP00000379140	0.0	false	interacts with	CDH1 (interacts with) CXCL12
0.731	0.0	0.731	0.0	0.0	0.0	0.0	interacts with	CDH1 (interacts with) IGF1	0.0	9606.ENSP00000261769	9606.ENSP00000376637	0.0	false	interacts with	CDH1 (interacts with) IGF1
0.726	0.055	0.73	0.0	0.0	0.0	0.0	interacts with	CDH1 (interacts with) SOX2	0.0	9606.ENSP00000261769	9606.ENSP00000323588	0.0	false	interacts with	CDH1 (interacts with) SOX2
0.731	0.056	0.742	0.0	0.067	0.0	0.0	interacts with	CDH1 (interacts with) IGF1R	0.0	9606.ENSP00000261769	9606.ENSP00000497069	0.0	false	interacts with	CDH1 (interacts with) IGF1R
0.839	0.067	0.884	0.0	0.292	0.0	0.0	interacts with	SRC (interacts with) TP53	0.0	9606.ENSP00000362680	9606.ENSP00000269305	0.0	false	interacts with	SRC (interacts with) TP53
0.519	0.074	0.705	0.0	0.39	0.0	0.0	interacts with	MTOR (interacts with) NRAS	0.0	9606.ENSP00000354558	9606.ENSP00000358548	0.0	false	interacts with	MTOR (interacts with) NRAS
0.728	0.056	0.732	0.0	0.0	0.0	0.0	interacts with	CDH1 (interacts with) STAT3	0.0	9606.ENSP00000261769	9606.ENSP00000264657	0.0	false	interacts with	CDH1 (interacts with) STAT3
0.996	0.091	0.999	0.9	0.841	0.0	0.0	interacts with	SRC (interacts with) STAT3	0.0	9606.ENSP00000362680	9606.ENSP00000264657	0.0	false	interacts with	SRC (interacts with) STAT3
0.482	0.049	0.827	0.0	0.678	0.0	0.0	interacts with	MTOR (interacts with) STAT1	0.0	9606.ENSP00000354558	9606.ENSP00000354394	0.0	false	interacts with	MTOR (interacts with) STAT1
0.722	0.0	0.751	0.0	0.14	0.0	0.0	interacts with	CDH1 (interacts with) RHOA	0.0	9606.ENSP00000261769	9606.ENSP00000400175	0.0	false	interacts with	CDH1 (interacts with) RHOA
0.785	0.098	0.9	0.5	0.096	0.0	0.0	interacts with	SRC (interacts with) STAT5A	0.0	9606.ENSP00000362680	9606.ENSP00000341208	0.0	false	interacts with	SRC (interacts with) STAT5A
0.716	0.0	0.73	0.0	0.091	0.0	0.0	interacts with	MTOR (interacts with) MYC	0.0	9606.ENSP00000354558	9606.ENSP00000478887	0.0	false	interacts with	MTOR (interacts with) MYC
0.747	0.0	0.747	0.0	0.0	0.0	0.0	interacts with	CDH1 (interacts with) CXCR4	0.0	9606.ENSP00000261769	9606.ENSP00000386884	0.0	false	interacts with	CDH1 (interacts with) CXCR4
0.836	0.0	0.857	0.0	0.166	0.0	0.0	interacts with	MTOR (interacts with) PIK3CG	0.0	9606.ENSP00000354558	9606.ENSP00000419260	0.0	false	interacts with	MTOR (interacts with) PIK3CG
0.786	0.042	0.793	0.0	0.073	0.0	0.0	interacts with	MTOR (interacts with) SRC	0.0	9606.ENSP00000354558	9606.ENSP00000362680	0.0	false	interacts with	MTOR (interacts with) SRC
0.669	0.062	0.761	0.0	0.292	0.0	0.0	interacts with	CDH1 (interacts with) PTK2	0.0	9606.ENSP00000261769	9606.ENSP00000341189	0.0	false	interacts with	CDH1 (interacts with) PTK2
0.649	0.092	0.936	0.5	0.646	0.0	0.0	interacts with	SRC (interacts with) STAT1	0.0	9606.ENSP00000362680	9606.ENSP00000354394	0.0	false	interacts with	SRC (interacts with) STAT1
0.755	0.0	0.755	0.0	0.0	0.0	0.0	interacts with	CDH1 (interacts with) JUN	0.0	9606.ENSP00000261769	9606.ENSP00000360266	0.0	false	interacts with	CDH1 (interacts with) JUN
0.577	0.044	0.956	0.9	0.0	0.0	0.0	interacts with	MTOR (interacts with) PIK3R1	0.0	9606.ENSP00000354558	9606.ENSP00000428056	0.0	false	interacts with	MTOR (interacts with) PIK3R1
0.35	0.082	0.943	0.9	0.166	0.0	0.549	interacts with	MTOR (interacts with) PIK3CB	0.0	9606.ENSP00000354558	9606.ENSP00000501150	0.0	false	interacts with	MTOR (interacts with) PIK3CB
0.974	0.0	0.986	0.0	0.51	0.0	0.0	interacts with	E2F1 (interacts with) TP53	0.0	9606.ENSP00000345571	9606.ENSP00000269305	0.0	false	interacts with	E2F1 (interacts with) TP53
0.555	0.053	0.958	0.9	0.139	0.0	0.0	interacts with	MTOR (interacts with) RHOA	0.0	9606.ENSP00000354558	9606.ENSP00000400175	0.0	false	interacts with	MTOR (interacts with) RHOA
0.611	0.0	0.797	0.5	0.0	0.0	0.0	interacts with	E2F1 (interacts with) STAT3	0.0	9606.ENSP00000345571	9606.ENSP00000264657	0.0	false	interacts with	E2F1 (interacts with) STAT3
0.791	0.042	0.804	0.0	0.101	0.0	0.0	interacts with	CDH1 (interacts with) MYC	0.0	9606.ENSP00000261769	9606.ENSP00000478887	0.0	false	interacts with	CDH1 (interacts with) MYC
0.744	0.169	0.916	0.5	0.304	0.0	0.0	interacts with	E2F1 (interacts with) EZH2	0.0	9606.ENSP00000345571	9606.ENSP00000320147	0.0	false	interacts with	E2F1 (interacts with) EZH2
0.803	0.0	0.804	0.0	0.045	0.0	0.0	interacts with	CDH1 (interacts with) SMAD4	0.0	9606.ENSP00000261769	9606.ENSP00000341551	0.0	false	interacts with	CDH1 (interacts with) SMAD4
0.734	0.0	0.734	0.0	0.0	0.0	0.0	interacts with	E2F1 (interacts with) EGFR	0.0	9606.ENSP00000345571	9606.ENSP00000275493	0.0	false	interacts with	E2F1 (interacts with) EGFR
0.777	0.058	0.781	0.0	0.0	0.0	0.0	interacts with	STAT1 (interacts with) TP53	0.0	9606.ENSP00000354394	9606.ENSP00000269305	0.0	false	interacts with	STAT1 (interacts with) TP53
0.74	0.0	0.74	0.0	0.0	0.0	0.0	interacts with	HGF (interacts with) IL1A	0.0	9606.ENSP00000222390	9606.ENSP00000263339	0.0	false	interacts with	HGF (interacts with) IL1A
0.982	0.192	0.999	0.9	0.874	0.0	0.947	interacts with	STAT1 (interacts with) STAT3	0.0	9606.ENSP00000354394	9606.ENSP00000264657	0.064	false	interacts with	STAT1 (interacts with) STAT3
0.994	0.0	0.994	0.0	0.045	0.0	0.0	interacts with	E2F1 (interacts with) FOXO3	0.0	9606.ENSP00000345571	9606.ENSP00000339527	0.0	false	interacts with	E2F1 (interacts with) FOXO3
0.651	0.042	0.782	0.4	0.0	0.0	0.0	interacts with	HGF (interacts with) SHC1	0.0	9606.ENSP00000222390	9606.ENSP00000401303	0.0	false	interacts with	HGF (interacts with) SHC1
0.561	0.0	0.771	0.5	0.0	0.0	0.0	interacts with	HGF (interacts with) ITGB1	0.0	9606.ENSP00000222390	9606.ENSP00000379350	0.0	false	interacts with	HGF (interacts with) ITGB1
0.673	0.0	0.829	0.5	0.0	0.0	0.0	interacts with	HGF (interacts with) STAT3	0.0	9606.ENSP00000222390	9606.ENSP00000264657	0.0	false	interacts with	HGF (interacts with) STAT3
0.743	0.0	0.743	0.0	0.0	0.0	0.0	interacts with	E2F1 (interacts with) JUN	0.0	9606.ENSP00000345571	9606.ENSP00000360266	0.0	false	interacts with	E2F1 (interacts with) JUN
0.851	0.043	0.852	0.0	0.0	0.0	0.0	interacts with	CDH1 (interacts with) EGF	0.0	9606.ENSP00000261769	9606.ENSP00000265171	0.0	false	interacts with	CDH1 (interacts with) EGF
0.858	0.115	0.969	0.65	0.387	0.0	0.722	interacts with	STAT1 (interacts with) STAT5A	0.0	9606.ENSP00000354394	9606.ENSP00000341208	0.0	false	interacts with	STAT1 (interacts with) STAT5A
0.813	0.204	0.856	0.0	0.108	0.0	0.0	interacts with	CDH1 (interacts with) ERBB3	0.0	9606.ENSP00000261769	9606.ENSP00000267101	0.0	false	interacts with	CDH1 (interacts with) ERBB3
0.846	0.0	0.856	0.0	0.1	0.0	0.0	interacts with	CDH1 (interacts with) ITGB1	0.0	9606.ENSP00000261769	9606.ENSP00000379350	0.0	false	interacts with	CDH1 (interacts with) ITGB1
0.825	0.077	0.832	0.0	0.045	0.0	0.0	interacts with	HGF (interacts with) SERPINE1	0.0	9606.ENSP00000222390	9606.ENSP00000223095	0.0	false	interacts with	HGF (interacts with) SERPINE1
0.852	0.049	0.853	0.0	0.0	0.0	0.0	interacts with	CDH1 (interacts with) TP53	0.0	9606.ENSP00000261769	9606.ENSP00000269305	0.0	false	interacts with	CDH1 (interacts with) TP53
0.866	0.061	0.869	0.0	0.0	0.0	0.0	interacts with	HGF (interacts with) IGF1	0.0	9606.ENSP00000222390	9606.ENSP00000376637	0.0	false	interacts with	HGF (interacts with) IGF1
0.873	0.0	0.873	0.0	0.048	0.0	0.0	interacts with	CDH1 (interacts with) FN1	0.0	9606.ENSP00000261769	9606.ENSP00000346839	0.0	false	interacts with	CDH1 (interacts with) FN1
0.775	0.0	0.867	0.4	0.096	0.0	0.0	interacts with	HGF (interacts with) SRC	0.0	9606.ENSP00000222390	9606.ENSP00000362680	0.0	false	interacts with	HGF (interacts with) SRC
0.599	0.092	0.88	0.5	0.42	0.0	0.0	interacts with	STAT3 (interacts with) TWIST1	0.0	9606.ENSP00000264657	9606.ENSP00000242261	0.0	false	interacts with	STAT3 (interacts with) TWIST1
0.872	0.0	0.955	0.65	0.096	0.0	0.0	interacts with	HGF (interacts with) IGF1R	0.0	9606.ENSP00000222390	9606.ENSP00000497069	0.0	false	interacts with	HGF (interacts with) IGF1R
0.455	0.0	0.716	0.5	0.0	0.0	0.0	interacts with	FN1 (interacts with) MAPK1	0.0	9606.ENSP00000346839	9606.ENSP00000215832	0.0	false	interacts with	FN1 (interacts with) MAPK1
0.99	0.084	0.995	0.5	0.166	0.0	0.0	interacts with	E2F1 (interacts with) MYC	0.0	9606.ENSP00000345571	9606.ENSP00000478887	0.0	false	interacts with	E2F1 (interacts with) MYC
0.999	0.042	0.999	0.9	0.989	0.0	0.0	interacts with	HGF (interacts with) MET	0.0	9606.ENSP00000222390	9606.ENSP00000317272	0.0	false	interacts with	HGF (interacts with) MET
0.83	0.0	0.894	0.0	0.403	0.0	0.0	interacts with	CDH1 (interacts with) GSK3B	0.0	9606.ENSP00000261769	9606.ENSP00000324806	0.0	false	interacts with	CDH1 (interacts with) GSK3B
0.974	0.181	0.997	0.9	0.0	0.0	0.738	interacts with	STAT3 (interacts with) STAT5A	0.0	9606.ENSP00000264657	9606.ENSP00000341208	0.0	false	interacts with	STAT3 (interacts with) STAT5A
0.97	0.063	0.994	0.8	0.164	0.0	0.0	interacts with	STAT3 (interacts with) TP53	0.0	9606.ENSP00000264657	9606.ENSP00000269305	0.0	false	interacts with	STAT3 (interacts with) TP53
0.72	0.28	0.79	0.0	0.0	0.0	0.0	interacts with	FN1 (interacts with) SERPINE1	0.0	9606.ENSP00000346839	9606.ENSP00000223095	0.0	false	interacts with	FN1 (interacts with) SERPINE1
0.753	0.051	0.755	0.0	0.0	0.0	0.0	interacts with	STAT5A (interacts with) TP53	0.0	9606.ENSP00000341208	9606.ENSP00000269305	0.0	false	interacts with	STAT5A (interacts with) TP53
0.947	0.055	0.967	0.0	0.394	0.0	0.0	interacts with	FN1 (interacts with) HGF	0.0	9606.ENSP00000346839	9606.ENSP00000222390	0.0	false	interacts with	FN1 (interacts with) HGF
0.79	0.057	0.815	0.0	0.143	0.0	0.0	interacts with	FN1 (interacts with) SNAI1	0.0	9606.ENSP00000346839	9606.ENSP00000244050	0.0	false	interacts with	FN1 (interacts with) SNAI1
0.808	0.129	0.826	0.0	0.0	0.0	0.0	interacts with	CSF1 (interacts with) IL1A	0.0	9606.ENSP00000327513	9606.ENSP00000263339	0.0	false	interacts with	CSF1 (interacts with) IL1A
0.943	0.05	0.959	0.0	0.311	0.0	0.0	interacts with	CDH1 (interacts with) MET	0.0	9606.ENSP00000261769	9606.ENSP00000317272	0.0	false	interacts with	CDH1 (interacts with) MET
0.983	0.0	0.995	0.72	0.0	0.0	0.916	interacts with	CDH1 (interacts with) CDH2	0.0	9606.ENSP00000261769	9606.ENSP00000269141	0.055	false	interacts with	CDH1 (interacts with) CDH2
0.955	0.042	0.988	0.0	0.751	0.0	0.0	interacts with	CDH1 (interacts with) SRC	0.0	9606.ENSP00000261769	9606.ENSP00000362680	0.0	false	interacts with	CDH1 (interacts with) SRC
0.793	0.12	0.81	0.0	0.0	0.0	0.0	interacts with	CSF1 (interacts with) IL1B	0.0	9606.ENSP00000327513	9606.ENSP00000263341	0.0	false	interacts with	CSF1 (interacts with) IL1B
0.942	0.0	0.942	0.0	0.0	0.0	0.0	interacts with	CSF1 (interacts with) EGF	0.0	9606.ENSP00000327513	9606.ENSP00000265171	0.0	false	interacts with	CSF1 (interacts with) EGF
0.995	0.055	0.999	0.0	0.815	0.0	0.0	interacts with	CDH1 (interacts with) EGFR	0.0	9606.ENSP00000261769	9606.ENSP00000275493	0.0	false	interacts with	CDH1 (interacts with) EGFR
0.999	0.063	0.999	0.9	0.999	0.0	0.0	interacts with	CDH1 (interacts with) CTNNB1	0.0	9606.ENSP00000261769	9606.ENSP00000495360	0.0	false	interacts with	CDH1 (interacts with) CTNNB1
0.607	0.075	0.802	0.5	0.0	0.0	0.0	interacts with	CSF1 (interacts with) STAT3	0.0	9606.ENSP00000327513	9606.ENSP00000264657	0.0	false	interacts with	CSF1 (interacts with) STAT3
0.834	0.072	0.941	0.65	0.0	0.0	0.0	interacts with	CSF1 (interacts with) EGFR	0.0	9606.ENSP00000327513	9606.ENSP00000275493	0.0	false	interacts with	CSF1 (interacts with) EGFR
0.194	0.0	0.705	0.65	0.0	0.0	0.0	interacts with	CSF1 (interacts with) ERBB3	0.0	9606.ENSP00000327513	9606.ENSP00000267101	0.0	false	interacts with	CSF1 (interacts with) ERBB3
0.932	0.0	0.932	0.0	0.0	0.0	0.0	interacts with	CDH2 (interacts with) SNAI1	0.0	9606.ENSP00000269141	9606.ENSP00000244050	0.0	false	interacts with	CDH2 (interacts with) SNAI1
0.768	0.055	0.773	0.0	0.051	0.0	0.0	interacts with	FN1 (interacts with) IL1A	0.0	9606.ENSP00000346839	9606.ENSP00000263339	0.0	false	interacts with	FN1 (interacts with) IL1A
0.812	0.099	0.823	0.0	0.0	0.0	0.0	interacts with	CDH2 (interacts with) TWIST1	0.0	9606.ENSP00000269141	9606.ENSP00000242261	0.0	false	interacts with	CDH2 (interacts with) TWIST1
0.307	0.056	0.751	0.65	0.0	0.0	0.0	interacts with	CSF1 (interacts with) MET	0.0	9606.ENSP00000327513	9606.ENSP00000317272	0.0	false	interacts with	CSF1 (interacts with) MET
0.866	0.055	0.869	0.0	0.051	0.0	0.0	interacts with	FN1 (interacts with) IL1B	0.0	9606.ENSP00000346839	9606.ENSP00000263341	0.0	false	interacts with	FN1 (interacts with) IL1B
0.915	0.049	0.949	0.4	0.086	0.0	0.0	interacts with	MYC (interacts with) NANOG	0.0	9606.ENSP00000478887	9606.ENSP00000229307	0.0	false	interacts with	MYC (interacts with) NANOG
0.426	0.12	0.725	0.5	0.0	0.0	0.0	interacts with	CSF1 (interacts with) SHC1	0.0	9606.ENSP00000327513	9606.ENSP00000401303	0.0	false	interacts with	CSF1 (interacts with) SHC1
0.67	0.042	0.712	0.0	0.164	0.0	0.0	interacts with	CDH2 (interacts with) MYC	0.0	9606.ENSP00000269141	9606.ENSP00000478887	0.0	false	interacts with	CDH2 (interacts with) MYC
0.796	0.0	0.988	0.5	0.9	0.0	0.0	interacts with	FN1 (interacts with) STAT3	0.0	9606.ENSP00000346839	9606.ENSP00000264657	0.0	false	interacts with	FN1 (interacts with) STAT3
0.68	0.103	0.701	0.0	0.0	0.0	0.0	interacts with	CSF1 (interacts with) CXCL12	0.0	9606.ENSP00000327513	9606.ENSP00000379140	0.0	false	interacts with	CSF1 (interacts with) CXCL12
0.784	0.0	0.784	0.0	0.0	0.0	0.0	interacts with	CDH2 (interacts with) EGF	0.0	9606.ENSP00000269141	9606.ENSP00000265171	0.0	false	interacts with	CDH2 (interacts with) EGF
0.75	0.0	0.751	0.0	0.045	0.0	0.0	interacts with	CDH2 (interacts with) SMAD4	0.0	9606.ENSP00000269141	9606.ENSP00000341551	0.0	false	interacts with	CDH2 (interacts with) SMAD4
0.72	0.066	0.727	0.0	0.0	0.0	0.0	interacts with	MYC (interacts with) SNAI1	0.0	9606.ENSP00000478887	9606.ENSP00000244050	0.0	false	interacts with	MYC (interacts with) SNAI1
0.701	0.06	0.75	0.0	0.184	0.0	0.0	interacts with	CDH2 (interacts with) MET	0.0	9606.ENSP00000269141	9606.ENSP00000317272	0.0	false	interacts with	CDH2 (interacts with) MET
0.789	0.0	0.789	0.0	0.0	0.0	0.0	interacts with	EGF (interacts with) MAPK1	0.0	9606.ENSP00000265171	9606.ENSP00000215832	0.0	false	interacts with	EGF (interacts with) MAPK1
0.764	0.0	0.852	0.4	0.0	0.0	0.0	interacts with	MYC (interacts with) TWIST1	0.0	9606.ENSP00000478887	9606.ENSP00000242261	0.0	false	interacts with	MYC (interacts with) TWIST1
0.582	0.083	0.791	0.5	0.0	0.0	0.0	interacts with	CSF1 (interacts with) STAT1	0.0	9606.ENSP00000327513	9606.ENSP00000354394	0.0	false	interacts with	CSF1 (interacts with) STAT1
0.76	0.0	0.773	0.0	0.091	0.0	0.0	interacts with	CDH2 (interacts with) SRC	0.0	9606.ENSP00000269141	9606.ENSP00000362680	0.0	false	interacts with	CDH2 (interacts with) SRC
0.726	0.044	0.726	0.0	0.0	0.0	0.0	interacts with	CCL5 (interacts with) SERPINE1	0.0	9606.ENSP00000474412	9606.ENSP00000223095	0.0	false	interacts with	CCL5 (interacts with) SERPINE1
0.751	0.098	0.766	0.0	0.0	0.0	0.0	interacts with	CSF1 (interacts with) CXCR4	0.0	9606.ENSP00000327513	9606.ENSP00000386884	0.0	false	interacts with	CSF1 (interacts with) CXCR4
0.843	0.0	0.844	0.0	0.049	0.0	0.0	interacts with	EGF (interacts with) HGF	0.0	9606.ENSP00000265171	9606.ENSP00000222390	0.0	false	interacts with	EGF (interacts with) HGF
0.305	0.0	0.746	0.65	0.0	0.0	0.0	interacts with	CSF1 (interacts with) IGF1R	0.0	9606.ENSP00000327513	9606.ENSP00000497069	0.0	false	interacts with	CSF1 (interacts with) IGF1R
0.803	0.117	0.91	0.5	0.091	0.0	0.0	interacts with	CSF1 (interacts with) SRC	0.0	9606.ENSP00000327513	9606.ENSP00000362680	0.0	false	interacts with	CSF1 (interacts with) SRC
0.859	0.066	0.985	0.75	0.612	0.0	0.0	interacts with	MYC (interacts with) STAT3	0.0	9606.ENSP00000478887	9606.ENSP00000264657	0.0	false	interacts with	MYC (interacts with) STAT3
0.678	0.067	0.78	0.0	0.328	0.0	0.0	interacts with	CDH2 (interacts with) EGFR	0.0	9606.ENSP00000269141	9606.ENSP00000275493	0.0	false	interacts with	CDH2 (interacts with) EGFR
0.702	0.0	0.702	0.0	0.0	0.0	0.0	interacts with	EGF (interacts with) SNAI1	0.0	9606.ENSP00000265171	9606.ENSP00000244050	0.0	false	interacts with	EGF (interacts with) SNAI1
0.696	0.0	0.74	0.0	0.179	0.0	0.0	interacts with	MYC (interacts with) PIK3CA	0.0	9606.ENSP00000478887	9606.ENSP00000263967	0.0	false	interacts with	MYC (interacts with) PIK3CA
0.767	0.0	0.779	0.0	0.088	0.0	0.0	interacts with	CDH2 (interacts with) RHOA	0.0	9606.ENSP00000269141	9606.ENSP00000400175	0.0	false	interacts with	CDH2 (interacts with) RHOA
0.813	0.044	0.818	0.0	0.062	0.0	0.0	interacts with	CDH2 (interacts with) ITGB1	0.0	9606.ENSP00000269141	9606.ENSP00000379350	0.0	false	interacts with	CDH2 (interacts with) ITGB1
0.997	0.067	0.997	0.0	0.3	0.0	0.0	interacts with	MYC (interacts with) TP53	0.0	9606.ENSP00000478887	9606.ENSP00000269305	0.0	false	interacts with	MYC (interacts with) TP53
0.888	0.148	0.938	0.4	0.0	0.0	0.0	interacts with	CCL5 (interacts with) IL1B	0.0	9606.ENSP00000474412	9606.ENSP00000263341	0.0	false	interacts with	CCL5 (interacts with) IL1B
0.832	0.087	0.9	0.4	0.0	0.0	0.0	interacts with	CCL5 (interacts with) IL1A	0.0	9606.ENSP00000474412	9606.ENSP00000263339	0.0	false	interacts with	CCL5 (interacts with) IL1A
0.762	0.0	0.762	0.0	0.0	0.0	0.0	interacts with	EGF (interacts with) IL1B	0.0	9606.ENSP00000265171	9606.ENSP00000263341	0.0	false	interacts with	EGF (interacts with) IL1B
0.782	0.0	0.782	0.0	0.0	0.0	0.0	interacts with	FN1 (interacts with) FOS	0.0	9606.ENSP00000346839	9606.ENSP00000306245	0.0	false	interacts with	FN1 (interacts with) FOS
0.802	0.0	0.802	0.0	0.0	0.0	0.0	interacts with	EGF (interacts with) IL1A	0.0	9606.ENSP00000265171	9606.ENSP00000263339	0.0	false	interacts with	EGF (interacts with) IL1A
0.678	0.064	0.836	0.5	0.0	0.0	0.0	interacts with	CCL5 (interacts with) STAT3	0.0	9606.ENSP00000474412	9606.ENSP00000264657	0.0	false	interacts with	CCL5 (interacts with) STAT3
0.846	0.121	0.86	0.0	0.048	0.0	0.0	interacts with	CDH2 (interacts with) FN1	0.0	9606.ENSP00000269141	9606.ENSP00000346839	0.0	false	interacts with	CDH2 (interacts with) FN1
0.822	0.084	0.937	0.65	0.0	0.0	0.0	interacts with	FN1 (interacts with) PTK2	0.0	9606.ENSP00000346839	9606.ENSP00000341189	0.0	false	interacts with	FN1 (interacts with) PTK2
0.999	0.061	0.999	0.72	0.942	0.0	0.0	interacts with	CDH2 (interacts with) CTNNB1	0.0	9606.ENSP00000269141	9606.ENSP00000495360	0.0	false	interacts with	CDH2 (interacts with) CTNNB1
0.719	0.0	0.719	0.0	0.0	0.0	0.0	interacts with	CCL5 (interacts with) EGF	0.0	9606.ENSP00000474412	9606.ENSP00000265171	0.0	false	interacts with	CCL5 (interacts with) EGF
0.73	0.093	0.745	0.0	0.0	0.0	0.0	interacts with	FN1 (interacts with) MET	0.0	9606.ENSP00000346839	9606.ENSP00000317272	0.0	false	interacts with	FN1 (interacts with) MET
0.907	0.0	0.907	0.0	0.0	0.0	0.0	interacts with	EGF (interacts with) STAT3	0.0	9606.ENSP00000265171	9606.ENSP00000264657	0.0	false	interacts with	EGF (interacts with) STAT3
0.932	0.045	0.958	0.4	0.0	0.0	0.0	interacts with	MYC (interacts with) SOX2	0.0	9606.ENSP00000478887	9606.ENSP00000323588	0.0	false	interacts with	MYC (interacts with) SOX2
0.968	0.0	0.969	0.0	0.053	0.0	0.0	interacts with	EGF (interacts with) FGF2	0.0	9606.ENSP00000265171	9606.ENSP00000264498	0.0	false	interacts with	EGF (interacts with) FGF2
0.595	0.0	0.746	0.4	0.0	0.0	0.0	interacts with	EGF (interacts with) PIK3CA	0.0	9606.ENSP00000265171	9606.ENSP00000263967	0.0	false	interacts with	EGF (interacts with) PIK3CA
0.711	0.0	0.719	0.0	0.065	0.0	0.0	interacts with	EGF (interacts with) MAPK8	0.0	9606.ENSP00000265171	9606.ENSP00000378974	0.0	false	interacts with	EGF (interacts with) MAPK8
0.868	0.044	0.931	0.5	0.0	0.0	0.0	interacts with	MYC (interacts with) SMAD4	0.0	9606.ENSP00000478887	9606.ENSP00000341551	0.0	false	interacts with	MYC (interacts with) SMAD4
0.487	0.08	0.743	0.5	0.0	0.0	0.0	interacts with	FN1 (interacts with) SHC1	0.0	9606.ENSP00000346839	9606.ENSP00000401303	0.0	false	interacts with	FN1 (interacts with) SHC1
0.722	0.079	0.734	0.0	0.0	0.0	0.0	interacts with	FN1 (interacts with) RHOA	0.0	9606.ENSP00000346839	9606.ENSP00000400175	0.0	false	interacts with	FN1 (interacts with) RHOA
0.749	0.078	0.759	0.0	0.0	0.0	0.0	interacts with	MYC (interacts with) STAT5A	0.0	9606.ENSP00000478887	9606.ENSP00000341208	0.0	false	interacts with	MYC (interacts with) STAT5A
0.724	0.07	0.732	0.0	0.0	0.0	0.0	interacts with	CCL5 (interacts with) CSF1	0.0	9606.ENSP00000474412	9606.ENSP00000327513	0.0	false	interacts with	CCL5 (interacts with) CSF1
0.748	0.088	0.781	0.0	0.124	0.0	0.0	interacts with	MYC (interacts with) STAT1	0.0	9606.ENSP00000478887	9606.ENSP00000354394	0.0	false	interacts with	MYC (interacts with) STAT1
0.725	0.0	0.725	0.0	0.0	0.0	0.0	interacts with	EGF (interacts with) SOX2	0.0	9606.ENSP00000265171	9606.ENSP00000323588	0.0	false	interacts with	EGF (interacts with) SOX2
0.779	0.206	0.817	0.0	0.0	0.0	0.0	interacts with	CCL5 (interacts with) STAT1	0.0	9606.ENSP00000474412	9606.ENSP00000354394	0.0	false	interacts with	CCL5 (interacts with) STAT1
0.724	0.046	0.775	0.0	0.216	0.0	0.0	interacts with	FN1 (interacts with) MYC	0.0	9606.ENSP00000346839	9606.ENSP00000478887	0.0	false	interacts with	FN1 (interacts with) MYC
0.547	0.048	0.953	0.9	0.0	0.0	0.0	interacts with	CCL5 (interacts with) JUN	0.0	9606.ENSP00000474412	9606.ENSP00000360266	0.0	false	interacts with	CCL5 (interacts with) JUN
0.695	0.153	0.731	0.0	0.0	0.0	0.0	interacts with	CCL5 (interacts with) CD40LG	0.0	9606.ENSP00000474412	9606.ENSP00000359663	0.0	false	interacts with	CCL5 (interacts with) CD40LG
0.662	0.0	0.824	0.5	0.0	0.0	0.0	interacts with	FN1 (interacts with) JAK2	0.0	9606.ENSP00000346839	9606.ENSP00000371067	0.0	false	interacts with	FN1 (interacts with) JAK2
0.613	0.054	0.761	0.4	0.0	0.0	0.0	interacts with	EGF (interacts with) PTK2	0.0	9606.ENSP00000265171	9606.ENSP00000341189	0.0	false	interacts with	EGF (interacts with) PTK2
0.875	0.0	0.875	0.0	0.0	0.0	0.0	interacts with	FN1 (interacts with) IGF1R	0.0	9606.ENSP00000346839	9606.ENSP00000497069	0.0	false	interacts with	FN1 (interacts with) IGF1R
0.623	0.074	0.81	0.5	0.0	0.0	0.0	interacts with	CCL5 (interacts with) SRC	0.0	9606.ENSP00000474412	9606.ENSP00000362680	0.0	false	interacts with	CCL5 (interacts with) SRC
0.538	0.0	0.759	0.5	0.0	0.0	0.0	interacts with	EGF (interacts with) NRAS	0.0	9606.ENSP00000265171	9606.ENSP00000358548	0.0	false	interacts with	EGF (interacts with) NRAS
0.801	0.057	0.805	0.0	0.045	0.0	0.0	interacts with	MYC (interacts with) SRC	0.0	9606.ENSP00000478887	9606.ENSP00000362680	0.0	false	interacts with	MYC (interacts with) SRC
0.78	0.0	0.78	0.0	0.0	0.0	0.0	interacts with	EGF (interacts with) TP53	0.0	9606.ENSP00000265171	9606.ENSP00000269305	0.0	false	interacts with	EGF (interacts with) TP53
0.901	0.107	0.907	0.0	0.0	0.0	0.0	interacts with	FN1 (interacts with) IGF1	0.0	9606.ENSP00000346839	9606.ENSP00000376637	0.0	false	interacts with	FN1 (interacts with) IGF1
0.904	0.062	0.999	0.5	0.994	0.0	0.0	interacts with	CCL5 (interacts with) CXCL12	0.0	9606.ENSP00000474412	9606.ENSP00000379140	0.0	false	interacts with	CCL5 (interacts with) CXCL12
0.662	0.0	0.788	0.4	0.0	0.0	0.0	interacts with	EGF (interacts with) FOS	0.0	9606.ENSP00000265171	9606.ENSP00000306245	0.0	false	interacts with	EGF (interacts with) FOS
0.997	0.068	0.998	0.65	0.0	0.0	0.0	interacts with	CCL5 (interacts with) CXCR4	0.0	9606.ENSP00000474412	9606.ENSP00000386884	0.0	false	interacts with	CCL5 (interacts with) CXCR4
0.912	0.042	0.945	0.4	0.0	0.0	0.0	interacts with	FN1 (interacts with) SRC	0.0	9606.ENSP00000346839	9606.ENSP00000362680	0.0	false	interacts with	FN1 (interacts with) SRC
0.802	0.117	0.818	0.0	0.0	0.0	0.0	interacts with	CCL5 (interacts with) CD44	0.0	9606.ENSP00000474412	9606.ENSP00000398632	0.0	false	interacts with	CCL5 (interacts with) CD44
0.998	0.099	0.999	0.9	0.981	0.0	0.0	interacts with	FN1 (interacts with) ITGB1	0.0	9606.ENSP00000346839	9606.ENSP00000379350	0.0	false	interacts with	FN1 (interacts with) ITGB1
0.836	0.0	0.836	0.0	0.0	0.0	0.0	interacts with	EGF (interacts with) MYC	0.0	9606.ENSP00000265171	9606.ENSP00000478887	0.0	false	interacts with	EGF (interacts with) MYC
0.713	0.117	0.736	0.0	0.0	0.0	0.0	interacts with	CTNNB1 (interacts with) MAPK1	0.0	9606.ENSP00000495360	9606.ENSP00000215832	0.0	false	interacts with	CTNNB1 (interacts with) MAPK1
0.724	0.049	0.727	0.0	0.045	0.0	0.0	interacts with	MYC (interacts with) RHOA	0.0	9606.ENSP00000478887	9606.ENSP00000400175	0.0	false	interacts with	MYC (interacts with) RHOA
0.89	0.0	0.89	0.0	0.0	0.0	0.0	interacts with	EGF (interacts with) JUN	0.0	9606.ENSP00000265171	9606.ENSP00000360266	0.0	false	interacts with	EGF (interacts with) JUN
0.728	0.0	0.946	0.8	0.095	0.0	0.0	interacts with	CTNNB1 (interacts with) NANOG	0.0	9606.ENSP00000495360	9606.ENSP00000229307	0.0	false	interacts with	CTNNB1 (interacts with) NANOG
0.759	0.0	0.874	0.5	0.0	0.0	0.0	interacts with	EGF (interacts with) RHOA	0.0	9606.ENSP00000265171	9606.ENSP00000400175	0.0	false	interacts with	EGF (interacts with) RHOA
0.934	0.0	0.934	0.0	0.0	0.0	0.0	interacts with	CTNNB1 (interacts with) SNAI1	0.0	9606.ENSP00000495360	9606.ENSP00000244050	0.0	false	interacts with	CTNNB1 (interacts with) SNAI1
0.876	0.0	0.922	0.4	0.0	0.0	0.0	interacts with	EGF (interacts with) SRC	0.0	9606.ENSP00000265171	9606.ENSP00000362680	0.0	false	interacts with	EGF (interacts with) SRC
0.803	0.086	0.812	0.0	0.0	0.0	0.0	interacts with	CTNNB1 (interacts with) TWIST1	0.0	9606.ENSP00000495360	9606.ENSP00000242261	0.0	false	interacts with	CTNNB1 (interacts with) TWIST1
0.809	0.0	0.911	0.4	0.292	0.0	0.0	interacts with	EGF (interacts with) PIK3R1	0.0	9606.ENSP00000265171	9606.ENSP00000428056	0.0	false	interacts with	EGF (interacts with) PIK3R1
0.71	0.104	0.817	0.098	0.312	0.0	0.0	interacts with	CTNNB1 (interacts with) EGR1	0.0	9606.ENSP00000495360	9606.ENSP00000239938	0.0	false	interacts with	CTNNB1 (interacts with) EGR1
0.864	0.055	0.992	0.9	0.45	0.0	0.0	interacts with	FOS (interacts with) MAPK1	0.0	9606.ENSP00000306245	9606.ENSP00000215832	0.0	false	interacts with	FOS (interacts with) MAPK1
0.834	0.052	0.924	0.4	0.292	0.0	0.0	interacts with	EGF (interacts with) SHC1	0.0	9606.ENSP00000265171	9606.ENSP00000401303	0.0	false	interacts with	EGF (interacts with) SHC1
0.719	0.049	0.721	0.0	0.0	0.0	0.0	interacts with	MYD88 (interacts with) TP53	0.0	9606.ENSP00000498321	9606.ENSP00000269305	0.0	false	interacts with	MYD88 (interacts with) TP53
0.96	0.0	0.96	0.0	0.0	0.0	0.0	interacts with	EGF (interacts with) FN1	0.0	9606.ENSP00000265171	9606.ENSP00000346839	0.0	false	interacts with	EGF (interacts with) FN1
0.805	0.202	0.838	0.0	0.0	0.0	0.0	interacts with	MYD88 (interacts with) STAT3	0.0	9606.ENSP00000498321	9606.ENSP00000264657	0.0	false	interacts with	MYD88 (interacts with) STAT3
0.851	0.0	0.945	0.65	0.0	0.0	0.0	interacts with	EGF (interacts with) MET	0.0	9606.ENSP00000265171	9606.ENSP00000317272	0.0	false	interacts with	EGF (interacts with) MET
0.979	0.0	0.997	0.9	0.062	0.0	0.0	interacts with	EGF (interacts with) IGF1R	0.0	9606.ENSP00000265171	9606.ENSP00000497069	0.0	false	interacts with	EGF (interacts with) IGF1R
0.957	0.0	0.995	0.9	0.0	0.0	0.0	interacts with	EGF (interacts with) IGF1	0.0	9606.ENSP00000265171	9606.ENSP00000376637	0.0	false	interacts with	EGF (interacts with) IGF1
0.854	0.19	0.877	0.0	0.0	0.0	0.0	interacts with	MYD88 (interacts with) STAT1	0.0	9606.ENSP00000498321	9606.ENSP00000354394	0.0	false	interacts with	MYD88 (interacts with) STAT1
0.999	0.128	0.999	0.9	0.999	0.0	0.0	interacts with	EGF (interacts with) EGFR	0.0	9606.ENSP00000265171	9606.ENSP00000275493	0.0	false	interacts with	EGF (interacts with) EGFR
0.858	0.123	0.877	0.0	0.095	0.0	0.0	interacts with	MYD88 (interacts with) SRC	0.0	9606.ENSP00000498321	9606.ENSP00000362680	0.0	false	interacts with	MYD88 (interacts with) SRC
0.745	0.0	0.745	0.0	0.0	0.0	0.0	interacts with	CTNNB1 (interacts with) IL1B	0.0	9606.ENSP00000495360	9606.ENSP00000263341	0.0	false	interacts with	CTNNB1 (interacts with) IL1B
0.998	0.128	0.999	0.9	0.314	0.0	0.0	interacts with	EGF (interacts with) ERBB3	0.0	9606.ENSP00000265171	9606.ENSP00000267101	0.0	false	interacts with	EGF (interacts with) ERBB3
0.623	0.044	0.993	0.9	0.848	0.0	0.0	interacts with	EGFR (interacts with) PIK3R2	0.0	9606.ENSP00000275493	9606.ENSP00000222254	0.0	false	interacts with	EGFR (interacts with) PIK3R2
0.984	0.132	0.995	0.5	0.429	0.0	0.0	interacts with	FOS (interacts with) STAT3	0.0	9606.ENSP00000306245	9606.ENSP00000264657	0.0	false	interacts with	FOS (interacts with) STAT3
0.884	0.125	0.894	0.0	0.0	0.0	0.0	interacts with	FOS (interacts with) IL1B	0.0	9606.ENSP00000306245	9606.ENSP00000263341	0.0	false	interacts with	FOS (interacts with) IL1B
0.592	0.09	0.899	0.75	0.0	0.0	0.0	interacts with	FOS (interacts with) IL1A	0.0	9606.ENSP00000306245	9606.ENSP00000263339	0.0	false	interacts with	FOS (interacts with) IL1A
0.887	0.128	0.897	0.0	0.0	0.0	0.0	interacts with	CTNNB1 (interacts with) STAT3	0.0	9606.ENSP00000495360	9606.ENSP00000264657	0.0	false	interacts with	CTNNB1 (interacts with) STAT3
0.718	0.0	0.718	0.0	0.0	0.0	0.0	interacts with	CTNNB1 (interacts with) FGF2	0.0	9606.ENSP00000495360	9606.ENSP00000264498	0.0	false	interacts with	CTNNB1 (interacts with) FGF2
0.186	0.042	0.915	0.9	0.0	0.0	0.0	interacts with	ITGB1 (interacts with) PIK3R2	0.0	9606.ENSP00000379350	9606.ENSP00000222254	0.0	false	interacts with	ITGB1 (interacts with) PIK3R2
0.947	0.0	0.98	0.65	0.0	0.0	0.0	interacts with	EGFR (interacts with) HGF	0.0	9606.ENSP00000275493	9606.ENSP00000222390	0.0	false	interacts with	EGFR (interacts with) HGF
0.884	0.053	0.952	0.5	0.23	0.0	0.0	interacts with	FOS (interacts with) TP53	0.0	9606.ENSP00000306245	9606.ENSP00000269305	0.0	false	interacts with	FOS (interacts with) TP53
0.89	0.049	0.901	0.0	0.13	0.0	0.0	interacts with	CTNNB1 (interacts with) PIK3CA	0.0	9606.ENSP00000495360	9606.ENSP00000263967	0.0	false	interacts with	CTNNB1 (interacts with) PIK3CA
0.683	0.086	0.715	0.0	0.096	0.0	0.0	interacts with	FOS (interacts with) JAK2	0.0	9606.ENSP00000306245	9606.ENSP00000371067	0.0	false	interacts with	FOS (interacts with) JAK2
0.864	0.0	0.868	0.0	0.065	0.0	0.0	interacts with	CTNNB1 (interacts with) EGF	0.0	9606.ENSP00000495360	9606.ENSP00000265171	0.0	false	interacts with	CTNNB1 (interacts with) EGF
0.56	0.0	0.707	0.0	0.362	0.0	0.0	interacts with	CTNNB1 (interacts with) ERBB3	0.0	9606.ENSP00000495360	9606.ENSP00000267101	0.0	false	interacts with	CTNNB1 (interacts with) ERBB3
0.711	0.0	0.711	0.0	0.0	0.0	0.0	interacts with	EGFR (interacts with) SNAI1	0.0	9606.ENSP00000275493	9606.ENSP00000244050	0.0	false	interacts with	EGFR (interacts with) SNAI1
0.714	0.042	0.714	0.0	0.0	0.0	0.0	interacts with	NANOG (interacts with) SNAI1	0.0	9606.ENSP00000229307	9606.ENSP00000244050	0.0	false	interacts with	NANOG (interacts with) SNAI1
0.642	0.085	0.822	0.5	0.0	0.0	0.0	interacts with	ITGB1 (interacts with) STAT3	0.0	9606.ENSP00000379350	9606.ENSP00000264657	0.0	false	interacts with	ITGB1 (interacts with) STAT3
0.927	0.049	0.927	0.0	0.0	0.0	0.0	interacts with	CTNNB1 (interacts with) TP53	0.0	9606.ENSP00000495360	9606.ENSP00000269305	0.0	false	interacts with	CTNNB1 (interacts with) TP53
0.509	0.124	0.953	0.9	0.0	0.0	0.0	interacts with	ITGB1 (interacts with) PIK3CA	0.0	9606.ENSP00000379350	9606.ENSP00000263967	0.0	false	interacts with	ITGB1 (interacts with) PIK3CA
0.94	0.064	0.998	0.9	0.718	0.0	0.0	interacts with	CTNNB1 (interacts with) EGFR	0.0	9606.ENSP00000495360	9606.ENSP00000275493	0.0	false	interacts with	CTNNB1 (interacts with) EGFR
0.719	0.0	0.824	0.4	0.0	0.0	0.0	interacts with	NANOG (interacts with) TWIST1	0.0	9606.ENSP00000229307	9606.ENSP00000242261	0.0	false	interacts with	NANOG (interacts with) TWIST1
0.857	0.0	0.857	0.0	0.0	0.0	0.0	interacts with	NANOG (interacts with) TP53	0.0	9606.ENSP00000229307	9606.ENSP00000269305	0.0	false	interacts with	NANOG (interacts with) TP53
0.568	0.079	0.747	0.4	0.0	0.0	0.882	interacts with	MAPK1 (interacts with) MAPK8	0.0	9606.ENSP00000215832	9606.ENSP00000378974	0.066	false	interacts with	MAPK1 (interacts with) MAPK8
0.616	0.0	0.852	0.5	0.292	0.0	0.0	interacts with	NANOG (interacts with) SMAD4	0.0	9606.ENSP00000229307	9606.ENSP00000341551	0.0	false	interacts with	NANOG (interacts with) SMAD4
0.822	0.0	0.822	0.0	0.0	0.0	0.0	interacts with	FOS (interacts with) SMAD4	0.0	9606.ENSP00000306245	9606.ENSP00000341551	0.0	false	interacts with	FOS (interacts with) SMAD4
0.615	0.093	0.898	0.0	0.731	0.0	0.0	interacts with	FOS (interacts with) STAT1	0.0	9606.ENSP00000306245	9606.ENSP00000354394	0.0	false	interacts with	FOS (interacts with) STAT1
0.928	0.13	0.997	0.9	0.644	0.0	0.0	interacts with	ITGB1 (interacts with) PTK2	0.0	9606.ENSP00000379350	9606.ENSP00000341189	0.0	false	interacts with	ITGB1 (interacts with) PTK2
0.489	0.135	0.818	0.5	0.275	0.0	0.0	interacts with	ITGB1 (interacts with) MET	0.0	9606.ENSP00000379350	9606.ENSP00000317272	0.0	false	interacts with	ITGB1 (interacts with) MET
0.809	0.103	0.822	0.0	0.0	0.0	0.0	interacts with	MAPK1 (interacts with) PIK3CA	0.0	9606.ENSP00000215832	9606.ENSP00000263967	0.0	false	interacts with	MAPK1 (interacts with) PIK3CA
0.672	0.141	0.816	0.4	0.0	0.0	0.0	interacts with	MAPK1 (interacts with) SMAD4	0.0	9606.ENSP00000215832	9606.ENSP00000341551	0.0	false	interacts with	MAPK1 (interacts with) SMAD4
0.873	0.0	0.873	0.0	0.0	0.0	0.0	interacts with	EGFR (interacts with) IL1B	0.0	9606.ENSP00000275493	9606.ENSP00000263341	0.0	false	interacts with	EGFR (interacts with) IL1B
0.952	0.0	0.995	0.9	0.0	0.0	0.0	interacts with	NANOG (interacts with) STAT3	0.0	9606.ENSP00000229307	9606.ENSP00000264657	0.0	false	interacts with	NANOG (interacts with) STAT3
0.701	0.043	0.701	0.0	0.0	0.0	0.0	interacts with	EGFR (interacts with) IL1A	0.0	9606.ENSP00000275493	9606.ENSP00000263339	0.0	false	interacts with	EGFR (interacts with) IL1A
0.619	0.086	0.878	0.0	0.679	0.0	0.0	interacts with	MAPK1 (interacts with) STAT5A	0.0	9606.ENSP00000215832	9606.ENSP00000341208	0.0	false	interacts with	MAPK1 (interacts with) STAT5A
0.868	0.074	0.986	0.9	0.052	0.0	0.0	interacts with	ITGB1 (interacts with) SRC	0.0	9606.ENSP00000379350	9606.ENSP00000362680	0.0	false	interacts with	ITGB1 (interacts with) SRC
0.999	0.139	0.999	0.9	0.402	0.0	0.0	interacts with	NANOG (interacts with) SOX2	0.0	9606.ENSP00000229307	9606.ENSP00000323588	0.0	false	interacts with	NANOG (interacts with) SOX2
0.877	0.099	0.957	0.65	0.0	0.0	0.0	interacts with	EGFR (interacts with) FGF2	0.0	9606.ENSP00000275493	9606.ENSP00000264498	0.0	false	interacts with	EGFR (interacts with) FGF2
0.963	0.064	0.986	0.0	0.629	0.0	0.0	interacts with	CTNNB1 (interacts with) EZH2	0.0	9606.ENSP00000495360	9606.ENSP00000320147	0.0	false	interacts with	CTNNB1 (interacts with) EZH2
0.924	0.134	0.965	0.4	0.221	0.0	0.0	interacts with	FOS (interacts with) MYC	0.0	9606.ENSP00000306245	9606.ENSP00000478887	0.0	false	interacts with	FOS (interacts with) MYC
0.976	0.0	0.999	0.9	0.79	0.0	0.0	interacts with	EGFR (interacts with) PIK3CA	0.0	9606.ENSP00000275493	9606.ENSP00000263967	0.0	false	interacts with	EGFR (interacts with) PIK3CA
0.792	0.042	0.985	0.9	0.364	0.0	0.0	interacts with	CTNNB1 (interacts with) MET	0.0	9606.ENSP00000495360	9606.ENSP00000317272	0.0	false	interacts with	CTNNB1 (interacts with) MET
0.797	0.123	0.839	0.0	0.165	0.0	0.0	interacts with	ITGB1 (interacts with) RHOA	0.0	9606.ENSP00000379350	9606.ENSP00000400175	0.0	false	interacts with	ITGB1 (interacts with) RHOA
0.849	0.0	0.986	0.9	0.174	0.0	0.0	interacts with	FOS (interacts with) MAPK8	0.0	9606.ENSP00000306245	9606.ENSP00000378974	0.0	false	interacts with	FOS (interacts with) MAPK8
0.985	0.042	0.998	0.0	0.925	0.0	0.0	interacts with	EGFR (interacts with) STAT3	0.0	9606.ENSP00000275493	9606.ENSP00000264657	0.0	false	interacts with	EGFR (interacts with) STAT3
0.321	0.109	0.757	0.5	0.292	0.0	0.0	interacts with	ITGB1 (interacts with) SHC1	0.0	9606.ENSP00000379350	9606.ENSP00000401303	0.0	false	interacts with	ITGB1 (interacts with) SHC1
0.957	0.0	0.991	0.5	0.627	0.0	0.0	interacts with	CTNNB1 (interacts with) SOX2	0.0	9606.ENSP00000495360	9606.ENSP00000323588	0.0	false	interacts with	CTNNB1 (interacts with) SOX2
0.984	0.042	0.999	0.8	0.986	0.0	0.91	interacts with	EGFR (interacts with) ERBB3	0.0	9606.ENSP00000275493	9606.ENSP00000267101	0.061	false	interacts with	EGFR (interacts with) ERBB3
0.999	0.054	0.999	0.9	0.991	0.0	0.0	interacts with	CTNNB1 (interacts with) GSK3B	0.0	9606.ENSP00000495360	9606.ENSP00000324806	0.0	false	interacts with	CTNNB1 (interacts with) GSK3B
0.148	0.114	0.918	0.9	0.0	0.0	0.0	interacts with	ITGB1 (interacts with) PIK3CB	0.0	9606.ENSP00000379350	9606.ENSP00000501150	0.0	false	interacts with	ITGB1 (interacts with) PIK3CB
0.848	0.102	0.986	0.9	0.096	0.0	0.0	interacts with	FOS (interacts with) SRC	0.0	9606.ENSP00000306245	9606.ENSP00000362680	0.0	false	interacts with	FOS (interacts with) SRC
0.471	0.09	0.95	0.9	0.091	0.0	0.0	interacts with	MAPK1 (interacts with) STAT1	0.0	9606.ENSP00000215832	9606.ENSP00000354394	0.0	false	interacts with	MAPK1 (interacts with) STAT1
0.919	0.0	0.943	0.0	0.329	0.0	0.0	interacts with	EGFR (interacts with) TP53	0.0	9606.ENSP00000275493	9606.ENSP00000269305	0.0	false	interacts with	EGFR (interacts with) TP53
0.805	0.065	0.932	0.5	0.342	0.0	0.623	interacts with	MAPK1 (interacts with) SRC	0.0	9606.ENSP00000215832	9606.ENSP00000362680	0.0	false	interacts with	MAPK1 (interacts with) SRC
0.999	0.69	0.999	0.9	0.999	0.0	0.0	interacts with	FOS (interacts with) JUN	0.0	9606.ENSP00000306245	9606.ENSP00000360266	0.0	false	interacts with	FOS (interacts with) JUN
0.291	0.047	0.951	0.9	0.361	0.0	0.0	interacts with	ITGB1 (interacts with) PIK3R1	0.0	9606.ENSP00000379350	9606.ENSP00000428056	0.0	false	interacts with	ITGB1 (interacts with) PIK3R1
0.993	0.049	0.998	0.36	0.546	0.0	0.0	interacts with	CTNNB1 (interacts with) FOXO3	0.0	9606.ENSP00000495360	9606.ENSP00000339527	0.0	false	interacts with	CTNNB1 (interacts with) FOXO3
0.817	0.055	0.962	0.4	0.684	0.0	0.0	interacts with	MAPK1 (interacts with) SHC1	0.0	9606.ENSP00000215832	9606.ENSP00000401303	0.0	false	interacts with	MAPK1 (interacts with) SHC1
0.914	0.068	0.967	0.0	0.628	0.0	0.0	interacts with	TP53 (interacts with) TWIST1	0.0	9606.ENSP00000269305	9606.ENSP00000242261	0.0	false	interacts with	TP53 (interacts with) TWIST1
0.551	0.109	0.959	0.9	0.098	0.0	0.0	interacts with	MAPK1 (interacts with) NRAS	0.0	9606.ENSP00000215832	9606.ENSP00000358548	0.0	false	interacts with	MAPK1 (interacts with) NRAS
0.774	0.097	0.928	0.0	0.677	0.0	0.0	interacts with	PTK2 (interacts with) STAT3	0.0	9606.ENSP00000341189	9606.ENSP00000264657	0.0	false	interacts with	PTK2 (interacts with) STAT3
0.582	0.0	0.983	0.9	0.643	0.0	0.0	interacts with	MAPK1 (interacts with) MYC	0.0	9606.ENSP00000215832	9606.ENSP00000478887	0.0	false	interacts with	MAPK1 (interacts with) MYC
0.328	0.087	0.85	0.0	0.775	0.0	0.0	interacts with	PTK2 (interacts with) STAT1	0.0	9606.ENSP00000341189	9606.ENSP00000354394	0.0	false	interacts with	PTK2 (interacts with) STAT1
0.994	0.107	0.998	0.5	0.308	0.0	0.0	interacts with	CTNNB1 (interacts with) SMAD4	0.0	9606.ENSP00000495360	9606.ENSP00000341551	0.0	false	interacts with	CTNNB1 (interacts with) SMAD4
0.695	0.086	0.709	0.0	0.0	0.0	0.0	interacts with	CTNNB1 (interacts with) STAT5A	0.0	9606.ENSP00000495360	9606.ENSP00000341208	0.0	false	interacts with	CTNNB1 (interacts with) STAT5A
0.596	0.0	0.928	0.0	0.829	0.0	0.0	interacts with	PTK2 (interacts with) TP53	0.0	9606.ENSP00000341189	9606.ENSP00000269305	0.0	false	interacts with	PTK2 (interacts with) TP53
0.776	0.113	0.802	0.0	0.087	0.0	0.0	interacts with	CTNNB1 (interacts with) PTK2	0.0	9606.ENSP00000495360	9606.ENSP00000341189	0.0	false	interacts with	CTNNB1 (interacts with) PTK2
0.729	0.061	0.735	0.0	0.0	0.0	0.0	interacts with	EGFR (interacts with) SMAD4	0.0	9606.ENSP00000275493	9606.ENSP00000341551	0.0	false	interacts with	EGFR (interacts with) SMAD4
0.946	0.049	0.995	0.9	0.292	0.0	0.0	interacts with	PTK2 (interacts with) SHC1	0.0	9606.ENSP00000341189	9606.ENSP00000401303	0.0	false	interacts with	PTK2 (interacts with) SHC1
0.95	0.06	0.996	0.0	0.926	0.0	0.0	interacts with	MAPK1 (interacts with) STAT3	0.0	9606.ENSP00000215832	9606.ENSP00000264657	0.0	false	interacts with	MAPK1 (interacts with) STAT3
0.83	0.086	0.983	0.9	0.0	0.0	0.0	interacts with	PTK2 (interacts with) RHOA	0.0	9606.ENSP00000341189	9606.ENSP00000400175	0.0	false	interacts with	PTK2 (interacts with) RHOA
0.843	0.076	0.85	0.0	0.049	0.0	0.0	interacts with	CTNNB1 (interacts with) FN1	0.0	9606.ENSP00000495360	9606.ENSP00000346839	0.0	false	interacts with	CTNNB1 (interacts with) FN1
0.987	0.072	0.999	0.9	0.929	0.0	0.728	interacts with	PTK2 (interacts with) SRC	0.0	9606.ENSP00000341189	9606.ENSP00000362680	0.0	false	interacts with	PTK2 (interacts with) SRC
0.912	0.045	0.998	0.9	0.806	0.0	0.0	interacts with	MAPK1 (interacts with) TP53	0.0	9606.ENSP00000215832	9606.ENSP00000269305	0.0	false	interacts with	MAPK1 (interacts with) TP53
0.741	0.0	0.741	0.0	0.0	0.0	0.0	interacts with	EGFR (interacts with) EZH2	0.0	9606.ENSP00000275493	9606.ENSP00000320147	0.0	false	interacts with	EGFR (interacts with) EZH2
0.748	0.0	0.748	0.0	0.0	0.0	0.0	interacts with	EGFR (interacts with) PIK3CG	0.0	9606.ENSP00000275493	9606.ENSP00000419260	0.0	false	interacts with	EGFR (interacts with) PIK3CG
0.665	0.0	0.758	0.0	0.307	0.0	0.0	interacts with	EGFR (interacts with) SOX2	0.0	9606.ENSP00000275493	9606.ENSP00000323588	0.0	false	interacts with	EGFR (interacts with) SOX2
0.682	0.087	0.725	0.0	0.13	0.0	0.0	interacts with	CTNNB1 (interacts with) STAT1	0.0	9606.ENSP00000495360	9606.ENSP00000354394	0.0	false	interacts with	CTNNB1 (interacts with) STAT1
0.676	0.066	0.719	0.0	0.145	0.0	0.0	interacts with	CTNNB1 (interacts with) NRAS	0.0	9606.ENSP00000495360	9606.ENSP00000358548	0.0	false	interacts with	CTNNB1 (interacts with) NRAS
0.769	0.042	0.802	0.0	0.181	0.0	0.0	interacts with	EGFR (interacts with) MTOR	0.0	9606.ENSP00000275493	9606.ENSP00000354558	0.0	false	interacts with	EGFR (interacts with) MTOR
0.584	0.079	0.759	0.0	0.422	0.0	0.0	interacts with	CTNNB1 (interacts with) HSP90AB1	0.0	9606.ENSP00000495360	9606.ENSP00000360609	0.0	false	interacts with	CTNNB1 (interacts with) HSP90AB1
0.891	0.045	0.898	0.0	0.095	0.0	0.0	interacts with	CTNNB1 (interacts with) JUN	0.0	9606.ENSP00000495360	9606.ENSP00000360266	0.0	false	interacts with	CTNNB1 (interacts with) JUN
0.986	0.042	0.999	0.9	0.539	0.0	0.0	interacts with	CTNNB1 (interacts with) SRC	0.0	9606.ENSP00000495360	9606.ENSP00000362680	0.0	false	interacts with	CTNNB1 (interacts with) SRC
0.703	0.049	0.705	0.0	0.0	0.0	0.0	interacts with	CCND1 (interacts with) SNAI1	0.0	9606.ENSP00000227507	9606.ENSP00000244050	0.0	false	interacts with	CCND1 (interacts with) SNAI1
0.704	0.0	0.704	0.0	0.0	0.0	0.0	interacts with	CCND1 (interacts with) PIK3CA	0.0	9606.ENSP00000227507	9606.ENSP00000263967	0.0	false	interacts with	CCND1 (interacts with) PIK3CA
0.732	0.0	0.732	0.0	0.0	0.0	0.0	interacts with	CDKN1A (interacts with) MAPK1	0.0	9606.ENSP00000384849	9606.ENSP00000215832	0.0	false	interacts with	CDKN1A (interacts with) MAPK1
0.701	0.05	0.711	0.0	0.067	0.0	0.0	interacts with	CCND1 (interacts with) HSP90AB1	0.0	9606.ENSP00000227507	9606.ENSP00000360609	0.0	false	interacts with	CCND1 (interacts with) HSP90AB1
0.522	0.074	0.711	0.4	0.0	0.0	0.0	interacts with	CCND1 (interacts with) TWIST1	0.0	9606.ENSP00000227507	9606.ENSP00000242261	0.0	false	interacts with	CCND1 (interacts with) TWIST1
0.567	0.047	0.83	0.0	0.621	0.0	0.567	interacts with	EGFR (interacts with) MAPK8	0.0	9606.ENSP00000275493	9606.ENSP00000378974	0.0	false	interacts with	EGFR (interacts with) MAPK8
0.686	0.102	0.706	0.0	0.0	0.0	0.0	interacts with	CCND1 (interacts with) CXCR4	0.0	9606.ENSP00000227507	9606.ENSP00000386884	0.0	false	interacts with	CCND1 (interacts with) CXCR4
0.654	0.172	0.701	0.0	0.0	0.0	0.0	interacts with	CDKN1A (interacts with) SERPINE1	0.0	9606.ENSP00000384849	9606.ENSP00000223095	0.0	false	interacts with	CDKN1A (interacts with) SERPINE1
0.587	0.065	0.702	0.0	0.292	0.0	0.0	interacts with	CDKN1A (interacts with) DDB2	0.0	9606.ENSP00000384849	9606.ENSP00000256996	0.0	false	interacts with	CDKN1A (interacts with) DDB2
0.713	0.078	0.724	0.0	0.0	0.0	0.0	interacts with	CCND1 (interacts with) MAPK8	0.0	9606.ENSP00000227507	9606.ENSP00000378974	0.0	false	interacts with	CCND1 (interacts with) MAPK8
0.68	0.101	0.701	0.0	0.045	0.0	0.0	interacts with	CDKN1A (interacts with) EGR1	0.0	9606.ENSP00000384849	9606.ENSP00000239938	0.0	false	interacts with	CDKN1A (interacts with) EGR1
0.571	0.079	0.719	0.0	0.345	0.0	0.0	interacts with	CTNNB1 (interacts with) MAPK8	0.0	9606.ENSP00000495360	9606.ENSP00000378974	0.0	false	interacts with	CTNNB1 (interacts with) MAPK8
0.226	0.0	0.923	0.9	0.093	0.0	0.0	interacts with	JAK2 (interacts with) PIK3R2	0.0	9606.ENSP00000371067	9606.ENSP00000222254	0.0	false	interacts with	JAK2 (interacts with) PIK3R2
0.72	0.063	0.726	0.0	0.0	0.0	0.0	interacts with	CCND1 (interacts with) CDH2	0.0	9606.ENSP00000227507	9606.ENSP00000269141	0.0	false	interacts with	CCND1 (interacts with) CDH2
0.54	0.112	0.794	0.5	0.11	0.0	0.605	interacts with	JAK2 (interacts with) MAPK1	0.0	9606.ENSP00000371067	9606.ENSP00000215832	0.0	false	interacts with	JAK2 (interacts with) MAPK1
0.866	0.044	0.875	0.0	0.103	0.0	0.0	interacts with	EGFR (interacts with) MYC	0.0	9606.ENSP00000275493	9606.ENSP00000478887	0.0	false	interacts with	EGFR (interacts with) MYC
0.815	0.125	0.984	0.5	0.828	0.0	0.0	interacts with	CDKN1A (interacts with) STAT3	0.0	9606.ENSP00000384849	9606.ENSP00000264657	0.0	false	interacts with	CDKN1A (interacts with) STAT3
0.832	0.059	0.871	0.0	0.25	0.0	0.0	interacts with	EGFR (interacts with) JUN	0.0	9606.ENSP00000275493	9606.ENSP00000360266	0.0	false	interacts with	EGFR (interacts with) JUN
0.731	0.0	0.731	0.0	0.0	0.0	0.0	interacts with	CCND1 (interacts with) EGF	0.0	9606.ENSP00000227507	9606.ENSP00000265171	0.0	false	interacts with	CCND1 (interacts with) EGF
0.72	0.067	0.728	0.0	0.0	0.0	0.0	interacts with	JAK2 (interacts with) TP53	0.0	9606.ENSP00000371067	9606.ENSP00000269305	0.0	false	interacts with	JAK2 (interacts with) TP53
0.999	0.107	0.999	0.9	0.885	0.0	0.0	interacts with	JAK2 (interacts with) STAT3	0.0	9606.ENSP00000371067	9606.ENSP00000264657	0.0	false	interacts with	JAK2 (interacts with) STAT3
0.746	0.061	0.752	0.0	0.0	0.0	0.0	interacts with	CDKN1A (interacts with) EGFR	0.0	9606.ENSP00000384849	9606.ENSP00000275493	0.0	false	interacts with	CDKN1A (interacts with) EGFR
0.709	0.151	0.743	0.0	0.0	0.0	0.0	interacts with	CCND1 (interacts with) FN1	0.0	9606.ENSP00000227507	9606.ENSP00000346839	0.0	false	interacts with	CCND1 (interacts with) FN1
0.754	0.263	0.98	0.9	0.069	0.0	0.0	interacts with	JAK2 (interacts with) PIK3CA	0.0	9606.ENSP00000371067	9606.ENSP00000263967	0.0	false	interacts with	JAK2 (interacts with) PIK3CA
0.96	0.0	0.999	0.9	0.925	0.0	0.0	interacts with	CDKN1A (interacts with) TP53	0.0	9606.ENSP00000384849	9606.ENSP00000269305	0.0	false	interacts with	CDKN1A (interacts with) TP53
0.842	0.127	0.882	0.0	0.21	0.0	0.0	interacts with	CTNNB1 (interacts with) RHOA	0.0	9606.ENSP00000495360	9606.ENSP00000400175	0.0	false	interacts with	CTNNB1 (interacts with) RHOA
0.593	0.044	0.746	0.4	0.0	0.0	0.0	interacts with	CCND1 (interacts with) NANOG	0.0	9606.ENSP00000227507	9606.ENSP00000229307	0.0	false	interacts with	CCND1 (interacts with) NANOG
0.209	0.049	0.92	0.9	0.071	0.0	0.574	interacts with	JAK2 (interacts with) MET	0.0	9606.ENSP00000371067	9606.ENSP00000317272	0.0	false	interacts with	JAK2 (interacts with) MET
0.738	0.044	0.739	0.0	0.0	0.0	0.0	interacts with	CDKN1A (interacts with) EZH2	0.0	9606.ENSP00000384849	9606.ENSP00000320147	0.0	false	interacts with	CDKN1A (interacts with) EZH2
0.752	0.075	0.903	0.5	0.258	0.0	0.0	interacts with	EGFR (interacts with) RHOA	0.0	9606.ENSP00000275493	9606.ENSP00000400175	0.0	false	interacts with	EGFR (interacts with) RHOA
0.729	0.126	0.753	0.0	0.0	0.0	0.0	interacts with	CDKN1A (interacts with) FOS	0.0	9606.ENSP00000384849	9606.ENSP00000306245	0.0	false	interacts with	CDKN1A (interacts with) FOS
0.61	0.0	0.756	0.4	0.0	0.0	0.0	interacts with	CCND1 (interacts with) FOXO3	0.0	9606.ENSP00000227507	9606.ENSP00000339527	0.0	false	interacts with	CCND1 (interacts with) FOXO3
0.996	0.242	0.999	0.9	0.838	0.0	0.0	interacts with	JAK2 (interacts with) STAT1	0.0	9606.ENSP00000371067	9606.ENSP00000354394	0.0	false	interacts with	JAK2 (interacts with) STAT1
0.767	0.054	0.783	0.0	0.091	0.0	0.0	interacts with	CCND1 (interacts with) STAT1	0.0	9606.ENSP00000227507	9606.ENSP00000354394	0.0	false	interacts with	CCND1 (interacts with) STAT1
0.392	0.086	0.848	0.75	0.0	0.0	0.0	interacts with	CDKN1A (interacts with) STAT5A	0.0	9606.ENSP00000384849	9606.ENSP00000341208	0.0	false	interacts with	CDKN1A (interacts with) STAT5A
0.997	0.134	0.999	0.9	0.802	0.0	0.0	interacts with	JAK2 (interacts with) STAT5A	0.0	9606.ENSP00000371067	9606.ENSP00000341208	0.0	false	interacts with	JAK2 (interacts with) STAT5A
0.994	0.072	0.995	0.0	0.294	0.0	0.0	interacts with	CDKN1A (interacts with) FOXO3	0.0	9606.ENSP00000384849	9606.ENSP00000339527	0.0	false	interacts with	CDKN1A (interacts with) FOXO3
0.754	0.1	0.769	0.0	0.0	0.0	0.0	interacts with	CCND1 (interacts with) CXCL12	0.0	9606.ENSP00000227507	9606.ENSP00000379140	0.0	false	interacts with	CCND1 (interacts with) CXCL12
0.213	0.087	0.962	0.9	0.537	0.0	0.578	interacts with	JAK2 (interacts with) PTK2	0.0	9606.ENSP00000371067	9606.ENSP00000341189	0.0	false	interacts with	JAK2 (interacts with) PTK2
0.555	0.075	0.858	0.0	0.683	0.0	0.0	interacts with	CTNNB1 (interacts with) PIK3R1	0.0	9606.ENSP00000495360	9606.ENSP00000428056	0.0	false	interacts with	CTNNB1 (interacts with) PIK3R1
0.683	0.079	0.852	0.5	0.11	0.0	0.0	interacts with	JAK2 (interacts with) NRAS	0.0	9606.ENSP00000371067	9606.ENSP00000358548	0.0	false	interacts with	JAK2 (interacts with) NRAS
0.78	0.058	0.791	0.0	0.071	0.0	0.0	interacts with	CCND1 (interacts with) NRAS	0.0	9606.ENSP00000227507	9606.ENSP00000358548	0.0	false	interacts with	CCND1 (interacts with) NRAS
0.947	0.0	0.977	0.5	0.226	0.0	0.0	interacts with	CDKN1A (interacts with) E2F1	0.0	9606.ENSP00000384849	9606.ENSP00000345571	0.0	false	interacts with	CDKN1A (interacts with) E2F1
0.731	0.049	0.742	0.0	0.073	0.0	0.0	interacts with	JAK2 (interacts with) MTOR	0.0	9606.ENSP00000371067	9606.ENSP00000354558	0.0	false	interacts with	JAK2 (interacts with) MTOR
0.707	0.103	0.94	0.5	0.6	0.0	0.0	interacts with	CDKN1A (interacts with) SMAD4	0.0	9606.ENSP00000384849	9606.ENSP00000341551	0.0	false	interacts with	CDKN1A (interacts with) SMAD4
0.488	0.075	0.843	0.0	0.696	0.0	0.0	interacts with	CTNNB1 (interacts with) IKBKB	0.0	9606.ENSP00000495360	9606.ENSP00000430684	0.0	false	interacts with	CTNNB1 (interacts with) IKBKB
0.659	0.064	0.792	0.4	0.0	0.0	0.0	interacts with	CCND1 (interacts with) SOX2	0.0	9606.ENSP00000227507	9606.ENSP00000323588	0.0	false	interacts with	CCND1 (interacts with) SOX2
0.809	0.099	0.917	0.4	0.299	0.0	0.633	interacts with	JAK2 (interacts with) SRC	0.0	9606.ENSP00000371067	9606.ENSP00000362680	0.0	false	interacts with	JAK2 (interacts with) SRC
0.599	0.105	0.765	0.4	0.0	0.0	0.0	interacts with	CDKN1A (interacts with) STAT1	0.0	9606.ENSP00000384849	9606.ENSP00000354394	0.0	false	interacts with	CDKN1A (interacts with) STAT1
0.916	0.138	0.944	0.0	0.292	0.0	0.0	interacts with	EGFR (interacts with) FN1	0.0	9606.ENSP00000275493	9606.ENSP00000346839	0.0	false	interacts with	EGFR (interacts with) FN1
0.413	0.078	0.714	0.5	0.069	0.0	0.0	interacts with	JAK2 (interacts with) PIK3CG	0.0	9606.ENSP00000371067	9606.ENSP00000419260	0.0	false	interacts with	JAK2 (interacts with) PIK3CG
0.765	0.086	0.94	0.4	0.591	0.0	0.0	interacts with	EGFR (interacts with) FOS	0.0	9606.ENSP00000275493	9606.ENSP00000306245	0.0	false	interacts with	EGFR (interacts with) FOS
0.802	0.0	0.802	0.0	0.0	0.0	0.0	interacts with	CCND1 (interacts with) MTOR	0.0	9606.ENSP00000227507	9606.ENSP00000354558	0.0	false	interacts with	CCND1 (interacts with) MTOR
0.658	0.092	0.831	0.5	0.0	0.0	0.0	interacts with	CDKN1A (interacts with) HSP90AB1	0.0	9606.ENSP00000384849	9606.ENSP00000360609	0.0	false	interacts with	CDKN1A (interacts with) HSP90AB1
0.916	0.096	0.966	0.0	0.593	0.0	0.0	interacts with	EGFR (interacts with) ITGB1	0.0	9606.ENSP00000275493	9606.ENSP00000379350	0.0	false	interacts with	EGFR (interacts with) ITGB1
0.639	0.122	0.831	0.0	0.51	0.0	0.0	interacts with	CDKN1A (interacts with) JUN	0.0	9606.ENSP00000384849	9606.ENSP00000360266	0.0	false	interacts with	CDKN1A (interacts with) JUN
0.937	0.058	0.985	0.5	0.567	0.0	0.0	interacts with	CTNNB1 (interacts with) MYC	0.0	9606.ENSP00000495360	9606.ENSP00000478887	0.0	false	interacts with	CTNNB1 (interacts with) MYC
0.777	0.063	0.985	0.9	0.397	0.0	0.0	interacts with	CTNNB1 (interacts with) IGF1R	0.0	9606.ENSP00000495360	9606.ENSP00000497069	0.0	false	interacts with	CTNNB1 (interacts with) IGF1R
0.859	0.082	0.993	0.9	0.526	0.0	0.0	interacts with	JAK2 (interacts with) SHC1	0.0	9606.ENSP00000371067	9606.ENSP00000401303	0.0	false	interacts with	JAK2 (interacts with) SHC1
0.634	0.095	0.987	0.9	0.671	0.0	0.0	interacts with	JAK2 (interacts with) PIK3R1	0.0	9606.ENSP00000371067	9606.ENSP00000428056	0.0	false	interacts with	JAK2 (interacts with) PIK3R1
0.851	0.042	0.975	0.0	0.84	0.0	0.0	interacts with	EGFR (interacts with) STAT1	0.0	9606.ENSP00000275493	9606.ENSP00000354394	0.0	false	interacts with	EGFR (interacts with) STAT1
0.324	0.091	0.935	0.9	0.069	0.0	0.0	interacts with	JAK2 (interacts with) PIK3CB	0.0	9606.ENSP00000371067	9606.ENSP00000501150	0.0	false	interacts with	JAK2 (interacts with) PIK3CB
0.674	0.104	0.841	0.5	0.0	0.0	0.665	interacts with	CCND1 (interacts with) CCNE1	0.0	9606.ENSP00000227507	9606.ENSP00000262643	0.0	false	interacts with	CCND1 (interacts with) CCNE1
0.972	0.113	0.989	0.0	0.585	0.0	0.571	interacts with	EGFR (interacts with) IGF1R	0.0	9606.ENSP00000275493	9606.ENSP00000497069	0.0	false	interacts with	EGFR (interacts with) IGF1R
0.809	0.141	0.841	0.0	0.106	0.0	0.0	interacts with	CCND1 (interacts with) EGFR	0.0	9606.ENSP00000227507	9606.ENSP00000275493	0.0	false	interacts with	CCND1 (interacts with) EGFR
0.992	0.059	0.998	0.5	0.625	0.0	0.0	interacts with	EZH2 (interacts with) SNAI1	0.0	9606.ENSP00000320147	9606.ENSP00000244050	0.0	false	interacts with	EZH2 (interacts with) SNAI1
0.564	0.0	0.986	0.9	0.723	0.0	0.576	interacts with	EGFR (interacts with) JAK2	0.0	9606.ENSP00000275493	9606.ENSP00000371067	0.0	false	interacts with	EGFR (interacts with) JAK2
0.766	0.07	0.773	0.0	0.0	0.0	0.0	interacts with	EZH2 (interacts with) TWIST1	0.0	9606.ENSP00000320147	9606.ENSP00000242261	0.0	false	interacts with	EZH2 (interacts with) TWIST1
0.842	0.0	0.993	0.9	0.622	0.0	0.0	interacts with	EGFR (interacts with) PIK3CB	0.0	9606.ENSP00000275493	9606.ENSP00000501150	0.0	false	interacts with	EGFR (interacts with) PIK3CB
0.76	0.055	0.852	0.4	0.0	0.0	0.0	interacts with	CCND1 (interacts with) JAK2	0.0	9606.ENSP00000227507	9606.ENSP00000371067	0.0	false	interacts with	CCND1 (interacts with) JAK2
0.919	0.0	0.991	0.9	0.0	0.0	0.0	interacts with	EGFR (interacts with) IGF1	0.0	9606.ENSP00000275493	9606.ENSP00000376637	0.0	false	interacts with	EGFR (interacts with) IGF1
0.626	0.0	0.808	0.0	0.51	0.0	0.0	interacts with	CDKN1A (interacts with) MAPK8	0.0	9606.ENSP00000384849	9606.ENSP00000378974	0.0	false	interacts with	CDKN1A (interacts with) MAPK8
0.796	0.056	0.851	0.0	0.292	0.0	0.0	interacts with	CCND1 (interacts with) CDH1	0.0	9606.ENSP00000227507	9606.ENSP00000261769	0.0	false	interacts with	CCND1 (interacts with) CDH1
0.899	0.053	0.991	0.9	0.249	0.0	0.0	interacts with	EGFR (interacts with) NRAS	0.0	9606.ENSP00000275493	9606.ENSP00000358548	0.0	false	interacts with	EGFR (interacts with) NRAS
0.964	0.043	0.973	0.0	0.297	0.0	0.0	interacts with	EZH2 (interacts with) STAT3	0.0	9606.ENSP00000320147	9606.ENSP00000264657	0.0	false	interacts with	EZH2 (interacts with) STAT3
0.978	0.25	0.996	0.0	0.806	0.0	0.582	interacts with	EGFR (interacts with) MET	0.0	9606.ENSP00000275493	9606.ENSP00000317272	0.0	false	interacts with	EGFR (interacts with) MET
0.958	0.0	0.998	0.9	0.771	0.0	0.0	interacts with	JUN (interacts with) MAPK1	0.0	9606.ENSP00000360266	9606.ENSP00000215832	0.0	false	interacts with	JUN (interacts with) MAPK1
0.63	0.12	0.823	0.5	0.0	0.0	0.0	interacts with	JUN (interacts with) SNAI1	0.0	9606.ENSP00000360266	9606.ENSP00000244050	0.0	false	interacts with	JUN (interacts with) SNAI1
0.776	0.085	0.899	0.5	0.13	0.0	0.0	interacts with	EZH2 (interacts with) TP53	0.0	9606.ENSP00000320147	9606.ENSP00000269305	0.0	false	interacts with	EZH2 (interacts with) TP53
0.932	0.0	0.998	0.9	0.836	0.0	0.0	interacts with	EGFR (interacts with) STAT5A	0.0	9606.ENSP00000275493	9606.ENSP00000341208	0.0	false	interacts with	EGFR (interacts with) STAT5A
0.901	0.042	0.998	0.9	0.9	0.0	0.0	interacts with	EGFR (interacts with) PIK3R1	0.0	9606.ENSP00000275493	9606.ENSP00000428056	0.0	false	interacts with	EGFR (interacts with) PIK3R1
0.719	0.087	0.875	0.4	0.287	0.0	0.0	interacts with	CCND1 (interacts with) SRC	0.0	9606.ENSP00000227507	9606.ENSP00000362680	0.0	false	interacts with	CCND1 (interacts with) SRC
0.994	0.067	0.999	0.9	0.995	0.0	0.0	interacts with	EGFR (interacts with) SHC1	0.0	9606.ENSP00000275493	9606.ENSP00000401303	0.0	false	interacts with	EGFR (interacts with) SHC1
0.993	0.054	0.998	0.0	0.837	0.0	0.0	interacts with	EGFR (interacts with) HSP90AB1	0.0	9606.ENSP00000275493	9606.ENSP00000360609	0.0	false	interacts with	EGFR (interacts with) HSP90AB1
0.988	0.042	0.999	0.9	0.928	0.0	0.665	interacts with	EGFR (interacts with) SRC	0.0	9606.ENSP00000275493	9606.ENSP00000362680	0.0	false	interacts with	EGFR (interacts with) SRC
0.79	0.042	0.919	0.5	0.292	0.0	0.0	interacts with	CCND1 (interacts with) JUN	0.0	9606.ENSP00000227507	9606.ENSP00000360266	0.0	false	interacts with	CCND1 (interacts with) JUN
0.945	0.105	0.981	0.5	0.32	0.0	0.0	interacts with	CDKN1A (interacts with) MYC	0.0	9606.ENSP00000384849	9606.ENSP00000478887	0.0	false	interacts with	CDKN1A (interacts with) MYC
0.933	0.06	0.966	0.5	0.049	0.0	0.0	interacts with	CDKN1A (interacts with) CDKN2A	0.0	9606.ENSP00000384849	9606.ENSP00000418915	0.0	false	interacts with	CDKN1A (interacts with) CDKN2A
0.993	0.061	0.995	0.0	0.328	0.0	0.0	interacts with	JUN (interacts with) STAT3	0.0	9606.ENSP00000360266	9606.ENSP00000264657	0.0	false	interacts with	JUN (interacts with) STAT3
0.799	0.055	0.942	0.5	0.469	0.0	0.0	interacts with	CCND1 (interacts with) FOS	0.0	9606.ENSP00000227507	9606.ENSP00000306245	0.0	false	interacts with	CCND1 (interacts with) FOS
0.876	0.062	0.938	0.5	0.068	0.0	0.0	interacts with	CCND1 (interacts with) E2F1	0.0	9606.ENSP00000227507	9606.ENSP00000345571	0.0	false	interacts with	CCND1 (interacts with) E2F1
0.926	0.086	0.999	0.9	0.994	0.0	0.597	interacts with	EGFR (interacts with) PTK2	0.0	9606.ENSP00000275493	9606.ENSP00000341189	0.0	false	interacts with	EGFR (interacts with) PTK2
0.928	0.0	0.946	0.0	0.292	0.0	0.0	interacts with	CCND1 (interacts with) TP53	0.0	9606.ENSP00000227507	9606.ENSP00000269305	0.0	false	interacts with	CCND1 (interacts with) TP53
0.762	0.072	0.77	0.0	0.045	0.0	0.0	interacts with	EZH2 (interacts with) SOX2	0.0	9606.ENSP00000320147	9606.ENSP00000323588	0.0	false	interacts with	EZH2 (interacts with) SOX2
0.95	0.067	0.969	0.4	0.0	0.0	0.0	interacts with	CCND1 (interacts with) MYC	0.0	9606.ENSP00000227507	9606.ENSP00000478887	0.0	false	interacts with	CCND1 (interacts with) MYC
0.673	0.043	0.768	0.0	0.318	0.0	0.0	interacts with	EZH2 (interacts with) JAK2	0.0	9606.ENSP00000320147	9606.ENSP00000371067	0.0	false	interacts with	EZH2 (interacts with) JAK2
0.992	0.0	0.997	0.5	0.324	0.0	0.0	interacts with	JUN (interacts with) TP53	0.0	9606.ENSP00000360266	9606.ENSP00000269305	0.0	false	interacts with	JUN (interacts with) TP53
0.788	0.124	0.811	0.0	0.063	0.0	0.0	interacts with	EZH2 (interacts with) NRAS	0.0	9606.ENSP00000320147	9606.ENSP00000358548	0.0	false	interacts with	EZH2 (interacts with) NRAS
0.898	0.054	0.98	0.5	0.644	0.0	0.0	interacts with	CCND1 (interacts with) STAT3	0.0	9606.ENSP00000227507	9606.ENSP00000264657	0.0	false	interacts with	CCND1 (interacts with) STAT3
0.672	0.057	0.813	0.4	0.113	0.0	0.0	interacts with	HSP90AB1 (interacts with) MAPK1	0.0	9606.ENSP00000360609	9606.ENSP00000215832	0.0	false	interacts with	HSP90AB1 (interacts with) MAPK1
0.926	0.073	0.972	0.5	0.3	0.0	0.0	interacts with	CCND1 (interacts with) CTNNB1	0.0	9606.ENSP00000227507	9606.ENSP00000495360	0.0	false	interacts with	CCND1 (interacts with) CTNNB1
0.701	0.055	0.721	0.0	0.091	0.0	0.0	interacts with	JUN (interacts with) STAT5A	0.0	9606.ENSP00000360266	9606.ENSP00000341208	0.0	false	interacts with	JUN (interacts with) STAT5A
0.803	0.0	0.987	0.9	0.409	0.0	0.0	interacts with	CCND1 (interacts with) GSK3B	0.0	9606.ENSP00000227507	9606.ENSP00000324806	0.0	false	interacts with	CCND1 (interacts with) GSK3B
0.173	0.117	0.715	0.5	0.312	0.0	0.632	interacts with	EGR1 (interacts with) SNAI1	0.0	9606.ENSP00000239938	9606.ENSP00000244050	0.0	false	interacts with	EGR1 (interacts with) SNAI1
0.896	0.043	0.896	0.0	0.048	0.0	0.0	interacts with	EZH2 (interacts with) STAT5A	0.0	9606.ENSP00000320147	9606.ENSP00000341208	0.0	false	interacts with	EZH2 (interacts with) STAT5A
0.425	0.087	0.946	0.9	0.099	0.0	0.0	interacts with	EGR1 (interacts with) MAPK1	0.0	9606.ENSP00000239938	9606.ENSP00000215832	0.0	false	interacts with	EGR1 (interacts with) MAPK1
0.717	0.0	0.852	0.5	0.0	0.0	0.0	interacts with	EZH2 (interacts with) JUN	0.0	9606.ENSP00000320147	9606.ENSP00000360266	0.0	false	interacts with	EZH2 (interacts with) JUN
0.987	0.0	0.989	0.0	0.166	0.0	0.0	interacts with	JUN (interacts with) SMAD4	0.0	9606.ENSP00000360266	9606.ENSP00000341551	0.0	false	interacts with	JUN (interacts with) SMAD4
0.94	0.097	0.984	0.0	0.742	0.0	0.0	interacts with	EZH2 (interacts with) MYC	0.0	9606.ENSP00000320147	9606.ENSP00000478887	0.0	false	interacts with	EZH2 (interacts with) MYC
0.697	0.0	0.715	0.0	0.098	0.0	0.0	interacts with	JUN (interacts with) MTOR	0.0	9606.ENSP00000360266	9606.ENSP00000354558	0.0	false	interacts with	JUN (interacts with) MTOR
0.586	0.086	0.969	0.9	0.292	0.0	0.0	interacts with	BCL2 (interacts with) MAPK1	0.0	9606.ENSP00000381185	9606.ENSP00000215832	0.0	false	interacts with	BCL2 (interacts with) MAPK1
0.751	0.062	0.761	0.0	0.058	0.0	0.0	interacts with	EGR1 (interacts with) STAT3	0.0	9606.ENSP00000239938	9606.ENSP00000264657	0.0	false	interacts with	EGR1 (interacts with) STAT3
0.869	0.055	0.91	0.0	0.328	0.0	0.0	interacts with	JUN (interacts with) STAT1	0.0	9606.ENSP00000360266	9606.ENSP00000354394	0.0	false	interacts with	JUN (interacts with) STAT1
0.461	0.147	0.963	0.9	0.303	0.0	0.0	interacts with	FOXO3 (interacts with) MAPK1	0.0	9606.ENSP00000339527	9606.ENSP00000215832	0.0	false	interacts with	FOXO3 (interacts with) MAPK1
0.946	0.0	0.998	0.9	0.726	0.0	0.0	interacts with	CCND1 (interacts with) CDKN2A	0.0	9606.ENSP00000227507	9606.ENSP00000418915	0.0	false	interacts with	CCND1 (interacts with) CDKN2A
0.43	0.067	0.798	0.5	0.331	0.0	0.0	interacts with	EGR1 (interacts with) EZH2	0.0	9606.ENSP00000239938	9606.ENSP00000320147	0.0	false	interacts with	EGR1 (interacts with) EZH2
0.718	0.0	0.718	0.0	0.0	0.0	0.0	interacts with	HSP90AB1 (interacts with) IL1B	0.0	9606.ENSP00000360609	9606.ENSP00000263341	0.0	false	interacts with	HSP90AB1 (interacts with) IL1B
0.995	0.118	0.999	0.9	0.996	0.0	0.0	interacts with	CCND1 (interacts with) CDKN1A	0.0	9606.ENSP00000227507	9606.ENSP00000384849	0.0	false	interacts with	CCND1 (interacts with) CDKN1A
0.994	0.057	0.995	0.0	0.248	0.0	0.0	interacts with	HSP90AB1 (interacts with) TP53	0.0	9606.ENSP00000360609	9606.ENSP00000269305	0.0	false	interacts with	HSP90AB1 (interacts with) TP53
0.756	0.0	0.756	0.0	0.0	0.0	0.0	interacts with	JUN (interacts with) MYD88	0.0	9606.ENSP00000360266	9606.ENSP00000498321	0.0	false	interacts with	JUN (interacts with) MYD88
0.881	0.116	0.89	0.0	0.0	0.0	0.0	interacts with	HSP90AB1 (interacts with) STAT3	0.0	9606.ENSP00000360609	9606.ENSP00000264657	0.0	false	interacts with	HSP90AB1 (interacts with) STAT3
0.667	0.086	0.837	0.5	0.058	0.0	0.0	interacts with	EGR1 (interacts with) STAT1	0.0	9606.ENSP00000239938	9606.ENSP00000354394	0.0	false	interacts with	EGR1 (interacts with) STAT1
0.795	0.069	0.808	0.0	0.073	0.0	0.0	interacts with	JUN (interacts with) RHOA	0.0	9606.ENSP00000360266	9606.ENSP00000400175	0.0	false	interacts with	JUN (interacts with) RHOA
0.738	0.0	0.752	0.0	0.092	0.0	0.0	interacts with	CCNE1 (interacts with) EGFR	0.0	9606.ENSP00000262643	9606.ENSP00000275493	0.0	false	interacts with	CCNE1 (interacts with) EGFR
0.787	0.081	0.978	0.9	0.0	0.0	0.0	interacts with	FOXO3 (interacts with) STAT3	0.0	9606.ENSP00000339527	9606.ENSP00000264657	0.0	false	interacts with	FOXO3 (interacts with) STAT3
0.378	0.0	0.748	0.0	0.61	0.0	0.0	interacts with	CCNE1 (interacts with) GSK3B	0.0	9606.ENSP00000262643	9606.ENSP00000324806	0.0	false	interacts with	CCNE1 (interacts with) GSK3B
0.867	0.084	0.873	0.0	0.045	0.0	0.0	interacts with	EGR1 (interacts with) MYC	0.0	9606.ENSP00000239938	9606.ENSP00000478887	0.0	false	interacts with	EGR1 (interacts with) MYC
0.957	0.052	0.958	0.0	0.0	0.0	0.0	interacts with	BCL2 (interacts with) CCND1	0.0	9606.ENSP00000381185	9606.ENSP00000227507	0.0	false	interacts with	BCL2 (interacts with) CCND1
0.745	0.044	0.9	0.0	0.625	0.0	0.0	interacts with	MAPK8 (interacts with) STAT3	0.0	9606.ENSP00000378974	9606.ENSP00000264657	0.0	false	interacts with	MAPK8 (interacts with) STAT3
0.991	0.0	0.998	0.0	0.776	0.0	0.0	interacts with	FOXO3 (interacts with) TP53	0.0	9606.ENSP00000339527	9606.ENSP00000269305	0.0	false	interacts with	FOXO3 (interacts with) TP53
0.653	0.304	0.762	0.0	0.094	0.0	0.0	interacts with	FOXO3 (interacts with) GSK3B	0.0	9606.ENSP00000339527	9606.ENSP00000324806	0.0	false	interacts with	FOXO3 (interacts with) GSK3B
0.861	0.086	0.997	0.9	0.845	0.0	0.0	interacts with	MAPK8 (interacts with) TP53	0.0	9606.ENSP00000378974	9606.ENSP00000269305	0.0	false	interacts with	MAPK8 (interacts with) TP53
0.779	0.072	0.814	0.0	0.167	0.0	0.0	interacts with	CCNE1 (interacts with) CDKN2A	0.0	9606.ENSP00000262643	9606.ENSP00000418915	0.0	false	interacts with	CCNE1 (interacts with) CDKN2A
0.765	0.057	0.969	0.5	0.759	0.0	0.0	interacts with	EGR1 (interacts with) TP53	0.0	9606.ENSP00000239938	9606.ENSP00000269305	0.0	false	interacts with	EGR1 (interacts with) TP53
0.736	0.0	0.736	0.0	0.0	0.0	0.0	interacts with	BCL2 (interacts with) CDH1	0.0	9606.ENSP00000381185	9606.ENSP00000261769	0.0	false	interacts with	BCL2 (interacts with) CDH1
0.628	0.095	0.701	0.0	0.184	0.0	0.0	interacts with	FOXO3 (interacts with) PIK3CB	0.0	9606.ENSP00000339527	9606.ENSP00000501150	0.0	false	interacts with	FOXO3 (interacts with) PIK3CB
0.783	0.089	0.908	0.5	0.185	0.0	0.0	interacts with	CCNE1 (interacts with) MYC	0.0	9606.ENSP00000262643	9606.ENSP00000478887	0.0	false	interacts with	CCNE1 (interacts with) MYC
0.799	0.103	0.98	0.9	0.0	0.0	0.0	interacts with	MAPK8 (interacts with) SMAD4	0.0	9606.ENSP00000378974	9606.ENSP00000341551	0.0	false	interacts with	MAPK8 (interacts with) SMAD4
0.951	0.825	0.995	0.5	0.066	0.0	0.0	interacts with	EGR1 (interacts with) FOS	0.0	9606.ENSP00000239938	9606.ENSP00000306245	0.0	false	interacts with	EGR1 (interacts with) FOS
0.914	0.788	0.99	0.5	0.091	0.0	0.0	interacts with	EGR1 (interacts with) JUN	0.0	9606.ENSP00000239938	9606.ENSP00000360266	0.0	false	interacts with	EGR1 (interacts with) JUN
0.788	0.202	0.942	0.5	0.401	0.0	0.0	interacts with	CCNE1 (interacts with) E2F1	0.0	9606.ENSP00000262643	9606.ENSP00000345571	0.0	false	interacts with	CCNE1 (interacts with) E2F1
0.298	0.129	0.94	0.9	0.145	0.0	0.0	interacts with	MAPK8 (interacts with) NRAS	0.0	9606.ENSP00000378974	9606.ENSP00000358548	0.0	false	interacts with	MAPK8 (interacts with) NRAS
0.743	0.072	0.751	0.0	0.0	0.0	0.0	interacts with	CXCL12 (interacts with) HGF	0.0	9606.ENSP00000379140	9606.ENSP00000222390	0.0	false	interacts with	CXCL12 (interacts with) HGF
0.743	0.049	0.747	0.0	0.05	0.0	0.0	interacts with	FOXO3 (interacts with) MTOR	0.0	9606.ENSP00000339527	9606.ENSP00000354558	0.0	false	interacts with	FOXO3 (interacts with) MTOR
0.882	0.0	0.926	0.4	0.0	0.0	0.0	interacts with	CCNE1 (interacts with) TP53	0.0	9606.ENSP00000262643	9606.ENSP00000269305	0.0	false	interacts with	CCNE1 (interacts with) TP53
0.571	0.098	0.702	0.0	0.292	0.0	0.0	interacts with	MAPK8 (interacts with) MTOR	0.0	9606.ENSP00000378974	9606.ENSP00000354558	0.0	false	interacts with	MAPK8 (interacts with) MTOR
0.578	0.054	0.959	0.9	0.094	0.0	0.576	interacts with	MAPK8 (interacts with) SRC	0.0	9606.ENSP00000378974	9606.ENSP00000362680	0.0	false	interacts with	MAPK8 (interacts with) SRC
0.742	0.087	0.755	0.0	0.0	0.0	0.0	interacts with	CXCL12 (interacts with) IL1B	0.0	9606.ENSP00000379140	9606.ENSP00000263341	0.0	false	interacts with	CXCL12 (interacts with) IL1B
0.753	0.067	0.773	0.0	0.094	0.0	0.0	interacts with	FOXO3 (interacts with) JUN	0.0	9606.ENSP00000339527	9606.ENSP00000360266	0.0	false	interacts with	FOXO3 (interacts with) JUN
0.737	0.062	0.974	0.9	0.085	0.0	0.0	interacts with	JUN (interacts with) SRC	0.0	9606.ENSP00000360266	9606.ENSP00000362680	0.0	false	interacts with	JUN (interacts with) SRC
0.922	0.079	0.97	0.0	0.626	0.0	0.0	interacts with	JUN (interacts with) MYC	0.0	9606.ENSP00000360266	9606.ENSP00000478887	0.0	false	interacts with	JUN (interacts with) MYC
0.805	0.055	0.808	0.0	0.0	0.0	0.0	interacts with	BCL2 (interacts with) IL1B	0.0	9606.ENSP00000381185	9606.ENSP00000263341	0.0	false	interacts with	BCL2 (interacts with) IL1B
0.722	0.054	0.752	0.0	0.131	0.0	0.0	interacts with	HSP90AB1 (interacts with) JUN	0.0	9606.ENSP00000360609	9606.ENSP00000360266	0.0	false	interacts with	HSP90AB1 (interacts with) JUN
0.978	0.049	0.999	0.9	0.997	0.0	0.0	interacts with	JUN (interacts with) MAPK8	0.0	9606.ENSP00000360266	9606.ENSP00000378974	0.0	false	interacts with	JUN (interacts with) MAPK8
0.79	0.0	0.79	0.0	0.0	0.0	0.0	interacts with	CXCL12 (interacts with) EGF	0.0	9606.ENSP00000379140	9606.ENSP00000265171	0.0	false	interacts with	CXCL12 (interacts with) EGF
0.84	0.0	0.959	0.75	0.056	0.0	0.0	interacts with	BCL2 (interacts with) STAT3	0.0	9606.ENSP00000381185	9606.ENSP00000264657	0.0	false	interacts with	BCL2 (interacts with) STAT3
0.893	0.067	0.896	0.0	0.0	0.0	0.0	interacts with	CXCL12 (interacts with) FGF2	0.0	9606.ENSP00000379140	9606.ENSP00000264498	0.0	false	interacts with	CXCL12 (interacts with) FGF2
0.784	0.103	0.998	0.0	0.994	0.0	0.0	interacts with	HSP90AB1 (interacts with) MTOR	0.0	9606.ENSP00000360609	9606.ENSP00000354558	0.0	false	interacts with	HSP90AB1 (interacts with) MTOR
0.803	0.0	0.803	0.0	0.0	0.0	0.0	interacts with	FOXO3 (interacts with) IGF1	0.0	9606.ENSP00000339527	9606.ENSP00000376637	0.0	false	interacts with	FOXO3 (interacts with) IGF1
0.771	0.049	0.846	0.0	0.35	0.0	0.0	interacts with	CDKN2A (interacts with) MAPK1	0.0	9606.ENSP00000418915	9606.ENSP00000215832	0.0	false	interacts with	CDKN2A (interacts with) MAPK1
0.682	0.087	0.709	0.0	0.079	0.0	0.0	interacts with	MAPK8 (interacts with) MYD88	0.0	9606.ENSP00000378974	9606.ENSP00000498321	0.0	false	interacts with	MAPK8 (interacts with) MYD88
0.793	0.102	0.831	0.0	0.164	0.0	0.0	interacts with	HSP90AB1 (interacts with) STAT1	0.0	9606.ENSP00000360609	9606.ENSP00000354394	0.0	false	interacts with	HSP90AB1 (interacts with) STAT1
0.888	0.105	0.999	0.9	0.996	0.0	0.0	interacts with	CCNE1 (interacts with) CDKN1A	0.0	9606.ENSP00000262643	9606.ENSP00000384849	0.0	false	interacts with	CCNE1 (interacts with) CDKN1A
0.999	0.103	0.999	0.9	0.869	0.0	0.0	interacts with	BCL2 (interacts with) TP53	0.0	9606.ENSP00000381185	9606.ENSP00000269305	0.0	false	interacts with	BCL2 (interacts with) TP53
0.895	0.067	0.897	0.0	0.0	0.0	0.0	interacts with	CXCL12 (interacts with) EGFR	0.0	9606.ENSP00000379140	9606.ENSP00000275493	0.0	false	interacts with	CXCL12 (interacts with) EGFR
0.791	0.0	0.791	0.0	0.0	0.0	0.0	interacts with	CDKN2A (interacts with) PIK3CA	0.0	9606.ENSP00000418915	9606.ENSP00000263967	0.0	false	interacts with	CDKN2A (interacts with) PIK3CA
0.838	0.048	0.839	0.0	0.0	0.0	0.0	interacts with	BCL2 (interacts with) EGFR	0.0	9606.ENSP00000381185	9606.ENSP00000275493	0.0	false	interacts with	BCL2 (interacts with) EGFR
0.53	0.092	0.988	0.9	0.769	0.0	0.0	interacts with	MAPK8 (interacts with) RHOA	0.0	9606.ENSP00000378974	9606.ENSP00000400175	0.0	false	interacts with	MAPK8 (interacts with) RHOA
0.624	0.084	0.874	0.54	0.299	0.0	0.0	interacts with	FOXO3 (interacts with) MYC	0.0	9606.ENSP00000339527	9606.ENSP00000478887	0.0	false	interacts with	FOXO3 (interacts with) MYC
0.902	0.0	0.902	0.0	0.0	0.0	0.0	interacts with	CXCL12 (interacts with) MET	0.0	9606.ENSP00000379140	9606.ENSP00000317272	0.0	false	interacts with	CXCL12 (interacts with) MET
0.97	0.0	0.999	0.9	0.874	0.0	0.0	interacts with	CDKN2A (interacts with) TP53	0.0	9606.ENSP00000418915	9606.ENSP00000269305	0.0	false	interacts with	CDKN2A (interacts with) TP53
0.525	0.06	0.954	0.9	0.099	0.0	0.0	interacts with	FOXO3 (interacts with) MAPK8	0.0	9606.ENSP00000339527	9606.ENSP00000378974	0.0	false	interacts with	FOXO3 (interacts with) MAPK8
0.831	0.112	0.884	0.0	0.292	0.0	0.0	interacts with	CXCL12 (interacts with) FN1	0.0	9606.ENSP00000379140	9606.ENSP00000346839	0.0	false	interacts with	CXCL12 (interacts with) FN1
0.908	0.157	0.979	0.5	0.525	0.0	0.0	interacts with	FOXO3 (interacts with) SMAD4	0.0	9606.ENSP00000339527	9606.ENSP00000341551	0.0	false	interacts with	FOXO3 (interacts with) SMAD4
0.861	0.123	0.89	0.0	0.174	0.0	0.0	interacts with	HSP90AB1 (interacts with) MYC	0.0	9606.ENSP00000360609	9606.ENSP00000478887	0.0	false	interacts with	HSP90AB1 (interacts with) MYC
0.784	0.0	0.784	0.0	0.0	0.0	0.0	interacts with	BCL2 (interacts with) FOS	0.0	9606.ENSP00000381185	9606.ENSP00000306245	0.0	false	interacts with	BCL2 (interacts with) FOS
0.575	0.089	0.789	0.5	0.0	0.0	0.0	interacts with	CXCL12 (interacts with) SRC	0.0	9606.ENSP00000379140	9606.ENSP00000362680	0.0	false	interacts with	CXCL12 (interacts with) SRC
0.906	0.069	0.91	0.0	0.045	0.0	0.0	interacts with	CDKN2A (interacts with) EGFR	0.0	9606.ENSP00000418915	9606.ENSP00000275493	0.0	false	interacts with	CDKN2A (interacts with) EGFR
0.663	0.06	0.989	0.9	0.694	0.0	0.0	interacts with	FOXO3 (interacts with) IKBKB	0.0	9606.ENSP00000339527	9606.ENSP00000430684	0.0	false	interacts with	FOXO3 (interacts with) IKBKB
0.909	0.065	0.976	0.0	0.74	0.0	0.0	interacts with	HSP90AB1 (interacts with) IKBKB	0.0	9606.ENSP00000360609	9606.ENSP00000430684	0.0	false	interacts with	HSP90AB1 (interacts with) IKBKB
0.795	0.277	0.845	0.0	0.0	0.0	0.0	interacts with	CXCL12 (interacts with) IGF1	0.0	9606.ENSP00000379140	9606.ENSP00000376637	0.0	false	interacts with	CXCL12 (interacts with) IGF1
0.993	0.042	0.995	0.0	0.301	0.0	0.0	interacts with	HSP90AB1 (interacts with) SRC	0.0	9606.ENSP00000360609	9606.ENSP00000362680	0.0	false	interacts with	HSP90AB1 (interacts with) SRC
0.992	0.049	0.992	0.0	0.0	0.0	0.0	interacts with	FOXO3 (interacts with) PTK2	0.0	9606.ENSP00000339527	9606.ENSP00000341189	0.0	false	interacts with	FOXO3 (interacts with) PTK2
0.705	0.044	0.706	0.0	0.041	0.0	0.0	interacts with	CDKN2A (interacts with) SOX2	0.0	9606.ENSP00000418915	9606.ENSP00000323588	0.0	false	interacts with	CDKN2A (interacts with) SOX2
0.796	0.055	0.813	0.0	0.106	0.0	0.0	interacts with	CDKN2A (interacts with) EZH2	0.0	9606.ENSP00000418915	9606.ENSP00000320147	0.0	false	interacts with	CDKN2A (interacts with) EZH2
0.756	0.0	0.76	0.0	0.059	0.0	0.0	interacts with	CDKN2A (interacts with) FOXO3	0.0	9606.ENSP00000418915	9606.ENSP00000339527	0.0	false	interacts with	CDKN2A (interacts with) FOXO3
0.999	0.085	0.999	0.9	0.634	0.0	0.0	interacts with	CXCL12 (interacts with) CXCR4	0.0	9606.ENSP00000379140	9606.ENSP00000386884	0.0	false	interacts with	CXCL12 (interacts with) CXCR4
0.921	0.067	0.969	0.0	0.621	0.0	0.0	interacts with	CDKN2A (interacts with) E2F1	0.0	9606.ENSP00000418915	9606.ENSP00000345571	0.0	false	interacts with	CDKN2A (interacts with) E2F1
0.85	0.042	0.851	0.0	0.046	0.0	0.0	interacts with	CDKN2A (interacts with) SMAD4	0.0	9606.ENSP00000418915	9606.ENSP00000341551	0.0	false	interacts with	CDKN2A (interacts with) SMAD4
0.729	0.049	0.731	0.0	0.0	0.0	0.0	interacts with	BCL2 (interacts with) GSK3B	0.0	9606.ENSP00000381185	9606.ENSP00000324806	0.0	false	interacts with	BCL2 (interacts with) GSK3B
0.73	0.0	0.73	0.0	0.0	0.0	0.0	interacts with	BCL2 (interacts with) FOXO3	0.0	9606.ENSP00000381185	9606.ENSP00000339527	0.0	false	interacts with	BCL2 (interacts with) FOXO3
0.778	0.0	0.778	0.0	0.0	0.0	0.0	interacts with	BCL2 (interacts with) E2F1	0.0	9606.ENSP00000381185	9606.ENSP00000345571	0.0	false	interacts with	BCL2 (interacts with) E2F1
0.76	0.072	0.772	0.0	0.056	0.0	0.0	interacts with	BCL2 (interacts with) STAT5A	0.0	9606.ENSP00000381185	9606.ENSP00000341208	0.0	false	interacts with	BCL2 (interacts with) STAT5A
0.776	0.051	0.779	0.0	0.0	0.0	0.0	interacts with	CDKN2A (interacts with) JUN	0.0	9606.ENSP00000418915	9606.ENSP00000360266	0.0	false	interacts with	CDKN2A (interacts with) JUN
0.837	0.055	0.984	0.9	0.102	0.0	0.0	interacts with	CDKN2A (interacts with) NRAS	0.0	9606.ENSP00000418915	9606.ENSP00000358548	0.0	false	interacts with	CDKN2A (interacts with) NRAS
0.785	0.0	0.785	0.0	0.0	0.0	0.0	interacts with	BCL2 (interacts with) FN1	0.0	9606.ENSP00000381185	9606.ENSP00000346839	0.0	false	interacts with	BCL2 (interacts with) FN1
0.73	0.042	0.745	0.0	0.095	0.0	0.0	interacts with	CDKN2A (interacts with) SRC	0.0	9606.ENSP00000418915	9606.ENSP00000362680	0.0	false	interacts with	CDKN2A (interacts with) SRC
0.998	0.0	0.999	0.9	0.996	0.0	0.0	interacts with	BCL2 (interacts with) BECN1	0.0	9606.ENSP00000381185	9606.ENSP00000355231	0.0	false	interacts with	BCL2 (interacts with) BECN1
0.765	0.0	0.765	0.0	0.0	0.0	0.0	interacts with	BCL2 (interacts with) MTOR	0.0	9606.ENSP00000381185	9606.ENSP00000354558	0.0	false	interacts with	BCL2 (interacts with) MTOR
0.772	0.049	0.838	0.0	0.314	0.0	0.0	interacts with	CDKN2A (interacts with) MAPK8	0.0	9606.ENSP00000418915	9606.ENSP00000378974	0.0	false	interacts with	CDKN2A (interacts with) MAPK8
0.763	0.0	0.764	0.0	0.045	0.0	0.0	interacts with	BCL2 (interacts with) NRAS	0.0	9606.ENSP00000381185	9606.ENSP00000358548	0.0	false	interacts with	BCL2 (interacts with) NRAS
0.862	0.056	0.93	0.5	0.053	0.0	0.0	interacts with	CDKN2A (interacts with) CTNNB1	0.0	9606.ENSP00000418915	9606.ENSP00000495360	0.0	false	interacts with	CDKN2A (interacts with) CTNNB1
0.927	0.047	0.927	0.0	0.0	0.0	0.0	interacts with	BCL2 (interacts with) JUN	0.0	9606.ENSP00000381185	9606.ENSP00000360266	0.0	false	interacts with	BCL2 (interacts with) JUN
0.872	0.118	0.988	0.9	0.11	0.0	0.593	interacts with	AKT1 (interacts with) MAPK1	0.0	9606.ENSP00000451828	9606.ENSP00000215832	0.0	false	interacts with	AKT1 (interacts with) MAPK1
0.929	0.055	0.998	0.9	0.783	0.0	0.0	interacts with	CDKN2A (interacts with) MYC	0.0	9606.ENSP00000418915	9606.ENSP00000478887	0.0	false	interacts with	CDKN2A (interacts with) MYC
0.77	0.06	0.775	0.0	0.0	0.0	0.0	interacts with	BCL2 (interacts with) HSP90AB1	0.0	9606.ENSP00000381185	9606.ENSP00000360609	0.0	false	interacts with	BCL2 (interacts with) HSP90AB1
0.984	0.0	0.999	0.9	0.863	0.0	0.894	interacts with	BCL2 (interacts with) BCL2L1	0.0	9606.ENSP00000381185	9606.ENSP00000365230	0.0	false	interacts with	BCL2 (interacts with) BCL2L1
0.856	0.067	0.86	0.0	0.0	0.0	0.0	interacts with	BCL2 (interacts with) SRC	0.0	9606.ENSP00000381185	9606.ENSP00000362680	0.0	false	interacts with	BCL2 (interacts with) SRC
0.33	0.049	0.877	0.75	0.32	0.0	0.0	interacts with	CEBPB (interacts with) MAPK1	0.0	9606.ENSP00000305422	9606.ENSP00000215832	0.0	false	interacts with	CEBPB (interacts with) MAPK1
0.707	0.085	0.72	0.0	0.0	0.0	0.0	interacts with	BCL2 (interacts with) JAK2	0.0	9606.ENSP00000381185	9606.ENSP00000371067	0.0	false	interacts with	BCL2 (interacts with) JAK2
0.761	0.0	0.882	0.5	0.096	0.0	0.0	interacts with	AKT1 (interacts with) HGF	0.0	9606.ENSP00000451828	9606.ENSP00000222390	0.0	false	interacts with	AKT1 (interacts with) HGF
0.751	0.088	0.885	0.0	0.535	0.0	0.0	interacts with	CEBPB (interacts with) EGR1	0.0	9606.ENSP00000305422	9606.ENSP00000239938	0.0	false	interacts with	CEBPB (interacts with) EGR1
0.677	0.128	0.971	0.9	0.093	0.0	0.0	interacts with	AKT1 (interacts with) PIK3R2	0.0	9606.ENSP00000451828	9606.ENSP00000222254	0.0	false	interacts with	AKT1 (interacts with) PIK3R2
0.92	0.17	0.984	0.7	0.3	0.0	0.0	interacts with	CEBPB (interacts with) STAT3	0.0	9606.ENSP00000305422	9606.ENSP00000264657	0.0	false	interacts with	CEBPB (interacts with) STAT3
0.919	0.088	0.923	0.0	0.0	0.0	0.0	interacts with	AKT1 (interacts with) CCND1	0.0	9606.ENSP00000451828	9606.ENSP00000227507	0.0	false	interacts with	AKT1 (interacts with) CCND1
0.921	0.125	0.995	0.9	0.483	0.0	0.0	interacts with	NRAS (interacts with) PIK3CA	0.0	9606.ENSP00000358548	9606.ENSP00000263967	0.0	false	interacts with	NRAS (interacts with) PIK3CA
0.345	0.042	0.933	0.9	0.065	0.0	0.0	interacts with	NRAS (interacts with) PIK3R2	0.0	9606.ENSP00000358548	9606.ENSP00000222254	0.0	false	interacts with	NRAS (interacts with) PIK3R2
0.762	0.056	0.765	0.0	0.0	0.0	0.0	interacts with	BCL2 (interacts with) IGF1	0.0	9606.ENSP00000381185	9606.ENSP00000376637	0.0	false	interacts with	BCL2 (interacts with) IGF1
0.721	0.062	0.727	0.0	0.0	0.0	0.0	interacts with	BCL2 (interacts with) CXCL12	0.0	9606.ENSP00000381185	9606.ENSP00000379140	0.0	false	interacts with	BCL2 (interacts with) CXCL12
0.713	0.094	0.979	0.9	0.287	0.0	0.0	interacts with	BCL2 (interacts with) MAPK8	0.0	9606.ENSP00000381185	9606.ENSP00000378974	0.0	false	interacts with	BCL2 (interacts with) MAPK8
0.871	0.08	0.876	0.0	0.0	0.0	0.0	interacts with	NRAS (interacts with) TP53	0.0	9606.ENSP00000358548	9606.ENSP00000269305	0.0	false	interacts with	NRAS (interacts with) TP53
0.81	0.0	0.812	0.0	0.052	0.0	0.0	interacts with	CXCR4 (interacts with) HGF	0.0	9606.ENSP00000386884	9606.ENSP00000222390	0.0	false	interacts with	CXCR4 (interacts with) HGF
0.716	0.0	0.717	0.0	0.045	0.0	0.0	interacts with	BCL2 (interacts with) CDKN2A	0.0	9606.ENSP00000381185	9606.ENSP00000418915	0.0	false	interacts with	BCL2 (interacts with) CDKN2A
0.821	0.128	0.838	0.0	0.0	0.0	0.0	interacts with	CXCR4 (interacts with) IL1B	0.0	9606.ENSP00000386884	9606.ENSP00000263341	0.0	false	interacts with	CXCR4 (interacts with) IL1B
0.727	0.103	0.745	0.0	0.0	0.0	0.0	interacts with	CXCR4 (interacts with) IL1A	0.0	9606.ENSP00000386884	9606.ENSP00000263339	0.0	false	interacts with	CXCR4 (interacts with) IL1A
0.814	0.0	0.862	0.0	0.292	0.0	0.0	interacts with	CEBPB (interacts with) TP53	0.0	9606.ENSP00000305422	9606.ENSP00000269305	0.0	false	interacts with	CEBPB (interacts with) TP53
0.604	0.105	0.727	0.0	0.292	0.0	0.0	interacts with	BCL2 (interacts with) IKBKB	0.0	9606.ENSP00000381185	9606.ENSP00000430684	0.0	false	interacts with	BCL2 (interacts with) IKBKB
0.795	0.0	0.795	0.0	0.0	0.0	0.0	interacts with	CXCR4 (interacts with) FGF2	0.0	9606.ENSP00000386884	9606.ENSP00000264498	0.0	false	interacts with	CXCR4 (interacts with) FGF2
0.747	0.105	0.767	0.0	0.053	0.0	0.0	interacts with	CEBPB (interacts with) STAT5A	0.0	9606.ENSP00000305422	9606.ENSP00000341208	0.0	false	interacts with	CEBPB (interacts with) STAT5A
0.422	0.074	0.947	0.9	0.133	0.0	0.0	interacts with	NRAS (interacts with) PIK3CB	0.0	9606.ENSP00000358548	9606.ENSP00000501150	0.0	false	interacts with	NRAS (interacts with) PIK3CB
0.825	0.0	0.825	0.0	0.0	0.0	0.0	interacts with	CXCR4 (interacts with) EGF	0.0	9606.ENSP00000386884	9606.ENSP00000265171	0.0	false	interacts with	CXCR4 (interacts with) EGF
0.796	0.076	0.803	0.0	0.0	0.0	0.0	interacts with	CD40 (interacts with) IL1A	0.0	9606.ENSP00000361359	9606.ENSP00000263339	0.0	false	interacts with	CD40 (interacts with) IL1A
0.794	0.055	0.85	0.0	0.292	0.0	0.0	interacts with	AKT1 (interacts with) SNAI1	0.0	9606.ENSP00000451828	9606.ENSP00000244050	0.0	false	interacts with	AKT1 (interacts with) SNAI1
0.742	0.104	0.762	0.0	0.053	0.0	0.0	interacts with	CEBPB (interacts with) STAT1	0.0	9606.ENSP00000305422	9606.ENSP00000354394	0.0	false	interacts with	CEBPB (interacts with) STAT1
0.827	0.0	0.833	0.0	0.071	0.0	0.0	interacts with	AKT1 (interacts with) EGR1	0.0	9606.ENSP00000451828	9606.ENSP00000239938	0.0	false	interacts with	AKT1 (interacts with) EGR1
0.768	0.069	0.775	0.0	0.0	0.0	0.0	interacts with	CXCR4 (interacts with) STAT3	0.0	9606.ENSP00000386884	9606.ENSP00000264657	0.0	false	interacts with	CXCR4 (interacts with) STAT3
0.593	0.089	0.97	0.9	0.295	0.0	0.0	interacts with	NRAS (interacts with) SRC	0.0	9606.ENSP00000358548	9606.ENSP00000362680	0.0	false	interacts with	NRAS (interacts with) SRC
0.78	0.042	0.781	0.0	0.0	0.0	0.0	interacts with	BCL2 (interacts with) IGF1R	0.0	9606.ENSP00000381185	9606.ENSP00000497069	0.0	false	interacts with	BCL2 (interacts with) IGF1R
0.533	0.042	0.956	0.9	0.143	0.0	0.0	interacts with	NRAS (interacts with) PIK3R1	0.0	9606.ENSP00000358548	9606.ENSP00000428056	0.0	false	interacts with	NRAS (interacts with) PIK3R1
0.748	0.083	0.759	0.0	0.0	0.0	0.0	interacts with	BCL2 (interacts with) CXCR4	0.0	9606.ENSP00000381185	9606.ENSP00000386884	0.0	false	interacts with	BCL2 (interacts with) CXCR4
0.944	0.133	0.949	0.0	0.0	0.0	0.0	interacts with	CD40 (interacts with) IL1B	0.0	9606.ENSP00000361359	9606.ENSP00000263341	0.0	false	interacts with	CD40 (interacts with) IL1B
0.889	0.0	0.903	0.0	0.165	0.0	0.0	interacts with	AKT1 (interacts with) CDH1	0.0	9606.ENSP00000451828	9606.ENSP00000261769	0.0	false	interacts with	AKT1 (interacts with) CDH1
0.766	0.208	0.819	0.0	0.102	0.0	0.0	interacts with	CEBPB (interacts with) FOS	0.0	9606.ENSP00000305422	9606.ENSP00000306245	0.0	false	interacts with	CEBPB (interacts with) FOS
0.797	0.0	0.797	0.0	0.0	0.0	0.0	interacts with	CXCR4 (interacts with) MET	0.0	9606.ENSP00000386884	9606.ENSP00000317272	0.0	false	interacts with	CXCR4 (interacts with) MET
0.779	0.051	0.781	0.0	0.0	0.0	0.0	interacts with	BCL2 (interacts with) CTNNB1	0.0	9606.ENSP00000381185	9606.ENSP00000495360	0.0	false	interacts with	BCL2 (interacts with) CTNNB1
0.87	0.051	0.991	0.9	0.356	0.0	0.0	interacts with	NRAS (interacts with) PIK3CG	0.0	9606.ENSP00000358548	9606.ENSP00000419260	0.0	false	interacts with	NRAS (interacts with) PIK3CG
0.811	0.087	0.82	0.0	0.0	0.0	0.0	interacts with	BCL2 (interacts with) CDKN1A	0.0	9606.ENSP00000381185	9606.ENSP00000384849	0.0	false	interacts with	BCL2 (interacts with) CDKN1A
0.857	0.0	0.857	0.0	0.0	0.0	0.0	interacts with	CXCR4 (interacts with) FN1	0.0	9606.ENSP00000386884	9606.ENSP00000346839	0.0	false	interacts with	CXCR4 (interacts with) FN1
0.737	0.119	0.758	0.0	0.0	0.0	0.0	interacts with	CD40 (interacts with) STAT1	0.0	9606.ENSP00000361359	9606.ENSP00000354394	0.0	false	interacts with	CD40 (interacts with) STAT1
0.644	0.0	0.82	0.5	0.068	0.0	0.0	interacts with	CEBPB (interacts with) E2F1	0.0	9606.ENSP00000305422	9606.ENSP00000345571	0.0	false	interacts with	CEBPB (interacts with) E2F1
0.999	0.058	0.999	0.9	0.948	0.0	0.0	interacts with	CD40 (interacts with) CD40LG	0.0	9606.ENSP00000361359	9606.ENSP00000359663	0.0	false	interacts with	CD40 (interacts with) CD40LG
0.725	0.091	0.864	0.5	0.0	0.0	0.0	interacts with	CXCR4 (interacts with) SRC	0.0	9606.ENSP00000386884	9606.ENSP00000362680	0.0	false	interacts with	CXCR4 (interacts with) SRC
0.864	0.0	0.864	0.0	0.0	0.0	0.0	interacts with	AKT1 (interacts with) IL1B	0.0	9606.ENSP00000451828	9606.ENSP00000263341	0.0	false	interacts with	AKT1 (interacts with) IL1B
0.951	0.06	0.998	0.9	0.738	0.0	0.0	interacts with	AKT1 (interacts with) PIK3CA	0.0	9606.ENSP00000451828	9606.ENSP00000263967	0.0	false	interacts with	AKT1 (interacts with) PIK3CA
0.498	0.111	0.874	0.65	0.292	0.0	0.0	interacts with	CXCR4 (interacts with) JAK2	0.0	9606.ENSP00000386884	9606.ENSP00000371067	0.0	false	interacts with	CXCR4 (interacts with) JAK2
0.818	0.0	0.928	0.0	0.625	0.0	0.0	interacts with	CEBPB (interacts with) SMAD4	0.0	9606.ENSP00000305422	9606.ENSP00000341551	0.0	false	interacts with	CEBPB (interacts with) SMAD4
0.78	0.044	0.78	0.0	0.0	0.0	0.0	interacts with	CD40 (interacts with) HSP90AB1	0.0	9606.ENSP00000361359	9606.ENSP00000360609	0.0	false	interacts with	CD40 (interacts with) HSP90AB1
0.899	0.153	0.927	0.0	0.21	0.0	0.0	interacts with	CEBPB (interacts with) JUN	0.0	9606.ENSP00000305422	9606.ENSP00000360266	0.0	false	interacts with	CEBPB (interacts with) JUN
0.783	0.076	0.791	0.0	0.0	0.0	0.0	interacts with	CD40 (interacts with) CD44	0.0	9606.ENSP00000361359	9606.ENSP00000398632	0.0	false	interacts with	CD40 (interacts with) CD44
0.815	0.06	0.819	0.0	0.0	0.0	0.0	interacts with	CXCR4 (interacts with) ITGB1	0.0	9606.ENSP00000386884	9606.ENSP00000379350	0.0	false	interacts with	CXCR4 (interacts with) ITGB1
0.732	0.14	0.958	0.75	0.369	0.0	0.0	interacts with	CEBPB (interacts with) MYC	0.0	9606.ENSP00000305422	9606.ENSP00000478887	0.0	false	interacts with	CEBPB (interacts with) MYC
0.937	0.065	0.955	0.0	0.3	0.0	0.0	interacts with	BCL2 (interacts with) MYC	0.0	9606.ENSP00000381185	9606.ENSP00000478887	0.0	false	interacts with	BCL2 (interacts with) MYC
0.717	0.042	0.717	0.0	0.0	0.0	0.0	interacts with	CXCR4 (interacts with) IGF1	0.0	9606.ENSP00000386884	9606.ENSP00000376637	0.0	false	interacts with	CXCR4 (interacts with) IGF1
0.736	0.091	0.75	0.0	0.0	0.0	0.0	interacts with	CD40 (interacts with) CXCR4	0.0	9606.ENSP00000361359	9606.ENSP00000386884	0.0	false	interacts with	CD40 (interacts with) CXCR4
0.538	0.067	0.857	0.54	0.364	0.0	0.0	interacts with	CD40 (interacts with) IKBKB	0.0	9606.ENSP00000361359	9606.ENSP00000430684	0.0	false	interacts with	CD40 (interacts with) IKBKB
0.925	0.118	0.966	0.5	0.096	0.0	0.0	interacts with	AKT1 (interacts with) STAT3	0.0	9606.ENSP00000451828	9606.ENSP00000264657	0.0	false	interacts with	AKT1 (interacts with) STAT3
0.859	0.0	0.926	0.5	0.0	0.0	0.0	interacts with	AKT1 (interacts with) FGF2	0.0	9606.ENSP00000451828	9606.ENSP00000264498	0.0	false	interacts with	AKT1 (interacts with) FGF2
0.916	0.108	0.922	0.0	0.0	0.0	0.0	interacts with	CD40 (interacts with) MYD88	0.0	9606.ENSP00000361359	9606.ENSP00000498321	0.0	false	interacts with	CD40 (interacts with) MYD88
0.791	0.0	0.854	0.0	0.328	0.0	0.0	interacts with	AKT1 (interacts with) ERBB3	0.0	9606.ENSP00000451828	9606.ENSP00000267101	0.0	false	interacts with	AKT1 (interacts with) ERBB3
0.913	0.081	0.992	0.9	0.11	0.0	0.0	interacts with	RHOA (interacts with) SRC	0.0	9606.ENSP00000400175	9606.ENSP00000362680	0.0	false	interacts with	RHOA (interacts with) SRC
0.933	0.0	0.933	0.0	0.0	0.0	0.0	interacts with	AKT1 (interacts with) EGF	0.0	9606.ENSP00000451828	9606.ENSP00000265171	0.0	false	interacts with	AKT1 (interacts with) EGF
0.934	0.049	0.994	0.9	0.184	0.0	0.0	interacts with	AKT1 (interacts with) TP53	0.0	9606.ENSP00000451828	9606.ENSP00000269305	0.0	false	interacts with	AKT1 (interacts with) TP53
0.779	0.0	0.787	0.0	0.075	0.0	0.0	interacts with	AKT1 (interacts with) CDH2	0.0	9606.ENSP00000451828	9606.ENSP00000269141	0.0	false	interacts with	AKT1 (interacts with) CDH2
0.884	0.091	0.89	0.0	0.0	0.0	0.0	interacts with	CD40LG (interacts with) IL1B	0.0	9606.ENSP00000359663	9606.ENSP00000263341	0.0	false	interacts with	CD40LG (interacts with) IL1B
0.794	0.067	0.8	0.0	0.0	0.0	0.0	interacts with	CD40LG (interacts with) IL1A	0.0	9606.ENSP00000359663	9606.ENSP00000263339	0.0	false	interacts with	CD40LG (interacts with) IL1A
0.445	0.042	0.792	0.0	0.64	0.0	0.559	interacts with	AKT1 (interacts with) EGFR	0.0	9606.ENSP00000451828	9606.ENSP00000275493	0.0	false	interacts with	AKT1 (interacts with) EGFR
0.806	0.052	0.808	0.0	0.0	0.0	0.0	interacts with	BCL2L1 (interacts with) CCND1	0.0	9606.ENSP00000365230	9606.ENSP00000227507	0.0	false	interacts with	BCL2L1 (interacts with) CCND1
0.736	0.109	0.755	0.0	0.0	0.0	0.0	interacts with	CD40LG (interacts with) CXCR4	0.0	9606.ENSP00000359663	9606.ENSP00000386884	0.0	false	interacts with	CD40LG (interacts with) CXCR4
0.745	0.103	0.762	0.0	0.0	0.0	0.0	interacts with	CD40LG (interacts with) CD44	0.0	9606.ENSP00000359663	9606.ENSP00000398632	0.0	false	interacts with	CD40LG (interacts with) CD44
0.79	0.055	0.949	0.75	0.095	0.0	0.0	interacts with	BCL2L1 (interacts with) STAT3	0.0	9606.ENSP00000365230	9606.ENSP00000264657	0.0	false	interacts with	BCL2L1 (interacts with) STAT3
0.617	0.042	0.961	0.9	0.069	0.0	0.0	interacts with	MET (interacts with) PIK3CA	0.0	9606.ENSP00000317272	9606.ENSP00000263967	0.0	false	interacts with	MET (interacts with) PIK3CA
0.731	0.0	0.731	0.0	0.0	0.0	0.0	interacts with	MET (interacts with) SNAI1	0.0	9606.ENSP00000317272	9606.ENSP00000244050	0.0	false	interacts with	MET (interacts with) SNAI1
0.761	0.055	0.764	0.0	0.0	0.0	0.0	interacts with	BCL2L1 (interacts with) IL1B	0.0	9606.ENSP00000365230	9606.ENSP00000263341	0.0	false	interacts with	BCL2L1 (interacts with) IL1B
0.24	0.0	0.768	0.65	0.197	0.0	0.0	interacts with	MET (interacts with) PIK3R2	0.0	9606.ENSP00000317272	9606.ENSP00000222254	0.0	false	interacts with	MET (interacts with) PIK3R2
0.945	0.07	0.964	0.0	0.363	0.0	0.0	interacts with	CD44 (interacts with) HGF	0.0	9606.ENSP00000398632	9606.ENSP00000222390	0.0	false	interacts with	CD44 (interacts with) HGF
0.998	0.074	0.999	0.0	0.986	0.0	0.0	interacts with	BCL2L1 (interacts with) TP53	0.0	9606.ENSP00000365230	9606.ENSP00000269305	0.0	false	interacts with	BCL2L1 (interacts with) TP53
0.769	0.0	0.804	0.0	0.189	0.0	0.0	interacts with	MET (interacts with) TP53	0.0	9606.ENSP00000317272	9606.ENSP00000269305	0.0	false	interacts with	MET (interacts with) TP53
0.948	0.063	0.981	0.5	0.332	0.0	0.0	interacts with	MET (interacts with) STAT3	0.0	9606.ENSP00000317272	9606.ENSP00000264657	0.0	false	interacts with	MET (interacts with) STAT3
0.846	0.048	0.847	0.0	0.0	0.0	0.0	interacts with	BCL2L1 (interacts with) EGFR	0.0	9606.ENSP00000365230	9606.ENSP00000275493	0.0	false	interacts with	BCL2L1 (interacts with) EGFR
0.722	0.069	0.746	0.0	0.096	0.0	0.0	interacts with	AKT1 (interacts with) FOS	0.0	9606.ENSP00000451828	9606.ENSP00000306245	0.0	false	interacts with	AKT1 (interacts with) FOS
0.612	0.048	0.959	0.9	0.0	0.0	0.0	interacts with	CD44 (interacts with) TWIST1	0.0	9606.ENSP00000398632	9606.ENSP00000242261	0.0	false	interacts with	CD44 (interacts with) TWIST1
0.582	0.0	0.872	0.65	0.197	0.0	0.0	interacts with	MET (interacts with) PIK3R1	0.0	9606.ENSP00000317272	9606.ENSP00000428056	0.0	false	interacts with	MET (interacts with) PIK3R1
0.457	0.074	0.793	0.5	0.274	0.0	0.0	interacts with	MET (interacts with) RHOA	0.0	9606.ENSP00000317272	9606.ENSP00000400175	0.0	false	interacts with	MET (interacts with) RHOA
0.882	0.0	0.987	0.9	0.0	0.0	0.0	interacts with	CD44 (interacts with) NANOG	0.0	9606.ENSP00000398632	9606.ENSP00000229307	0.0	false	interacts with	CD44 (interacts with) NANOG
0.318	0.082	0.935	0.9	0.094	0.0	0.593	interacts with	MET (interacts with) PTK2	0.0	9606.ENSP00000317272	9606.ENSP00000341189	0.0	false	interacts with	MET (interacts with) PTK2
0.265	0.042	0.925	0.9	0.069	0.0	0.0	interacts with	MET (interacts with) PIK3CB	0.0	9606.ENSP00000317272	9606.ENSP00000501150	0.0	false	interacts with	MET (interacts with) PIK3CB
0.72	0.044	0.721	0.0	0.0	0.0	0.0	interacts with	CD44 (interacts with) SNAI1	0.0	9606.ENSP00000398632	9606.ENSP00000244050	0.0	false	interacts with	CD44 (interacts with) SNAI1
0.883	0.111	0.992	0.9	0.386	0.0	0.0	interacts with	MET (interacts with) SHC1	0.0	9606.ENSP00000317272	9606.ENSP00000401303	0.0	false	interacts with	MET (interacts with) SHC1
0.556	0.08	0.966	0.9	0.274	0.0	0.0	interacts with	MET (interacts with) NRAS	0.0	9606.ENSP00000317272	9606.ENSP00000358548	0.0	false	interacts with	MET (interacts with) NRAS
0.927	0.0	0.927	0.0	0.0	0.0	0.0	interacts with	CD44 (interacts with) CDH1	0.0	9606.ENSP00000398632	9606.ENSP00000261769	0.0	false	interacts with	CD44 (interacts with) CDH1
0.809	0.062	0.867	0.0	0.318	0.0	0.0	interacts with	AKT1 (interacts with) EZH2	0.0	9606.ENSP00000451828	9606.ENSP00000320147	0.0	false	interacts with	AKT1 (interacts with) EZH2
0.763	0.06	0.828	0.0	0.292	0.0	0.0	interacts with	BCL2L1 (interacts with) GSK3B	0.0	9606.ENSP00000365230	9606.ENSP00000324806	0.0	false	interacts with	BCL2L1 (interacts with) GSK3B
0.8	0.067	0.993	0.9	0.682	0.0	0.678	interacts with	MET (interacts with) SRC	0.0	9606.ENSP00000317272	9606.ENSP00000362680	0.0	false	interacts with	MET (interacts with) SRC
0.78	0.062	0.891	0.5	0.071	0.0	0.0	interacts with	BCL2L1 (interacts with) STAT5A	0.0	9606.ENSP00000365230	9606.ENSP00000341208	0.0	false	interacts with	BCL2L1 (interacts with) STAT5A
0.708	0.067	0.716	0.0	0.0	0.0	0.0	interacts with	CD44 (interacts with) IL1A	0.0	9606.ENSP00000398632	9606.ENSP00000263339	0.0	false	interacts with	CD44 (interacts with) IL1A
0.668	0.0	0.833	0.0	0.516	0.0	0.0	interacts with	AKT1 (interacts with) SOX2	0.0	9606.ENSP00000451828	9606.ENSP00000323588	0.0	false	interacts with	AKT1 (interacts with) SOX2
0.428	0.138	0.996	0.9	0.929	0.0	0.579	interacts with	AKT1 (interacts with) GSK3B	0.0	9606.ENSP00000451828	9606.ENSP00000324806	0.0	false	interacts with	AKT1 (interacts with) GSK3B
0.696	0.059	0.702	0.0	0.0	0.0	0.0	interacts with	BCL2L1 (interacts with) E2F1	0.0	9606.ENSP00000365230	9606.ENSP00000345571	0.0	false	interacts with	BCL2L1 (interacts with) E2F1
0.684	0.11	0.707	0.0	0.0	0.0	0.0	interacts with	CD44 (interacts with) IL1B	0.0	9606.ENSP00000398632	9606.ENSP00000263341	0.0	false	interacts with	CD44 (interacts with) IL1B
0.715	0.098	0.802	0.0	0.292	0.0	0.0	interacts with	CD44 (interacts with) STAT3	0.0	9606.ENSP00000398632	9606.ENSP00000264657	0.0	false	interacts with	CD44 (interacts with) STAT3
0.996	0.078	0.999	0.9	0.956	0.0	0.0	interacts with	BCL2L1 (interacts with) BECN1	0.0	9606.ENSP00000365230	9606.ENSP00000355231	0.0	false	interacts with	BCL2L1 (interacts with) BECN1
0.991	0.048	0.993	0.0	0.327	0.0	0.0	interacts with	CD44 (interacts with) FGF2	0.0	9606.ENSP00000398632	9606.ENSP00000264498	0.0	false	interacts with	CD44 (interacts with) FGF2
0.628	0.06	0.813	0.0	0.51	0.0	0.0	interacts with	BCL2L1 (interacts with) MTOR	0.0	9606.ENSP00000365230	9606.ENSP00000354558	0.0	false	interacts with	BCL2L1 (interacts with) MTOR
0.922	0.0	0.922	0.0	0.0	0.0	0.0	interacts with	CD44 (interacts with) EGF	0.0	9606.ENSP00000398632	9606.ENSP00000265171	0.0	false	interacts with	CD44 (interacts with) EGF
0.706	0.0	0.706	0.0	0.0	0.0	0.0	interacts with	BCL2L1 (interacts with) JUN	0.0	9606.ENSP00000365230	9606.ENSP00000360266	0.0	false	interacts with	BCL2L1 (interacts with) JUN
0.794	0.042	0.876	0.0	0.422	0.0	0.0	interacts with	CD44 (interacts with) TP53	0.0	9606.ENSP00000398632	9606.ENSP00000269305	0.0	false	interacts with	CD44 (interacts with) TP53
0.84	0.0	0.84	0.0	0.0	0.0	0.0	interacts with	CD44 (interacts with) CDH2	0.0	9606.ENSP00000398632	9606.ENSP00000269141	0.0	false	interacts with	CD44 (interacts with) CDH2
0.709	0.045	0.71	0.0	0.0	0.0	0.0	interacts with	BCL2L1 (interacts with) CD40	0.0	9606.ENSP00000365230	9606.ENSP00000361359	0.0	false	interacts with	BCL2L1 (interacts with) CD40
0.995	0.072	0.998	0.0	0.785	0.0	0.0	interacts with	CD44 (interacts with) EGFR	0.0	9606.ENSP00000398632	9606.ENSP00000275493	0.0	false	interacts with	CD44 (interacts with) EGFR
0.733	0.042	0.733	0.0	0.0	0.0	0.0	interacts with	IGF1 (interacts with) SERPINE1	0.0	9606.ENSP00000376637	9606.ENSP00000223095	0.0	false	interacts with	IGF1 (interacts with) SERPINE1
0.845	0.042	0.845	0.0	0.0	0.0	0.0	interacts with	IGF1 (interacts with) STAT3	0.0	9606.ENSP00000376637	9606.ENSP00000264657	0.0	false	interacts with	IGF1 (interacts with) STAT3
0.704	0.0	0.704	0.0	0.0	0.0	0.0	interacts with	BCL2L1 (interacts with) IGF1	0.0	9606.ENSP00000365230	9606.ENSP00000376637	0.0	false	interacts with	BCL2L1 (interacts with) IGF1
0.673	0.134	0.704	0.0	0.0	0.0	0.0	interacts with	BCL2L1 (interacts with) CDKN1A	0.0	9606.ENSP00000365230	9606.ENSP00000384849	0.0	false	interacts with	BCL2L1 (interacts with) CDKN1A
0.847	0.0	0.847	0.0	0.0	0.0	0.0	interacts with	IGF1 (interacts with) IL1B	0.0	9606.ENSP00000376637	9606.ENSP00000263341	0.0	false	interacts with	IGF1 (interacts with) IL1B
0.761	0.049	0.763	0.0	0.0	0.0	0.0	interacts with	BCL2L1 (interacts with) JAK2	0.0	9606.ENSP00000365230	9606.ENSP00000371067	0.0	false	interacts with	BCL2L1 (interacts with) JAK2
0.72	0.0	0.72	0.0	0.0	0.0	0.0	interacts with	IGF1 (interacts with) TP53	0.0	9606.ENSP00000376637	9606.ENSP00000269305	0.0	false	interacts with	IGF1 (interacts with) TP53
0.928	0.103	0.998	0.9	0.853	0.0	0.0	interacts with	AKT1 (interacts with) FOXO3	0.0	9606.ENSP00000451828	9606.ENSP00000339527	0.0	false	interacts with	AKT1 (interacts with) FOXO3
0.991	0.076	0.995	0.0	0.487	0.0	0.0	interacts with	CD44 (interacts with) MET	0.0	9606.ENSP00000398632	9606.ENSP00000317272	0.0	false	interacts with	CD44 (interacts with) MET
0.628	0.096	0.766	0.0	0.359	0.0	0.0	interacts with	BCL2L1 (interacts with) CTNNB1	0.0	9606.ENSP00000365230	9606.ENSP00000495360	0.0	false	interacts with	BCL2L1 (interacts with) CTNNB1
0.859	0.065	0.863	0.0	0.0	0.0	0.0	interacts with	BCL2L1 (interacts with) MYC	0.0	9606.ENSP00000365230	9606.ENSP00000478887	0.0	false	interacts with	BCL2L1 (interacts with) MYC
0.744	0.0	0.908	0.65	0.063	0.0	0.0	interacts with	IGF1 (interacts with) MET	0.0	9606.ENSP00000376637	9606.ENSP00000317272	0.0	false	interacts with	IGF1 (interacts with) MET
0.745	0.049	0.814	0.0	0.294	0.0	0.0	interacts with	BCL2L1 (interacts with) CDKN2A	0.0	9606.ENSP00000365230	9606.ENSP00000418915	0.0	false	interacts with	BCL2L1 (interacts with) CDKN2A
0.792	0.0	0.792	0.0	0.0	0.0	0.0	interacts with	CD44 (interacts with) SOX2	0.0	9606.ENSP00000398632	9606.ENSP00000323588	0.0	false	interacts with	CD44 (interacts with) SOX2
0.763	0.085	0.914	0.0	0.636	0.0	0.0	interacts with	AKT1 (interacts with) SMAD4	0.0	9606.ENSP00000451828	9606.ENSP00000341551	0.0	false	interacts with	AKT1 (interacts with) SMAD4
0.996	0.073	0.999	0.9	0.292	0.0	0.0	interacts with	CD44 (interacts with) FN1	0.0	9606.ENSP00000398632	9606.ENSP00000346839	0.0	false	interacts with	CD44 (interacts with) FN1
0.781	0.0	0.781	0.0	0.0	0.0	0.0	interacts with	IGF1 (interacts with) MTOR	0.0	9606.ENSP00000376637	9606.ENSP00000354558	0.0	false	interacts with	IGF1 (interacts with) MTOR
0.849	0.12	0.87	0.0	0.096	0.0	0.0	interacts with	AKT1 (interacts with) STAT5A	0.0	9606.ENSP00000451828	9606.ENSP00000341208	0.0	false	interacts with	AKT1 (interacts with) STAT5A
0.841	0.044	0.879	0.0	0.268	0.0	0.572	interacts with	AKT1 (interacts with) PTK2	0.0	9606.ENSP00000451828	9606.ENSP00000341189	0.0	false	interacts with	AKT1 (interacts with) PTK2
0.847	0.0	0.847	0.0	0.0	0.0	0.0	interacts with	IGF1 (interacts with) PTK2	0.0	9606.ENSP00000376637	9606.ENSP00000341189	0.0	false	interacts with	IGF1 (interacts with) PTK2
0.682	0.086	0.842	0.5	0.0	0.0	0.0	interacts with	CD44 (interacts with) STAT1	0.0	9606.ENSP00000398632	9606.ENSP00000354394	0.0	false	interacts with	CD44 (interacts with) STAT1
0.996	0.0	0.999	0.922	0.881	0.0	0.0	interacts with	PIK3CA (interacts with) PIK3R2	0.0	9606.ENSP00000263967	9606.ENSP00000222254	0.0	false	interacts with	PIK3CA (interacts with) PIK3R2
0.593	0.057	0.986	0.9	0.678	0.0	0.0	interacts with	BCL2L1 (interacts with) MAPK8	0.0	9606.ENSP00000365230	9606.ENSP00000378974	0.0	false	interacts with	BCL2L1 (interacts with) MAPK8
0.826	0.0	0.829	0.0	0.063	0.0	0.0	interacts with	IGF1 (interacts with) JAK2	0.0	9606.ENSP00000376637	9606.ENSP00000371067	0.0	false	interacts with	IGF1 (interacts with) JAK2
0.847	0.0	0.85	0.0	0.063	0.0	0.0	interacts with	IGF1 (interacts with) SRC	0.0	9606.ENSP00000376637	9606.ENSP00000362680	0.0	false	interacts with	IGF1 (interacts with) SRC
0.79	0.0	0.89	0.5	0.0	0.0	0.0	interacts with	IGF1 (interacts with) SHC1	0.0	9606.ENSP00000376637	9606.ENSP00000401303	0.0	false	interacts with	IGF1 (interacts with) SHC1
0.465	0.056	0.743	0.5	0.105	0.0	0.0	interacts with	PIK3CA (interacts with) RHOA	0.0	9606.ENSP00000263967	9606.ENSP00000400175	0.0	false	interacts with	PIK3CA (interacts with) RHOA
0.779	0.047	0.78	0.0	0.0	0.0	0.0	interacts with	CD44 (interacts with) HSP90AB1	0.0	9606.ENSP00000398632	9606.ENSP00000360609	0.0	false	interacts with	CD44 (interacts with) HSP90AB1
0.314	0.058	0.74	0.5	0.292	0.0	0.0	interacts with	PIK3CA (interacts with) STAT1	0.0	9606.ENSP00000263967	9606.ENSP00000354394	0.0	false	interacts with	PIK3CA (interacts with) STAT1
0.731	0.042	0.731	0.0	0.0	0.0	0.0	interacts with	IGF1 (interacts with) MYC	0.0	9606.ENSP00000376637	9606.ENSP00000478887	0.0	false	interacts with	IGF1 (interacts with) MYC
0.999	0.0	0.999	0.9	0.983	0.0	0.0	interacts with	IGF1 (interacts with) IGF1R	0.0	9606.ENSP00000376637	9606.ENSP00000497069	0.0	false	interacts with	IGF1 (interacts with) IGF1R
0.926	0.074	0.972	0.0	0.624	0.0	0.0	interacts with	CD44 (interacts with) SRC	0.0	9606.ENSP00000398632	9606.ENSP00000362680	0.0	false	interacts with	CD44 (interacts with) SRC
0.763	0.21	0.805	0.0	0.0	0.0	0.0	interacts with	PIK3CA (interacts with) SMAD4	0.0	9606.ENSP00000263967	9606.ENSP00000341551	0.0	false	interacts with	PIK3CA (interacts with) SMAD4
0.782	0.094	0.797	0.0	0.057	0.0	0.0	interacts with	AKT1 (interacts with) E2F1	0.0	9606.ENSP00000451828	9606.ENSP00000345571	0.0	false	interacts with	AKT1 (interacts with) E2F1
0.463	0.042	0.964	0.9	0.397	0.0	0.0	interacts with	IGF1R (interacts with) PIK3R2	0.0	9606.ENSP00000497069	9606.ENSP00000222254	0.0	false	interacts with	IGF1R (interacts with) PIK3R2
0.727	0.053	0.859	0.5	0.0	0.0	0.0	interacts with	PIK3CA (interacts with) STAT3	0.0	9606.ENSP00000263967	9606.ENSP00000264657	0.0	false	interacts with	PIK3CA (interacts with) STAT3
0.844	0.055	0.846	0.0	0.0	0.0	0.0	interacts with	AKT1 (interacts with) FN1	0.0	9606.ENSP00000451828	9606.ENSP00000346839	0.0	false	interacts with	AKT1 (interacts with) FN1
0.719	0.0	0.719	0.0	0.0	0.0	0.0	interacts with	CD44 (interacts with) IGF1	0.0	9606.ENSP00000398632	9606.ENSP00000376637	0.0	false	interacts with	CD44 (interacts with) IGF1
0.846	0.05	0.984	0.9	0.069	0.0	0.0	interacts with	PIK3CA (interacts with) SRC	0.0	9606.ENSP00000263967	9606.ENSP00000362680	0.0	false	interacts with	PIK3CA (interacts with) SRC
0.8	0.049	0.853	0.0	0.292	0.0	0.0	interacts with	IGF1R (interacts with) TP53	0.0	9606.ENSP00000497069	9606.ENSP00000269305	0.0	false	interacts with	IGF1R (interacts with) TP53
0.41	0.09	0.97	0.9	0.512	0.0	0.0	interacts with	PIK3CA (interacts with) PTK2	0.0	9606.ENSP00000263967	9606.ENSP00000341189	0.0	false	interacts with	PIK3CA (interacts with) PTK2
0.797	0.064	0.921	0.0	0.62	0.0	0.0	interacts with	IGF1R (interacts with) STAT3	0.0	9606.ENSP00000497069	9606.ENSP00000264657	0.0	false	interacts with	IGF1R (interacts with) STAT3
0.942	0.122	0.957	0.0	0.226	0.0	0.0	interacts with	CD44 (interacts with) ITGB1	0.0	9606.ENSP00000398632	9606.ENSP00000379350	0.0	false	interacts with	CD44 (interacts with) ITGB1
0.92	0.0	0.941	0.0	0.292	0.0	0.0	interacts with	PIK3CA (interacts with) TP53	0.0	9606.ENSP00000263967	9606.ENSP00000269305	0.0	false	interacts with	PIK3CA (interacts with) TP53
0.776	0.048	0.978	0.9	0.098	0.0	0.0	interacts with	IGF1R (interacts with) PIK3CA	0.0	9606.ENSP00000497069	9606.ENSP00000263967	0.0	false	interacts with	IGF1R (interacts with) PIK3CA
0.961	0.0	0.961	0.0	0.0	0.0	0.0	interacts with	CD44 (interacts with) CXCL12	0.0	9606.ENSP00000398632	9606.ENSP00000379140	0.0	false	interacts with	CD44 (interacts with) CXCL12
0.973	0.078	0.997	0.9	0.045	0.0	0.808	interacts with	PIK3CA (interacts with) PIK3CG	0.0	9606.ENSP00000263967	9606.ENSP00000419260	0.0	false	interacts with	PIK3CA (interacts with) PIK3CG
0.994	0.106	0.994	0.0	0.0	0.0	0.0	interacts with	CD44 (interacts with) CXCR4	0.0	9606.ENSP00000398632	9606.ENSP00000386884	0.0	false	interacts with	CD44 (interacts with) CXCR4
0.996	0.0	0.999	0.914	0.916	0.0	0.0	interacts with	PIK3CB (interacts with) PIK3R2	0.0	9606.ENSP00000501150	9606.ENSP00000222254	0.0	false	interacts with	PIK3CB (interacts with) PIK3R2
0.843	0.049	0.872	0.0	0.211	0.0	0.0	interacts with	IGF1R (interacts with) MTOR	0.0	9606.ENSP00000497069	9606.ENSP00000354558	0.0	false	interacts with	IGF1R (interacts with) MTOR
0.998	0.156	0.999	0.967	0.997	0.0	0.0	interacts with	PIK3CA (interacts with) PIK3R1	0.0	9606.ENSP00000263967	9606.ENSP00000428056	0.0	false	interacts with	PIK3CA (interacts with) PIK3R1
0.984	0.083	0.998	0.9	0.0	0.0	0.882	interacts with	PIK3CA (interacts with) PIK3CB	0.0	9606.ENSP00000263967	9606.ENSP00000501150	0.06	false	interacts with	PIK3CA (interacts with) PIK3CB
0.697	0.047	0.978	0.9	0.331	0.0	0.609	interacts with	IGF1R (interacts with) PTK2	0.0	9606.ENSP00000497069	9606.ENSP00000341189	0.0	false	interacts with	IGF1R (interacts with) PTK2
0.732	0.067	0.772	0.0	0.161	0.0	0.0	interacts with	CD44 (interacts with) MYC	0.0	9606.ENSP00000398632	9606.ENSP00000478887	0.0	false	interacts with	CD44 (interacts with) MYC
0.261	0.087	0.93	0.9	0.091	0.0	0.0	interacts with	PIK3CB (interacts with) PTK2	0.0	9606.ENSP00000501150	9606.ENSP00000341189	0.0	false	interacts with	PIK3CB (interacts with) PTK2
0.959	0.048	0.996	0.9	0.294	0.0	0.704	interacts with	IGF1R (interacts with) SRC	0.0	9606.ENSP00000497069	9606.ENSP00000362680	0.0	false	interacts with	IGF1R (interacts with) SRC
0.93	0.106	0.961	0.4	0.096	0.0	0.0	interacts with	AKT1 (interacts with) STAT1	0.0	9606.ENSP00000451828	9606.ENSP00000354394	0.0	false	interacts with	AKT1 (interacts with) STAT1
0.582	0.074	0.96	0.9	0.11	0.0	0.0	interacts with	IGF1R (interacts with) NRAS	0.0	9606.ENSP00000497069	9606.ENSP00000358548	0.0	false	interacts with	IGF1R (interacts with) NRAS
0.954	0.06	0.999	0.9	0.925	0.0	0.0	interacts with	AKT1 (interacts with) MTOR	0.0	9606.ENSP00000451828	9606.ENSP00000354558	0.0	false	interacts with	AKT1 (interacts with) MTOR
0.741	0.078	0.836	0.0	0.368	0.0	0.0	interacts with	IGF1R (interacts with) ITGB1	0.0	9606.ENSP00000497069	9606.ENSP00000379350	0.0	false	interacts with	IGF1R (interacts with) ITGB1
0.672	0.057	0.967	0.9	0.069	0.0	0.0	interacts with	PIK3CB (interacts with) SRC	0.0	9606.ENSP00000501150	9606.ENSP00000362680	0.0	false	interacts with	PIK3CB (interacts with) SRC
0.732	0.109	0.783	0.0	0.162	0.0	0.0	interacts with	CD44 (interacts with) RHOA	0.0	9606.ENSP00000398632	9606.ENSP00000400175	0.0	false	interacts with	CD44 (interacts with) RHOA
0.758	0.0	0.981	0.9	0.295	0.0	0.568	interacts with	IGF1R (interacts with) JAK2	0.0	9606.ENSP00000497069	9606.ENSP00000371067	0.0	false	interacts with	IGF1R (interacts with) JAK2
0.976	0.0	0.997	0.9	0.045	0.0	0.789	interacts with	PIK3CB (interacts with) PIK3CG	0.0	9606.ENSP00000501150	9606.ENSP00000419260	0.0	false	interacts with	PIK3CB (interacts with) PIK3CG
0.795	0.06	0.918	0.0	0.61	0.0	0.0	interacts with	AKT1 (interacts with) BECN1	0.0	9606.ENSP00000451828	9606.ENSP00000355231	0.0	false	interacts with	AKT1 (interacts with) BECN1
0.464	0.327	0.742	0.0	0.342	0.0	0.766	interacts with	GSK3B (interacts with) MAPK1	0.0	9606.ENSP00000324806	9606.ENSP00000215832	0.0	false	interacts with	GSK3B (interacts with) MAPK1
0.445	0.042	0.71	0.5	0.0	0.0	0.0	interacts with	PIK3CG (interacts with) STAT3	0.0	9606.ENSP00000419260	9606.ENSP00000264657	0.0	false	interacts with	PIK3CG (interacts with) STAT3
0.735	0.042	0.994	0.9	0.803	0.0	0.0	interacts with	IGF1R (interacts with) PIK3R1	0.0	9606.ENSP00000497069	9606.ENSP00000428056	0.0	false	interacts with	IGF1R (interacts with) PIK3R1
0.991	0.0	0.999	0.914	0.313	0.0	0.0	interacts with	PIK3CG (interacts with) PIK3R2	0.0	9606.ENSP00000419260	9606.ENSP00000222254	0.0	false	interacts with	PIK3CG (interacts with) PIK3R2
0.866	0.067	0.978	0.0	0.839	0.0	0.0	interacts with	GSK3B (interacts with) SNAI1	0.0	9606.ENSP00000324806	9606.ENSP00000244050	0.0	false	interacts with	GSK3B (interacts with) SNAI1
0.996	0.049	0.999	0.914	0.936	0.0	0.0	interacts with	PIK3CB (interacts with) PIK3R1	0.0	9606.ENSP00000501150	9606.ENSP00000428056	0.0	false	interacts with	PIK3CB (interacts with) PIK3R1
0.992	0.042	0.999	0.9	0.841	0.0	0.0	interacts with	IGF1R (interacts with) SHC1	0.0	9606.ENSP00000497069	9606.ENSP00000401303	0.0	false	interacts with	IGF1R (interacts with) SHC1
0.843	0.058	0.846	0.0	0.0	0.0	0.0	interacts with	CD44 (interacts with) CTNNB1	0.0	9606.ENSP00000398632	9606.ENSP00000495360	0.0	false	interacts with	CD44 (interacts with) CTNNB1
0.774	0.099	0.815	0.0	0.164	0.0	0.0	interacts with	AKT1 (interacts with) NRAS	0.0	9606.ENSP00000451828	9606.ENSP00000358548	0.0	false	interacts with	AKT1 (interacts with) NRAS
0.295	0.067	0.928	0.9	0.045	0.0	0.0	interacts with	PIK3CG (interacts with) PTK2	0.0	9606.ENSP00000419260	9606.ENSP00000341189	0.0	false	interacts with	PIK3CG (interacts with) PTK2
0.695	0.074	0.971	0.9	0.098	0.0	0.0	interacts with	IGF1R (interacts with) PIK3CB	0.0	9606.ENSP00000497069	9606.ENSP00000501150	0.0	false	interacts with	IGF1R (interacts with) PIK3CB
0.846	0.12	0.987	0.9	0.163	0.0	0.0	interacts with	CD44 (interacts with) CDC42	0.0	9606.ENSP00000398632	9606.ENSP00000497733	0.0	false	interacts with	CD44 (interacts with) CDC42
0.789	0.056	0.804	0.0	0.096	0.0	0.0	interacts with	GSK3B (interacts with) STAT3	0.0	9606.ENSP00000324806	9606.ENSP00000264657	0.0	false	interacts with	GSK3B (interacts with) STAT3
0.71	0.045	0.712	0.0	0.045	0.0	0.0	interacts with	IGF1R (interacts with) MYC	0.0	9606.ENSP00000497069	9606.ENSP00000478887	0.0	false	interacts with	IGF1R (interacts with) MYC
0.541	0.0	0.761	0.5	0.0	0.0	0.0	interacts with	PIK3CG (interacts with) SHC1	0.0	9606.ENSP00000419260	9606.ENSP00000401303	0.0	false	interacts with	PIK3CG (interacts with) SHC1
0.672	0.0	0.966	0.9	0.069	0.0	0.0	interacts with	PIK3CG (interacts with) SRC	0.0	9606.ENSP00000419260	9606.ENSP00000362680	0.0	false	interacts with	PIK3CG (interacts with) SRC
0.981	0.0	0.992	0.0	0.633	0.0	0.0	interacts with	GSK3B (interacts with) TP53	0.0	9606.ENSP00000324806	9606.ENSP00000269305	0.0	false	interacts with	GSK3B (interacts with) TP53
0.915	0.049	0.991	0.9	0.085	0.0	0.0	interacts with	AKT1 (interacts with) JUN	0.0	9606.ENSP00000451828	9606.ENSP00000360266	0.0	false	interacts with	AKT1 (interacts with) JUN
0.959	0.044	0.999	0.9	0.864	0.0	0.96	interacts with	PIK3R1 (interacts with) PIK3R2	0.0	9606.ENSP00000428056	9606.ENSP00000222254	0.052	false	interacts with	PIK3R1 (interacts with) PIK3R2
0.987	0.055	0.999	0.914	0.492	0.0	0.0	interacts with	PIK3CG (interacts with) PIK3R1	0.0	9606.ENSP00000419260	9606.ENSP00000428056	0.0	false	interacts with	PIK3CG (interacts with) PIK3R1
0.746	0.135	0.784	0.0	0.095	0.0	0.0	interacts with	GSK3B (interacts with) MTOR	0.0	9606.ENSP00000324806	9606.ENSP00000354558	0.0	false	interacts with	GSK3B (interacts with) MTOR
0.74	0.05	0.918	0.5	0.421	0.0	0.0	interacts with	PIK3R1 (interacts with) STAT3	0.0	9606.ENSP00000428056	9606.ENSP00000264657	0.0	false	interacts with	PIK3R1 (interacts with) STAT3
0.996	0.049	0.999	0.9	0.626	0.0	0.0	interacts with	AKT1 (interacts with) HSP90AB1	0.0	9606.ENSP00000451828	9606.ENSP00000360609	0.0	false	interacts with	AKT1 (interacts with) HSP90AB1
0.413	0.047	0.713	0.5	0.096	0.0	0.0	interacts with	GSK3B (interacts with) STAT1	0.0	9606.ENSP00000324806	9606.ENSP00000354394	0.0	false	interacts with	GSK3B (interacts with) STAT1
0.853	0.0	0.853	0.0	0.0	0.0	0.0	interacts with	PIK3R1 (interacts with) TP53	0.0	9606.ENSP00000428056	9606.ENSP00000269305	0.0	false	interacts with	PIK3R1 (interacts with) TP53
0.863	0.044	0.867	0.0	0.07	0.0	0.0	interacts with	GSK3B (interacts with) SRC	0.0	9606.ENSP00000324806	9606.ENSP00000362680	0.0	false	interacts with	GSK3B (interacts with) SRC
0.489	0.042	0.988	0.9	0.785	0.0	0.0	interacts with	PIK3R1 (interacts with) PTK2	0.0	9606.ENSP00000428056	9606.ENSP00000341189	0.0	false	interacts with	PIK3R1 (interacts with) PTK2
0.717	0.097	0.803	0.0	0.292	0.0	0.0	interacts with	BECN1 (interacts with) STAT3	0.0	9606.ENSP00000355231	9606.ENSP00000264657	0.0	false	interacts with	BECN1 (interacts with) STAT3
0.503	0.049	0.743	0.5	0.0	0.0	0.0	interacts with	PIK3R1 (interacts with) STAT1	0.0	9606.ENSP00000428056	9606.ENSP00000354394	0.0	false	interacts with	PIK3R1 (interacts with) STAT1
0.977	0.088	0.995	0.5	0.601	0.0	0.566	interacts with	AKT1 (interacts with) SRC	0.0	9606.ENSP00000451828	9606.ENSP00000362680	0.171	false	interacts with	AKT1 (interacts with) SRC
0.888	0.049	0.92	0.0	0.308	0.0	0.0	interacts with	GSK3B (interacts with) HSP90AB1	0.0	9606.ENSP00000324806	9606.ENSP00000360609	0.0	false	interacts with	GSK3B (interacts with) HSP90AB1
0.767	0.047	0.837	0.0	0.324	0.0	0.0	interacts with	BECN1 (interacts with) EGFR	0.0	9606.ENSP00000355231	9606.ENSP00000275493	0.0	false	interacts with	BECN1 (interacts with) EGFR
0.704	0.059	0.908	0.0	0.697	0.0	0.0	interacts with	GSK3B (interacts with) JUN	0.0	9606.ENSP00000324806	9606.ENSP00000360266	0.0	false	interacts with	GSK3B (interacts with) JUN
0.847	0.054	0.998	0.9	0.88	0.0	0.0	interacts with	PIK3R1 (interacts with) SRC	0.0	9606.ENSP00000428056	9606.ENSP00000362680	0.0	false	interacts with	PIK3R1 (interacts with) SRC
0.917	0.0	0.939	0.0	0.292	0.0	0.0	interacts with	BECN1 (interacts with) TP53	0.0	9606.ENSP00000355231	9606.ENSP00000269305	0.0	false	interacts with	BECN1 (interacts with) TP53
0.888	0.095	0.991	0.9	0.292	0.0	0.0	interacts with	AKT1 (interacts with) BCL2L1	0.0	9606.ENSP00000451828	9606.ENSP00000365230	0.0	false	interacts with	AKT1 (interacts with) BCL2L1
0.354	0.047	0.711	0.5	0.173	0.0	0.0	interacts with	PIK3R1 (interacts with) RHOA	0.0	9606.ENSP00000428056	9606.ENSP00000400175	0.0	false	interacts with	PIK3R1 (interacts with) RHOA
0.726	0.062	0.732	0.0	0.0	0.0	0.57	interacts with	AKT1 (interacts with) JAK2	0.0	9606.ENSP00000451828	9606.ENSP00000371067	0.0	false	interacts with	AKT1 (interacts with) JAK2
0.839	0.0	0.996	0.9	0.822	0.0	0.0	interacts with	GSK3B (interacts with) MYC	0.0	9606.ENSP00000324806	9606.ENSP00000478887	0.0	false	interacts with	GSK3B (interacts with) MYC
0.636	0.049	0.971	0.4	0.878	0.0	0.0	interacts with	PIK3R1 (interacts with) SHC1	0.0	9606.ENSP00000428056	9606.ENSP00000401303	0.0	false	interacts with	PIK3R1 (interacts with) SHC1
0.364	0.054	0.731	0.4	0.342	0.0	0.0	interacts with	PIK3R2 (interacts with) SHC1	0.0	9606.ENSP00000222254	9606.ENSP00000401303	0.0	false	interacts with	PIK3R2 (interacts with) SHC1
0.542	0.042	0.724	0.0	0.421	0.0	0.0	interacts with	PIK3R2 (interacts with) STAT3	0.0	9606.ENSP00000222254	9606.ENSP00000264657	0.0	false	interacts with	PIK3R2 (interacts with) STAT3
0.755	0.0	0.873	0.5	0.045	0.0	0.0	interacts with	SERPINE1 (interacts with) SMAD4	0.0	9606.ENSP00000223095	9606.ENSP00000341551	0.0	false	interacts with	SERPINE1 (interacts with) SMAD4
0.569	0.131	0.991	0.9	0.787	0.0	0.981	interacts with	AKT1 (interacts with) AKT2	0.0	9606.ENSP00000451828	9606.ENSP00000375892	0.05	false	interacts with	AKT1 (interacts with) AKT2
0.146	0.042	0.934	0.9	0.292	0.0	0.0	interacts with	PIK3R2 (interacts with) PTK2	0.0	9606.ENSP00000222254	9606.ENSP00000341189	0.0	false	interacts with	PIK3R2 (interacts with) PTK2
0.934	0.0	0.935	0.0	0.063	0.0	0.0	interacts with	AKT1 (interacts with) IGF1	0.0	9606.ENSP00000451828	9606.ENSP00000376637	0.0	false	interacts with	AKT1 (interacts with) IGF1
0.725	0.0	0.725	0.0	0.0	0.0	0.0	interacts with	BECN1 (interacts with) JUN	0.0	9606.ENSP00000355231	9606.ENSP00000360266	0.0	false	interacts with	BECN1 (interacts with) JUN
0.716	0.049	0.719	0.0	0.0	0.0	0.0	interacts with	BECN1 (interacts with) HSP90AB1	0.0	9606.ENSP00000355231	9606.ENSP00000360609	0.0	false	interacts with	BECN1 (interacts with) HSP90AB1
0.446	0.044	0.959	0.9	0.33	0.0	0.0	interacts with	PIK3R2 (interacts with) SRC	0.0	9606.ENSP00000222254	9606.ENSP00000362680	0.0	false	interacts with	PIK3R2 (interacts with) SRC
0.851	0.054	0.891	0.0	0.292	0.0	0.0	interacts with	BECN1 (interacts with) MTOR	0.0	9606.ENSP00000355231	9606.ENSP00000354558	0.0	false	interacts with	BECN1 (interacts with) MTOR
0.576	0.053	0.706	0.0	0.326	0.0	0.576	interacts with	AKT1 (interacts with) MAPK8	0.0	9606.ENSP00000451828	9606.ENSP00000378974	0.0	false	interacts with	AKT1 (interacts with) MAPK8
0.865	0.0	0.865	0.0	0.0	0.0	0.0	interacts with	IKBKB (interacts with) IL1B	0.0	9606.ENSP00000430684	9606.ENSP00000263341	0.0	false	interacts with	IKBKB (interacts with) IL1B
0.772	0.0	0.772	0.0	0.0	0.0	0.0	interacts with	IKBKB (interacts with) IL1A	0.0	9606.ENSP00000430684	9606.ENSP00000263339	0.0	false	interacts with	IKBKB (interacts with) IL1A
0.739	0.076	0.933	0.5	0.51	0.0	0.0	interacts with	IKBKB (interacts with) TP53	0.0	9606.ENSP00000430684	9606.ENSP00000269305	0.0	false	interacts with	IKBKB (interacts with) TP53
0.722	0.0	0.722	0.0	0.0	0.0	0.0	interacts with	AKT1 (interacts with) CXCL12	0.0	9606.ENSP00000451828	9606.ENSP00000379140	0.0	false	interacts with	AKT1 (interacts with) CXCL12
0.552	0.06	0.789	0.54	0.0	0.0	0.0	interacts with	BECN1 (interacts with) PIK3CB	0.0	9606.ENSP00000355231	9606.ENSP00000501150	0.0	false	interacts with	BECN1 (interacts with) PIK3CB
0.612	0.109	0.749	0.0	0.332	0.0	0.0	interacts with	IKBKB (interacts with) STAT3	0.0	9606.ENSP00000430684	9606.ENSP00000264657	0.0	false	interacts with	IKBKB (interacts with) STAT3
0.764	0.062	0.769	0.0	0.0	0.0	0.0	interacts with	BECN1 (interacts with) MAPK8	0.0	9606.ENSP00000355231	9606.ENSP00000378974	0.0	false	interacts with	BECN1 (interacts with) MAPK8
0.523	0.06	0.769	0.0	0.526	0.0	0.0	interacts with	IKBKB (interacts with) MTOR	0.0	9606.ENSP00000430684	9606.ENSP00000354558	0.0	false	interacts with	IKBKB (interacts with) MTOR
0.777	0.0	0.921	0.54	0.292	0.0	0.0	interacts with	BECN1 (interacts with) PIK3CG	0.0	9606.ENSP00000355231	9606.ENSP00000419260	0.0	false	interacts with	BECN1 (interacts with) PIK3CG
0.721	0.052	0.728	0.0	0.052	0.0	0.0	interacts with	AKT1 (interacts with) ITGB1	0.0	9606.ENSP00000451828	9606.ENSP00000379350	0.0	false	interacts with	AKT1 (interacts with) ITGB1
0.934	0.0	0.993	0.9	0.0	0.0	0.0	interacts with	AKT1 (interacts with) BCL2	0.0	9606.ENSP00000451828	9606.ENSP00000381185	0.0	false	interacts with	AKT1 (interacts with) BCL2
0.783	0.099	0.893	0.5	0.0	0.0	0.0	interacts with	SHC1 (interacts with) STAT3	0.0	9606.ENSP00000401303	9606.ENSP00000264657	0.0	false	interacts with	SHC1 (interacts with) STAT3
0.989	0.102	0.999	0.9	0.792	0.0	0.558	interacts with	SHC1 (interacts with) SRC	0.0	9606.ENSP00000401303	9606.ENSP00000362680	0.0	false	interacts with	SHC1 (interacts with) SRC
0.695	0.0	0.785	0.0	0.324	0.0	0.0	interacts with	IKBKB (interacts with) JUN	0.0	9606.ENSP00000430684	9606.ENSP00000360266	0.0	false	interacts with	IKBKB (interacts with) JUN
0.535	0.086	0.826	0.0	0.624	0.0	0.0	interacts with	SHC1 (interacts with) STAT5A	0.0	9606.ENSP00000401303	9606.ENSP00000341208	0.0	false	interacts with	SHC1 (interacts with) STAT5A
0.745	0.202	0.979	0.9	0.095	0.0	0.0	interacts with	DDB2 (interacts with) TP53	0.0	9606.ENSP00000256996	9606.ENSP00000269305	0.0	false	interacts with	DDB2 (interacts with) TP53
0.833	0.0	0.995	0.9	0.776	0.0	0.0	interacts with	AKT1 (interacts with) CDKN1A	0.0	9606.ENSP00000451828	9606.ENSP00000384849	0.0	false	interacts with	AKT1 (interacts with) CDKN1A
0.989	0.056	0.99	0.0	0.091	0.0	0.0	interacts with	BECN1 (interacts with) MYD88	0.0	9606.ENSP00000355231	9606.ENSP00000498321	0.0	false	interacts with	BECN1 (interacts with) MYD88
0.7	0.055	0.918	0.0	0.735	0.0	0.565	interacts with	IKBKB (interacts with) SRC	0.0	9606.ENSP00000430684	9606.ENSP00000362680	0.0	false	interacts with	IKBKB (interacts with) SRC
0.737	0.087	0.75	0.0	0.0	0.0	0.0	interacts with	AKT1 (interacts with) CXCR4	0.0	9606.ENSP00000451828	9606.ENSP00000386884	0.0	false	interacts with	AKT1 (interacts with) CXCR4
0.72	0.103	0.777	0.0	0.184	0.0	0.0	interacts with	AKT1 (interacts with) CD44	0.0	9606.ENSP00000451828	9606.ENSP00000398632	0.0	false	interacts with	AKT1 (interacts with) CD44
0.693	0.06	0.778	0.0	0.294	0.0	0.0	interacts with	IKBKB (interacts with) MYC	0.0	9606.ENSP00000430684	9606.ENSP00000478887	0.0	false	interacts with	IKBKB (interacts with) MYC
0.758	0.06	0.771	0.0	0.073	0.0	0.0	interacts with	AKT1 (interacts with) SHC1	0.0	9606.ENSP00000451828	9606.ENSP00000401303	0.0	false	interacts with	AKT1 (interacts with) SHC1
0.889	0.105	0.904	0.0	0.11	0.0	0.0	interacts with	AKT1 (interacts with) RHOA	0.0	9606.ENSP00000451828	9606.ENSP00000400175	0.0	false	interacts with	AKT1 (interacts with) RHOA
0.873	0.071	0.955	0.5	0.331	0.0	0.0	interacts with	IKBKB (interacts with) MYD88	0.0	9606.ENSP00000430684	9606.ENSP00000498321	0.0	false	interacts with	IKBKB (interacts with) MYD88
0.834	0.042	0.866	0.0	0.229	0.0	0.0	interacts with	AKT1 (interacts with) CDKN2A	0.0	9606.ENSP00000451828	9606.ENSP00000418915	0.0	false	interacts with	AKT1 (interacts with) CDKN2A
0.947	0.0	0.994	0.9	0.098	0.0	0.0	interacts with	AKT1 (interacts with) PIK3CG	0.0	9606.ENSP00000451828	9606.ENSP00000419260	0.0	false	interacts with	AKT1 (interacts with) PIK3CG
0.913	0.058	0.995	0.9	0.558	0.0	0.0	interacts with	AKT1 (interacts with) PIK3R1	0.0	9606.ENSP00000451828	9606.ENSP00000428056	0.0	false	interacts with	AKT1 (interacts with) PIK3R1
0.57	0.152	0.99	0.9	0.775	0.0	0.601	interacts with	AKT1 (interacts with) IKBKB	0.0	9606.ENSP00000451828	9606.ENSP00000430684	0.0	false	interacts with	AKT1 (interacts with) IKBKB
0.712	0.083	0.725	0.0	0.0	0.0	0.0	interacts with	AKT1 (interacts with) CCL5	0.0	9606.ENSP00000451828	9606.ENSP00000474412	0.0	false	interacts with	AKT1 (interacts with) CCL5
0.613	0.044	0.99	0.9	0.775	0.0	0.0	interacts with	ERBB3 (interacts with) PIK3R2	0.0	9606.ENSP00000267101	9606.ENSP00000222254	0.0	false	interacts with	ERBB3 (interacts with) PIK3R2
0.543	0.0	0.952	0.9	0.0	0.0	0.0	interacts with	ERBB3 (interacts with) HGF	0.0	9606.ENSP00000267101	9606.ENSP00000222390	0.0	false	interacts with	ERBB3 (interacts with) HGF
0.678	0.055	0.884	0.65	0.0	0.0	0.0	interacts with	ERBB3 (interacts with) FGF2	0.0	9606.ENSP00000267101	9606.ENSP00000264498	0.0	false	interacts with	ERBB3 (interacts with) FGF2
0.718	0.042	0.974	0.9	0.175	0.0	0.0	interacts with	CDC42 (interacts with) PIK3R2	0.0	9606.ENSP00000497733	9606.ENSP00000222254	0.0	false	interacts with	CDC42 (interacts with) PIK3R2
0.81	0.054	0.823	0.0	0.095	0.0	0.0	interacts with	AKT1 (interacts with) MYD88	0.0	9606.ENSP00000451828	9606.ENSP00000498321	0.0	false	interacts with	AKT1 (interacts with) MYD88
0.856	0.0	0.993	0.9	0.597	0.0	0.0	interacts with	ERBB3 (interacts with) PIK3CA	0.0	9606.ENSP00000267101	9606.ENSP00000263967	0.0	false	interacts with	ERBB3 (interacts with) PIK3CA
0.38	0.068	0.704	0.5	0.096	0.0	0.0	interacts with	ERBB3 (interacts with) RHOA	0.0	9606.ENSP00000267101	9606.ENSP00000400175	0.0	false	interacts with	ERBB3 (interacts with) RHOA
0.697	0.0	0.861	0.4	0.296	0.0	0.0	interacts with	CDC42 (interacts with) CDH1	0.0	9606.ENSP00000497733	9606.ENSP00000261769	0.0	false	interacts with	CDC42 (interacts with) CDH1
0.918	0.0	0.928	0.0	0.169	0.0	0.0	interacts with	AKT1 (interacts with) MYC	0.0	9606.ENSP00000451828	9606.ENSP00000478887	0.0	false	interacts with	AKT1 (interacts with) MYC
0.902	0.044	0.905	0.0	0.071	0.0	0.0	interacts with	ERBB3 (interacts with) STAT3	0.0	9606.ENSP00000267101	9606.ENSP00000264657	0.0	false	interacts with	ERBB3 (interacts with) STAT3
0.845	0.054	0.847	0.0	0.0	0.0	0.0	interacts with	SMAD4 (interacts with) TWIST1	0.0	9606.ENSP00000341551	9606.ENSP00000242261	0.0	false	interacts with	SMAD4 (interacts with) TWIST1
0.664	0.073	0.982	0.9	0.504	0.0	0.0	interacts with	CDC42 (interacts with) PIK3CA	0.0	9606.ENSP00000497733	9606.ENSP00000263967	0.0	false	interacts with	CDC42 (interacts with) PIK3CA
0.93	0.074	0.979	0.4	0.539	0.0	0.0	interacts with	AKT1 (interacts with) CTNNB1	0.0	9606.ENSP00000451828	9606.ENSP00000495360	0.0	false	interacts with	AKT1 (interacts with) CTNNB1
0.731	0.0	0.731	0.0	0.0	0.0	0.0	interacts with	ERBB3 (interacts with) MYC	0.0	9606.ENSP00000267101	9606.ENSP00000478887	0.0	false	interacts with	ERBB3 (interacts with) MYC
