# Supplementary material for: Reversing chemoresistance in ovarian cancer: network pharmacology reveals how hydroxychloroquine/sulfasalazine duotherapy remodels tumor inflammatory–immune microenvironment
Source: Front Immunol. 2026 Mar 26;17:1790210. doi: 10.3389/fimmu.2026.1790210 (PMC13062316; doi:10.3389/fimmu.2026.1790210)
Supplement: Supplementary Figure 1 — PCA plots before and after data merging. PCA plots of TCGA-OV and GSE63885 before (A) and after (B) merging. [file DataSheet1.zip › Supplementary Files/Table S8.csv]

automated_textmining	coexpression	combined_score	database_annotated	experimentally_determined_interaction	gene_fusion	homology	interaction	name	neighborhood_on_chromosome	node1_string_id	node2_string_id	phylogenetic_cooccurrence	selected	shared interaction	shared name
0.911	0.074	0.999	0.9	0.911	0.0	0.0	interacts with	BIRC2 (interacts with) CASP9	0.0	9606.ENSP00000477613	9606.ENSP00000330237	0.0	false	interacts with	BIRC2 (interacts with) CASP9
0.992	0.097	0.999	0.5	0.836	0.0	0.0	interacts with	CASP8 (interacts with) FASLG	0.0	9606.ENSP00000351273	9606.ENSP00000356694	0.0	false	interacts with	CASP8 (interacts with) FASLG
0.687	0.049	0.707	0.0	0.094	0.0	0.0	interacts with	IRS1 (interacts with) PDPK1	0.0	9606.ENSP00000304895	9606.ENSP00000344220	0.0	false	interacts with	IRS1 (interacts with) PDPK1
0.865	0.085	0.971	0.0	0.784	0.0	0.0	interacts with	BIRC2 (interacts with) CASP8	0.0	9606.ENSP00000477613	9606.ENSP00000351273	0.0	false	interacts with	BIRC2 (interacts with) CASP8
0.997	0.127	0.999	0.9	0.927	0.0	0.0	interacts with	CASP8 (interacts with) FAS	0.0	9606.ENSP00000351273	9606.ENSP00000498466	0.0	false	interacts with	CASP8 (interacts with) FAS
0.433	0.083	0.718	0.5	0.045	0.0	0.0	interacts with	NFKB1 (interacts with) TRAF2	0.0	9606.ENSP00000226574	9606.ENSP00000247668	0.0	false	interacts with	NFKB1 (interacts with) TRAF2
0.319	0.0	0.749	0.54	0.262	0.0	0.711	interacts with	CASP2 (interacts with) CASP9	0.0	9606.ENSP00000312664	9606.ENSP00000330237	0.0	false	interacts with	CASP2 (interacts with) CASP9
0.704	0.049	0.707	0.0	0.045	0.0	0.0	interacts with	CASP9 (interacts with) TNFRSF10A	0.0	9606.ENSP00000330237	9606.ENSP00000221132	0.0	false	interacts with	CASP9 (interacts with) TNFRSF10A
0.729	0.079	0.741	0.0	0.045	0.0	0.0	interacts with	NFKB1 (interacts with) STAT5B	0.0	9606.ENSP00000226574	9606.ENSP00000293328	0.0	false	interacts with	NFKB1 (interacts with) STAT5B
0.779	0.048	0.792	0.0	0.092	0.0	0.0	interacts with	IRS1 (interacts with) PTEN	0.0	9606.ENSP00000304895	9606.ENSP00000361021	0.0	false	interacts with	IRS1 (interacts with) PTEN
0.809	0.086	0.997	0.9	0.872	0.0	0.0	interacts with	BIRC2 (interacts with) CASP7	0.0	9606.ENSP00000477613	9606.ENSP00000358327	0.0	false	interacts with	BIRC2 (interacts with) CASP7
0.384	0.105	0.893	0.54	0.628	0.0	0.64	interacts with	CASP2 (interacts with) CASP8	0.0	9606.ENSP00000312664	9606.ENSP00000351273	0.0	false	interacts with	CASP2 (interacts with) CASP8
0.767	0.05	0.769	0.0	0.0	0.0	0.0	interacts with	CASP9 (interacts with) TNFSF10	0.0	9606.ENSP00000330237	9606.ENSP00000241261	0.0	false	interacts with	CASP9 (interacts with) TNFSF10
0.677	0.118	0.865	0.54	0.092	0.0	0.0	interacts with	BIRC2 (interacts with) CHUK	0.0	9606.ENSP00000477613	9606.ENSP00000359424	0.0	false	interacts with	BIRC2 (interacts with) CHUK
0.286	0.054	0.75	0.54	0.292	0.0	0.68	interacts with	CASP2 (interacts with) CASP7	0.0	9606.ENSP00000312664	9606.ENSP00000358327	0.0	false	interacts with	CASP2 (interacts with) CASP7
0.903	0.049	0.941	0.4	0.071	0.0	0.0	interacts with	IRS1 (interacts with) SOS1	0.0	9606.ENSP00000304895	9606.ENSP00000384675	0.0	false	interacts with	IRS1 (interacts with) SOS1
0.685	0.049	0.77	0.0	0.294	0.0	0.0	interacts with	APAF1 (interacts with) BCL2L2	0.0	9606.ENSP00000448165	9606.ENSP00000250405	0.0	false	interacts with	APAF1 (interacts with) BCL2L2
0.955	0.061	0.996	0.927	0.056	0.0	0.0	interacts with	GPX3 (interacts with) GSR	0.052	9606.ENSP00000373477	9606.ENSP00000221130	0.0	false	interacts with	GPX3 (interacts with) GSR
0.836	0.06	0.844	0.0	0.067	0.0	0.0	interacts with	GPX3 (interacts with) HMOX1	0.0	9606.ENSP00000373477	9606.ENSP00000216117	0.0	false	interacts with	GPX3 (interacts with) HMOX1
0.686	0.05	0.77	0.0	0.292	0.0	0.0	interacts with	NFKB1 (interacts with) PPARGC1A	0.0	9606.ENSP00000226574	9606.ENSP00000264867	0.0	false	interacts with	NFKB1 (interacts with) PPARGC1A
0.597	0.047	0.958	0.9	0.0	0.0	0.0	interacts with	GPX3 (interacts with) PPARGC1A	0.0	9606.ENSP00000373477	9606.ENSP00000264867	0.0	false	interacts with	GPX3 (interacts with) PPARGC1A
0.748	0.192	0.895	0.5	0.095	0.0	0.0	interacts with	NFKB1 (interacts with) RIPK1	0.0	9606.ENSP00000226574	9606.ENSP00000259808	0.0	false	interacts with	NFKB1 (interacts with) RIPK1
0.567	0.066	0.846	0.65	0.0	0.0	0.0	interacts with	BIRC2 (interacts with) TAB3	0.0	9606.ENSP00000477613	9606.ENSP00000368215	0.0	false	interacts with	BIRC2 (interacts with) TAB3
0.792	0.112	0.858	0.0	0.294	0.0	0.0	interacts with	NFKB1 (interacts with) STAT6	0.0	9606.ENSP00000226574	9606.ENSP00000300134	0.0	false	interacts with	NFKB1 (interacts with) STAT6
0.892	0.06	0.922	0.0	0.294	0.0	0.0	interacts with	APAF1 (interacts with) BAX	0.0	9606.ENSP00000448165	9606.ENSP00000293288	0.0	false	interacts with	APAF1 (interacts with) BAX
0.713	0.086	0.726	0.0	0.0	0.0	0.0	interacts with	CASP9 (interacts with) PMAIP1	0.0	9606.ENSP00000330237	9606.ENSP00000326119	0.0	false	interacts with	CASP9 (interacts with) PMAIP1
0.547	0.093	0.844	0.65	0.0	0.0	0.0	interacts with	GPX3 (interacts with) GSTM1	0.0	9606.ENSP00000373477	9606.ENSP00000311469	0.0	false	interacts with	GPX3 (interacts with) GSTM1
0.727	0.049	0.73	0.0	0.045	0.0	0.0	interacts with	CASP9 (interacts with) TNFRSF10B	0.0	9606.ENSP00000330237	9606.ENSP00000276431	0.0	false	interacts with	CASP9 (interacts with) TNFRSF10B
0.406	0.0	0.796	0.5	0.368	0.0	0.0	interacts with	BIRC2 (interacts with) IKBKE	0.0	9606.ENSP00000477613	9606.ENSP00000464030	0.0	false	interacts with	BIRC2 (interacts with) IKBKE
0.294	0.096	0.757	0.65	0.0	0.0	0.0	interacts with	GPX3 (interacts with) GSTM4	0.0	9606.ENSP00000373477	9606.ENSP00000358851	0.0	false	interacts with	GPX3 (interacts with) GSTM4
0.284	0.06	0.936	0.9	0.0	0.0	0.756	interacts with	GPX3 (interacts with) GPX4	0.0	9606.ENSP00000373477	9606.ENSP00000346103	0.162	false	interacts with	GPX3 (interacts with) GPX4
0.809	0.083	0.932	0.0	0.647	0.0	0.55	interacts with	NFKB1 (interacts with) NOTCH1	0.0	9606.ENSP00000226574	9606.ENSP00000498587	0.0	false	interacts with	NFKB1 (interacts with) NOTCH1
0.699	0.052	0.702	0.0	0.0	0.0	0.0	interacts with	CASP9 (interacts with) NFE2L2	0.0	9606.ENSP00000330237	9606.ENSP00000380252	0.0	false	interacts with	CASP9 (interacts with) NFE2L2
0.631	0.083	0.871	0.65	0.0	0.0	0.0	interacts with	GPX3 (interacts with) GSTA1	0.0	9606.ENSP00000373477	9606.ENSP00000335620	0.0	false	interacts with	GPX3 (interacts with) GSTA1
0.475	0.0	0.845	0.65	0.224	0.0	0.0	interacts with	BIRC3 (interacts with) TAB1	0.0	9606.ENSP00000263464	9606.ENSP00000216160	0.0	false	interacts with	BIRC3 (interacts with) TAB1
0.812	0.082	0.859	0.0	0.247	0.0	0.0	interacts with	APAF1 (interacts with) CASP2	0.0	9606.ENSP00000448165	9606.ENSP00000312664	0.0	false	interacts with	APAF1 (interacts with) CASP2
0.523	0.071	0.831	0.65	0.0	0.0	0.0	interacts with	GPX3 (interacts with) GSTA4	0.0	9606.ENSP00000373477	9606.ENSP00000360002	0.0	false	interacts with	GPX3 (interacts with) GSTA4
0.68	0.138	0.713	0.0	0.046	0.0	0.0	interacts with	ITGA5 (interacts with) PXN	0.0	9606.ENSP00000293379	9606.ENSP00000267257	0.0	false	interacts with	ITGA5 (interacts with) PXN
0.822	0.202	0.939	0.0	0.608	0.0	0.0	interacts with	BIRC3 (interacts with) NFKB1	0.0	9606.ENSP00000263464	9606.ENSP00000226574	0.0	false	interacts with	BIRC3 (interacts with) NFKB1
0.717	0.0	0.717	0.0	0.0	0.0	0.0	interacts with	APAF1 (interacts with) PMAIP1	0.0	9606.ENSP00000448165	9606.ENSP00000326119	0.0	false	interacts with	APAF1 (interacts with) PMAIP1
0.576	0.338	0.717	0.0	0.071	0.0	0.0	interacts with	BIRC3 (interacts with) RELB	0.0	9606.ENSP00000263464	9606.ENSP00000221452	0.0	false	interacts with	BIRC3 (interacts with) RELB
0.641	0.047	0.965	0.9	0.114	0.0	0.0	interacts with	ITGA5 (interacts with) ITGB8	0.0	9606.ENSP00000293379	9606.ENSP00000222573	0.0	false	interacts with	ITGA5 (interacts with) ITGB8
0.594	0.058	0.808	0.54	0.0	0.0	0.674	interacts with	ITGA5 (interacts with) ITGA6	0.0	9606.ENSP00000293379	9606.ENSP00000386896	0.0	false	interacts with	ITGA5 (interacts with) ITGA6
0.439	0.0	0.796	0.5	0.332	0.0	0.0	interacts with	CDKN1C (interacts with) RB1	0.0	9606.ENSP00000413720	9606.ENSP00000267163	0.0	false	interacts with	CDKN1C (interacts with) RB1
0.99	0.067	0.999	0.9	0.991	0.0	0.0	interacts with	BIRC3 (interacts with) TRAF2	0.0	9606.ENSP00000263464	9606.ENSP00000247668	0.0	false	interacts with	BIRC3 (interacts with) TRAF2
0.784	0.071	0.797	0.0	0.071	0.0	0.0	interacts with	CASP9 (interacts with) FAS	0.0	9606.ENSP00000330237	9606.ENSP00000498466	0.0	false	interacts with	CASP9 (interacts with) FAS
0.99	0.055	0.993	0.0	0.299	0.0	0.0	interacts with	APAF1 (interacts with) HSP90AA1	0.0	9606.ENSP00000448165	9606.ENSP00000335153	0.0	false	interacts with	APAF1 (interacts with) HSP90AA1
0.794	0.079	0.802	0.0	0.0	0.0	0.0	interacts with	GPX3 (interacts with) NFE2L2	0.0	9606.ENSP00000373477	9606.ENSP00000380252	0.0	false	interacts with	GPX3 (interacts with) NFE2L2
0.358	0.213	0.732	0.0	0.513	0.0	0.0	interacts with	BIRC3 (interacts with) IRF1	0.0	9606.ENSP00000263464	9606.ENSP00000245414	0.0	false	interacts with	BIRC3 (interacts with) IRF1
0.623	0.403	0.828	0.0	0.298	0.0	0.0	interacts with	COL1A1 (interacts with) MMP2	0.0	9606.ENSP00000225964	9606.ENSP00000219070	0.0	false	interacts with	COL1A1 (interacts with) MMP2
0.578	0.067	0.961	0.9	0.135	0.0	0.0	interacts with	ITGA5 (interacts with) ITGB6	0.0	9606.ENSP00000293379	9606.ENSP00000283249	0.0	false	interacts with	ITGA5 (interacts with) ITGB6
0.398	0.075	0.788	0.65	0.0	0.0	0.0	interacts with	GPX3 (interacts with) MGST1	0.0	9606.ENSP00000373477	9606.ENSP00000379512	0.0	false	interacts with	GPX3 (interacts with) MGST1
0.999	0.082	0.999	0.9	0.994	0.0	0.0	interacts with	APAF1 (interacts with) CASP9	0.0	9606.ENSP00000448165	9606.ENSP00000330237	0.0	false	interacts with	APAF1 (interacts with) CASP9
0.767	0.045	0.781	0.0	0.095	0.0	0.0	interacts with	APAF1 (interacts with) FASLG	0.0	9606.ENSP00000448165	9606.ENSP00000356694	0.0	false	interacts with	APAF1 (interacts with) FASLG
0.847	0.0	0.847	0.0	0.0	0.0	0.0	interacts with	CASP9 (interacts with) FASLG	0.0	9606.ENSP00000330237	9606.ENSP00000356694	0.0	false	interacts with	CASP9 (interacts with) FASLG
0.545	0.078	0.84	0.65	0.0	0.0	0.0	interacts with	GPX3 (interacts with) GSTP1	0.0	9606.ENSP00000373477	9606.ENSP00000381607	0.0	false	interacts with	GPX3 (interacts with) GSTP1
0.813	0.175	0.839	0.0	0.0	0.0	0.0	interacts with	CCN2 (interacts with) MMP2	0.0	9606.ENSP00000356954	9606.ENSP00000219070	0.0	false	interacts with	CCN2 (interacts with) MMP2
0.993	0.101	0.999	0.9	0.855	0.0	0.0	interacts with	BIRC3 (interacts with) RIPK1	0.0	9606.ENSP00000263464	9606.ENSP00000259808	0.0	false	interacts with	BIRC3 (interacts with) RIPK1
0.805	0.075	0.829	0.0	0.125	0.0	0.0	interacts with	CASP9 (interacts with) MCL1	0.0	9606.ENSP00000330237	9606.ENSP00000358022	0.0	false	interacts with	CASP9 (interacts with) MCL1
0.537	0.0	0.832	0.65	0.045	0.0	0.0	interacts with	COL1A1 (interacts with) ITGB8	0.0	9606.ENSP00000225964	9606.ENSP00000222573	0.0	false	interacts with	COL1A1 (interacts with) ITGB8
0.946	0.067	0.97	0.0	0.444	0.0	0.0	interacts with	APAF1 (interacts with) CASP8	0.0	9606.ENSP00000448165	9606.ENSP00000351273	0.0	false	interacts with	APAF1 (interacts with) CASP8
0.878	0.044	0.94	0.4	0.247	0.0	0.0	interacts with	APAF1 (interacts with) CASP7	0.0	9606.ENSP00000448165	9606.ENSP00000358327	0.0	false	interacts with	APAF1 (interacts with) CASP7
0.848	0.214	0.876	0.0	0.0	0.0	0.0	interacts with	CCN2 (interacts with) COL1A1	0.0	9606.ENSP00000356954	9606.ENSP00000225964	0.0	false	interacts with	CCN2 (interacts with) COL1A1
0.657	0.0	0.746	0.0	0.292	0.0	0.0	interacts with	BIRC3 (interacts with) BIRC5	0.0	9606.ENSP00000263464	9606.ENSP00000301633	0.0	false	interacts with	BIRC3 (interacts with) BIRC5
0.428	0.0	0.701	0.5	0.0	0.0	0.0	interacts with	CDKN1C (interacts with) E2F2	0.0	9606.ENSP00000413720	9606.ENSP00000355249	0.0	false	interacts with	CDKN1C (interacts with) E2F2
0.744	0.049	0.813	0.0	0.294	0.0	0.0	interacts with	APAF1 (interacts with) MCL1	0.0	9606.ENSP00000448165	9606.ENSP00000358022	0.0	false	interacts with	APAF1 (interacts with) MCL1
0.654	0.042	0.745	0.0	0.294	0.0	0.0	interacts with	APAF1 (interacts with) BAK1	0.0	9606.ENSP00000448165	9606.ENSP00000363591	0.0	false	interacts with	APAF1 (interacts with) BAK1
0.466	0.049	0.765	0.54	0.114	0.0	0.0	interacts with	ITGA6 (interacts with) ITGB8	0.0	9606.ENSP00000386896	9606.ENSP00000222573	0.0	false	interacts with	ITGA6 (interacts with) ITGB8
0.727	0.067	0.98	0.927	0.056	0.0	0.0	interacts with	GPX4 (interacts with) GSR	0.052	9606.ENSP00000346103	9606.ENSP00000221130	0.0	false	interacts with	GPX4 (interacts with) GSR
0.362	0.048	0.768	0.65	0.0	0.0	0.0	interacts with	BIRC3 (interacts with) TAB3	0.0	9606.ENSP00000263464	9606.ENSP00000368215	0.0	false	interacts with	BIRC3 (interacts with) TAB3
0.947	0.071	0.962	0.0	0.301	0.0	0.0	interacts with	CAV1 (interacts with) KDR	0.0	9606.ENSP00000339191	9606.ENSP00000263923	0.0	false	interacts with	CAV1 (interacts with) KDR
0.702	0.059	0.716	0.0	0.07	0.0	0.0	interacts with	GPX4 (interacts with) HMOX1	0.0	9606.ENSP00000346103	9606.ENSP00000216117	0.0	false	interacts with	GPX4 (interacts with) HMOX1
0.495	0.069	0.758	0.5	0.092	0.0	0.0	interacts with	BIRC3 (interacts with) CHUK	0.0	9606.ENSP00000263464	9606.ENSP00000359424	0.0	false	interacts with	BIRC3 (interacts with) CHUK
0.873	0.101	0.991	0.9	0.361	0.0	0.0	interacts with	ITGA5 (interacts with) ITGB5	0.0	9606.ENSP00000293379	9606.ENSP00000296181	0.0	false	interacts with	ITGA5 (interacts with) ITGB5
0.453	0.087	0.945	0.9	0.0	0.0	0.0	interacts with	GPX3 (interacts with) GSS	0.0	9606.ENSP00000373477	9606.ENSP00000495750	0.0	false	interacts with	GPX3 (interacts with) GSS
0.642	0.085	0.852	0.54	0.135	0.0	0.0	interacts with	ITGA6 (interacts with) ITGB6	0.0	9606.ENSP00000386896	9606.ENSP00000283249	0.0	false	interacts with	ITGA6 (interacts with) ITGB6
0.309	0.076	0.771	0.5	0.368	0.0	0.0	interacts with	BIRC3 (interacts with) IKBKE	0.0	9606.ENSP00000263464	9606.ENSP00000464030	0.0	false	interacts with	BIRC3 (interacts with) IKBKE
0.104	0.0	0.766	0.75	0.0	0.0	0.0	interacts with	COL1A1 (interacts with) RB1	0.0	9606.ENSP00000225964	9606.ENSP00000267163	0.0	false	interacts with	COL1A1 (interacts with) RB1
0.952	0.042	0.952	0.0	0.0	0.0	0.0	interacts with	GPX4 (interacts with) HSPA5	0.0	9606.ENSP00000346103	9606.ENSP00000324173	0.0	false	interacts with	GPX4 (interacts with) HSPA5
0.704	0.058	0.735	0.0	0.127	0.0	0.0	interacts with	CAV1 (interacts with) ERBB2	0.0	9606.ENSP00000339191	9606.ENSP00000269571	0.0	false	interacts with	CAV1 (interacts with) ERBB2
0.389	0.066	0.938	0.9	0.0	0.0	0.0	interacts with	GPX4 (interacts with) GSTM1	0.0	9606.ENSP00000346103	9606.ENSP00000311469	0.0	false	interacts with	GPX4 (interacts with) GSTM1
0.701	0.11	0.723	0.0	0.0	0.0	0.0	interacts with	CAV1 (interacts with) PXN	0.0	9606.ENSP00000339191	9606.ENSP00000267257	0.0	false	interacts with	CAV1 (interacts with) PXN
0.771	0.101	0.907	0.54	0.135	0.0	0.0	interacts with	ITGA6 (interacts with) ITGB5	0.0	9606.ENSP00000386896	9606.ENSP00000296181	0.0	false	interacts with	ITGA6 (interacts with) ITGB5
0.215	0.064	0.735	0.5	0.363	0.0	0.0	interacts with	ERCC6 (interacts with) KAT2B	0.0	9606.ENSP00000348089	9606.ENSP00000263754	0.0	false	interacts with	ERCC6 (interacts with) KAT2B
0.175	0.073	0.709	0.65	0.0	0.0	0.0	interacts with	CAV1 (interacts with) ITGB6	0.0	9606.ENSP00000339191	9606.ENSP00000283249	0.0	false	interacts with	CAV1 (interacts with) ITGB6
0.372	0.0	0.771	0.65	0.0	0.0	0.0	interacts with	COL1A1 (interacts with) ITGA6	0.0	9606.ENSP00000225964	9606.ENSP00000386896	0.0	false	interacts with	COL1A1 (interacts with) ITGA6
0.422	0.064	0.941	0.9	0.0	0.0	0.0	interacts with	GPX4 (interacts with) GSTA1	0.0	9606.ENSP00000346103	9606.ENSP00000335620	0.0	false	interacts with	GPX4 (interacts with) GSTA1
0.709	0.087	0.722	0.0	0.0	0.0	0.0	interacts with	CAV1 (interacts with) IRS1	0.0	9606.ENSP00000339191	9606.ENSP00000304895	0.0	false	interacts with	CAV1 (interacts with) IRS1
0.582	0.106	0.859	0.65	0.051	0.0	0.0	interacts with	COL1A1 (interacts with) ITGB5	0.0	9606.ENSP00000225964	9606.ENSP00000296181	0.0	false	interacts with	COL1A1 (interacts with) ITGB5
0.511	0.097	0.729	0.4	0.098	0.0	0.607	interacts with	ABL1 (interacts with) CDK4	0.0	9606.ENSP00000361423	9606.ENSP00000257904	0.0	false	interacts with	ABL1 (interacts with) CDK4
0.578	0.062	0.851	0.65	0.051	0.0	0.0	interacts with	COL1A1 (interacts with) ITGB6	0.0	9606.ENSP00000225964	9606.ENSP00000283249	0.0	false	interacts with	COL1A1 (interacts with) ITGB6
0.792	0.104	0.922	0.0	0.616	0.0	0.0	interacts with	BIRC3 (interacts with) CASP8	0.0	9606.ENSP00000263464	9606.ENSP00000351273	0.0	false	interacts with	BIRC3 (interacts with) CASP8
0.183	0.118	0.725	0.65	0.0	0.0	0.0	interacts with	CAV1 (interacts with) ITGB5	0.0	9606.ENSP00000339191	9606.ENSP00000296181	0.0	false	interacts with	CAV1 (interacts with) ITGB5
0.709	0.105	0.989	0.9	0.656	0.0	0.0	interacts with	BIRC3 (interacts with) CASP7	0.0	9606.ENSP00000263464	9606.ENSP00000358327	0.0	false	interacts with	BIRC3 (interacts with) CASP7
0.215	0.073	0.921	0.9	0.0	0.0	0.0	interacts with	GPX4 (interacts with) MGST1	0.0	9606.ENSP00000346103	9606.ENSP00000379512	0.0	false	interacts with	GPX4 (interacts with) MGST1
0.904	0.1	0.914	0.0	0.086	0.0	0.0	interacts with	PTEN (interacts with) RPS6KB1	0.0	9606.ENSP00000361021	9606.ENSP00000225577	0.0	false	interacts with	PTEN (interacts with) RPS6KB1
0.818	0.081	0.829	0.0	0.061	0.0	0.0	interacts with	LYN (interacts with) PXN	0.0	9606.ENSP00000428924	9606.ENSP00000267257	0.0	false	interacts with	LYN (interacts with) PXN
0.718	0.08	0.744	0.0	0.091	0.0	0.0	interacts with	ABL1 (interacts with) PXN	0.0	9606.ENSP00000361423	9606.ENSP00000267257	0.0	false	interacts with	ABL1 (interacts with) PXN
0.427	0.115	0.944	0.9	0.0	0.0	0.0	interacts with	GPX4 (interacts with) GSS	0.0	9606.ENSP00000346103	9606.ENSP00000495750	0.0	false	interacts with	GPX4 (interacts with) GSS
0.429	0.042	0.821	0.5	0.424	0.0	0.0	interacts with	TNFRSF10A (interacts with) TRAF2	0.0	9606.ENSP00000221132	9606.ENSP00000247668	0.0	false	interacts with	TNFRSF10A (interacts with) TRAF2
0.763	0.067	0.996	0.9	0.86	0.0	0.0	interacts with	BIRC3 (interacts with) CASP9	0.0	9606.ENSP00000263464	9606.ENSP00000330237	0.0	false	interacts with	BIRC3 (interacts with) CASP9
0.838	0.104	0.944	0.65	0.0	0.0	0.0	interacts with	COL1A1 (interacts with) ITGA5	0.0	9606.ENSP00000225964	9606.ENSP00000293379	0.0	false	interacts with	COL1A1 (interacts with) ITGA5
0.395	0.064	0.938	0.9	0.0	0.0	0.0	interacts with	GPX4 (interacts with) GSTA4	0.0	9606.ENSP00000346103	9606.ENSP00000360002	0.0	false	interacts with	GPX4 (interacts with) GSTA4
0.312	0.049	0.98	0.9	0.736	0.0	0.0	interacts with	ABL1 (interacts with) RB1	0.0	9606.ENSP00000361423	9606.ENSP00000267163	0.0	false	interacts with	ABL1 (interacts with) RB1
0.92	0.075	0.988	0.8	0.292	0.0	0.0	interacts with	CAV1 (interacts with) HSP90AA1	0.0	9606.ENSP00000339191	9606.ENSP00000335153	0.0	false	interacts with	CAV1 (interacts with) HSP90AA1
0.675	0.188	0.725	0.0	0.0	0.0	0.0	interacts with	CCN2 (interacts with) TGFB2	0.0	9606.ENSP00000356954	9606.ENSP00000355896	0.0	false	interacts with	CCN2 (interacts with) TGFB2
0.272	0.064	0.925	0.9	0.0	0.0	0.0	interacts with	GPX4 (interacts with) GSTM4	0.0	9606.ENSP00000346103	9606.ENSP00000358851	0.0	false	interacts with	GPX4 (interacts with) GSTM4
0.999	0.042	0.999	0.9	0.976	0.0	0.0	interacts with	TNFRSF10A (interacts with) TNFSF10	0.0	9606.ENSP00000221132	9606.ENSP00000241261	0.0	false	interacts with	TNFRSF10A (interacts with) TNFSF10
0.325	0.049	0.731	0.0	0.615	0.0	0.591	interacts with	ABL1 (interacts with) ERBB2	0.0	9606.ENSP00000361423	9606.ENSP00000269571	0.0	false	interacts with	ABL1 (interacts with) ERBB2
0.414	0.058	0.774	0.0	0.624	0.0	0.0	interacts with	PTEN (interacts with) PXN	0.0	9606.ENSP00000361021	9606.ENSP00000267257	0.0	false	interacts with	PTEN (interacts with) PXN
0.919	0.084	0.998	0.9	0.765	0.0	0.925	interacts with	TNFRSF10A (interacts with) TNFRSF10B	0.0	9606.ENSP00000221132	9606.ENSP00000276431	0.078	false	interacts with	TNFRSF10A (interacts with) TNFRSF10B
0.715	0.105	0.734	0.0	0.0	0.0	0.0	interacts with	PTEN (interacts with) RB1	0.0	9606.ENSP00000361021	9606.ENSP00000267163	0.0	false	interacts with	PTEN (interacts with) RB1
0.546	0.061	0.782	0.5	0.096	0.0	0.0	interacts with	LYN (interacts with) STAT5B	0.0	9606.ENSP00000428924	9606.ENSP00000293328	0.0	false	interacts with	LYN (interacts with) STAT5B
0.444	0.089	0.945	0.9	0.0	0.0	0.0	interacts with	GPX4 (interacts with) GSTP1	0.0	9606.ENSP00000346103	9606.ENSP00000381607	0.0	false	interacts with	GPX4 (interacts with) GSTP1
0.487	0.0	0.91	0.5	0.678	0.0	0.0	interacts with	TNFRSF10B (interacts with) TRAF2	0.0	9606.ENSP00000276431	9606.ENSP00000247668	0.0	false	interacts with	TNFRSF10B (interacts with) TRAF2
0.662	0.451	0.857	0.0	0.292	0.0	0.0	interacts with	BIRC5 (interacts with) CDK4	0.0	9606.ENSP00000301633	9606.ENSP00000257904	0.0	false	interacts with	BIRC5 (interacts with) CDK4
0.999	0.0	0.999	0.9	0.991	0.0	0.0	interacts with	TNFRSF10B (interacts with) TNFSF10	0.0	9606.ENSP00000276431	9606.ENSP00000241261	0.0	false	interacts with	TNFRSF10B (interacts with) TNFSF10
0.736	0.062	0.758	0.0	0.099	0.0	0.0	interacts with	NOTCH1 (interacts with) PTEN	0.0	9606.ENSP00000498587	9606.ENSP00000361021	0.0	false	interacts with	NOTCH1 (interacts with) PTEN
0.559	0.051	0.728	0.4	0.046	0.0	0.0	interacts with	CAV1 (interacts with) LCK	0.0	9606.ENSP00000339191	9606.ENSP00000477713	0.0	false	interacts with	CAV1 (interacts with) LCK
0.674	0.073	0.71	0.0	0.116	0.0	0.0	interacts with	CDK4 (interacts with) NFKB1	0.0	9606.ENSP00000257904	9606.ENSP00000226574	0.0	false	interacts with	CDK4 (interacts with) NFKB1
0.538	0.05	0.739	0.4	0.125	0.0	0.0	interacts with	LYN (interacts with) SOS1	0.0	9606.ENSP00000428924	9606.ENSP00000384675	0.0	false	interacts with	LYN (interacts with) SOS1
0.57	0.067	0.799	0.54	0.0	0.0	0.0	interacts with	BAK1 (interacts with) BIK	0.0	9606.ENSP00000363591	9606.ENSP00000216115	0.0	false	interacts with	BAK1 (interacts with) BIK
0.709	0.083	0.721	0.0	0.0	0.0	0.0	interacts with	MMP2 (interacts with) TGFB2	0.0	9606.ENSP00000219070	9606.ENSP00000355896	0.0	false	interacts with	MMP2 (interacts with) TGFB2
0.728	0.058	0.751	0.0	0.105	0.0	0.0	interacts with	CAV1 (interacts with) LYN	0.0	9606.ENSP00000339191	9606.ENSP00000428924	0.0	false	interacts with	CAV1 (interacts with) LYN
0.745	0.0	0.745	0.0	0.0	0.0	0.0	interacts with	MMP2 (interacts with) PTEN	0.0	9606.ENSP00000219070	9606.ENSP00000361021	0.0	false	interacts with	MMP2 (interacts with) PTEN
0.566	0.0	0.959	0.54	0.812	0.0	0.679	interacts with	BAK1 (interacts with) BCL2L2	0.0	9606.ENSP00000363591	9606.ENSP00000250405	0.0	false	interacts with	BAK1 (interacts with) BCL2L2
0.727	0.065	0.983	0.9	0.439	0.0	0.0	interacts with	ABL1 (interacts with) STAT5B	0.0	9606.ENSP00000361423	9606.ENSP00000293328	0.0	false	interacts with	ABL1 (interacts with) STAT5B
0.516	0.46	0.727	0.0	0.0	0.0	0.0	interacts with	BAK1 (interacts with) TRAF2	0.0	9606.ENSP00000363591	9606.ENSP00000247668	0.0	false	interacts with	BAK1 (interacts with) TRAF2
0.37	0.042	0.757	0.5	0.292	0.0	0.0	interacts with	TNFSF10 (interacts with) TRAF2	0.0	9606.ENSP00000241261	9606.ENSP00000247668	0.0	false	interacts with	TNFSF10 (interacts with) TRAF2
0.669	0.0	0.7	0.0	0.13	0.0	0.0	interacts with	BIRC5 (interacts with) ERBB2	0.0	9606.ENSP00000301633	9606.ENSP00000269571	0.0	false	interacts with	BIRC5 (interacts with) ERBB2
0.756	0.068	0.763	0.0	0.0	0.0	0.0	interacts with	PTEN (interacts with) ZEB1	0.0	9606.ENSP00000361021	9606.ENSP00000354487	0.0	false	interacts with	PTEN (interacts with) ZEB1
0.378	0.132	0.755	0.0	0.583	0.0	0.0	interacts with	BIRC5 (interacts with) CASP7	0.0	9606.ENSP00000301633	9606.ENSP00000358327	0.0	false	interacts with	BIRC5 (interacts with) CASP7
0.674	0.133	0.705	0.0	0.0	0.0	0.0	interacts with	MCL1 (interacts with) TNFRSF10B	0.0	9606.ENSP00000358022	9606.ENSP00000276431	0.0	false	interacts with	MCL1 (interacts with) TNFRSF10B
0.648	0.06	0.759	0.0	0.331	0.0	0.0	interacts with	LYN (interacts with) MUC1	0.0	9606.ENSP00000428924	9606.ENSP00000484824	0.0	false	interacts with	LYN (interacts with) MUC1
0.594	0.067	0.823	0.54	0.109	0.0	0.0	interacts with	BAK1 (interacts with) PMAIP1	0.0	9606.ENSP00000363591	9606.ENSP00000326119	0.0	false	interacts with	BAK1 (interacts with) PMAIP1
0.861	0.0	0.991	0.54	0.872	0.0	0.0	interacts with	BCL2L2 (interacts with) BIK	0.0	9606.ENSP00000250405	9606.ENSP00000216115	0.0	false	interacts with	BCL2L2 (interacts with) BIK
0.656	0.055	0.999	0.9	0.975	0.0	0.0	interacts with	BAK1 (interacts with) BID	0.0	9606.ENSP00000363591	9606.ENSP00000318822	0.0	false	interacts with	BAK1 (interacts with) BID
0.801	0.1	0.996	0.9	0.836	0.0	0.65	interacts with	BAK1 (interacts with) BAX	0.0	9606.ENSP00000363591	9606.ENSP00000293288	0.0	false	interacts with	BAK1 (interacts with) BAX
0.489	0.074	0.756	0.5	0.091	0.0	0.0	interacts with	CDK4 (interacts with) E2F5	0.0	9606.ENSP00000257904	9606.ENSP00000398124	0.0	false	interacts with	CDK4 (interacts with) E2F5
0.871	0.063	0.998	0.9	0.927	0.0	0.637	interacts with	BAK1 (interacts with) MCL1	0.0	9606.ENSP00000363591	9606.ENSP00000358022	0.0	false	interacts with	BAK1 (interacts with) MCL1
0.701	0.0	0.701	0.0	0.0	0.0	0.0	interacts with	KAT2B (interacts with) PPARGC1A	0.0	9606.ENSP00000263754	9606.ENSP00000264867	0.0	false	interacts with	KAT2B (interacts with) PPARGC1A
0.998	0.097	0.999	0.54	0.969	0.0	0.0	interacts with	MCL1 (interacts with) PMAIP1	0.0	9606.ENSP00000358022	9606.ENSP00000326119	0.0	false	interacts with	MCL1 (interacts with) PMAIP1
0.77	0.08	0.923	0.54	0.307	0.0	0.0	interacts with	BAK1 (interacts with) BBC3	0.0	9606.ENSP00000363591	9606.ENSP00000404503	0.0	false	interacts with	BAK1 (interacts with) BBC3
0.658	0.124	0.911	0.0	0.728	0.0	0.0	interacts with	BIRC5 (interacts with) CASP9	0.0	9606.ENSP00000301633	9606.ENSP00000330237	0.0	false	interacts with	BIRC5 (interacts with) CASP9
0.532	0.055	0.932	0.0	0.859	0.0	0.0	interacts with	BCL2L2 (interacts with) BID	0.0	9606.ENSP00000250405	9606.ENSP00000318822	0.0	false	interacts with	BCL2L2 (interacts with) BID
0.523	0.105	0.767	0.0	0.498	0.0	0.0	interacts with	HDAC3 (interacts with) NFKB1	0.0	9606.ENSP00000302967	9606.ENSP00000226574	0.0	false	interacts with	HDAC3 (interacts with) NFKB1
0.707	0.11	0.743	0.0	0.0	0.0	0.0	interacts with	APEX1 (interacts with) ERCC2	0.093	9606.ENSP00000216714	9606.ENSP00000375809	0.0	false	interacts with	APEX1 (interacts with) ERCC2
0.742	0.085	0.864	0.0	0.472	0.0	0.0	interacts with	BCL2L2 (interacts with) CASP9	0.0	9606.ENSP00000250405	9606.ENSP00000330237	0.0	false	interacts with	BCL2L2 (interacts with) CASP9
0.922	0.08	0.983	0.0	0.788	0.0	0.0	interacts with	ABL1 (interacts with) HSP90AA1	0.0	9606.ENSP00000361423	9606.ENSP00000335153	0.0	false	interacts with	ABL1 (interacts with) HSP90AA1
0.606	0.042	0.805	0.5	0.091	0.0	0.0	interacts with	CDK4 (interacts with) E2F2	0.0	9606.ENSP00000257904	9606.ENSP00000355249	0.0	false	interacts with	CDK4 (interacts with) E2F2
0.996	0.0	0.998	0.54	0.447	0.0	0.0	interacts with	BCL2L2 (interacts with) PMAIP1	0.0	9606.ENSP00000250405	9606.ENSP00000326119	0.0	false	interacts with	BCL2L2 (interacts with) PMAIP1
0.931	0.047	0.964	0.5	0.0	0.0	0.59	interacts with	FAS (interacts with) TNFRSF10A	0.0	9606.ENSP00000498466	9606.ENSP00000221132	0.0	false	interacts with	FAS (interacts with) TNFRSF10A
0.653	0.06	0.888	0.5	0.396	0.0	0.0	interacts with	HDAC3 (interacts with) KAT2B	0.0	9606.ENSP00000302967	9606.ENSP00000263754	0.0	false	interacts with	HDAC3 (interacts with) KAT2B
0.662	0.053	0.835	0.5	0.091	0.0	0.0	interacts with	KAT2B (interacts with) NOTCH1	0.0	9606.ENSP00000263754	9606.ENSP00000498587	0.0	false	interacts with	KAT2B (interacts with) NOTCH1
0.975	0.042	0.988	0.54	0.0	0.0	0.0	interacts with	BCL2L2 (interacts with) MCL1	0.0	9606.ENSP00000250405	9606.ENSP00000358022	0.0	false	interacts with	BCL2L2 (interacts with) MCL1
0.807	0.054	0.809	0.0	0.0	0.0	0.0	interacts with	KAT2B (interacts with) ZEB1	0.0	9606.ENSP00000263754	9606.ENSP00000354487	0.0	false	interacts with	KAT2B (interacts with) ZEB1
0.753	0.061	0.763	0.0	0.057	0.0	0.0	interacts with	MCL1 (interacts with) PTEN	0.0	9606.ENSP00000358022	9606.ENSP00000361021	0.0	false	interacts with	MCL1 (interacts with) PTEN
0.178	0.074	0.848	0.5	0.647	0.0	0.0	interacts with	HDAC3 (interacts with) RB1	0.0	9606.ENSP00000302967	9606.ENSP00000267163	0.0	false	interacts with	HDAC3 (interacts with) RB1
0.636	0.047	0.704	0.0	0.215	0.0	0.0	interacts with	HSPA5 (interacts with) NFKB1	0.0	9606.ENSP00000324173	9606.ENSP00000226574	0.0	false	interacts with	HSPA5 (interacts with) NFKB1
0.842	0.11	0.966	0.72	0.243	0.0	0.0	interacts with	FAS (interacts with) RIPK1	0.0	9606.ENSP00000498466	9606.ENSP00000259808	0.0	false	interacts with	FAS (interacts with) RIPK1
0.872	0.0	0.912	0.0	0.345	0.0	0.0	interacts with	CAV1 (interacts with) PTEN	0.0	9606.ENSP00000339191	9606.ENSP00000361021	0.0	false	interacts with	CAV1 (interacts with) PTEN
0.993	0.107	0.996	0.5	0.0	0.0	0.0	interacts with	FAS (interacts with) TNFSF10	0.0	9606.ENSP00000498466	9606.ENSP00000241261	0.0	false	interacts with	FAS (interacts with) TNFSF10
0.448	0.0	0.945	0.9	0.0	0.0	0.859	interacts with	ITGB5 (interacts with) ITGB8	0.0	9606.ENSP00000296181	9606.ENSP00000222573	0.084	false	interacts with	ITGB5 (interacts with) ITGB8
0.917	0.134	0.977	0.5	0.448	0.0	0.582	interacts with	FAS (interacts with) TNFRSF10B	0.0	9606.ENSP00000498466	9606.ENSP00000276431	0.0	false	interacts with	FAS (interacts with) TNFRSF10B
0.96	0.05	0.989	0.75	0.0	0.0	0.0	interacts with	HMOX1 (interacts with) NFE2L2	0.0	9606.ENSP00000216117	9606.ENSP00000380252	0.0	false	interacts with	HMOX1 (interacts with) NFE2L2
0.607	0.086	0.847	0.5	0.247	0.0	0.0	interacts with	CDK4 (interacts with) E2F4	0.0	9606.ENSP00000257904	9606.ENSP00000368686	0.0	false	interacts with	CDK4 (interacts with) E2F4
0.269	0.059	0.927	0.9	0.0	0.0	0.937	interacts with	ITGB5 (interacts with) ITGB6	0.0	9606.ENSP00000296181	9606.ENSP00000283249	0.067	false	interacts with	ITGB5 (interacts with) ITGB6
0.498	0.067	0.901	0.8	0.071	0.0	0.0	interacts with	ITGB5 (interacts with) PXN	0.0	9606.ENSP00000296181	9606.ENSP00000267257	0.0	false	interacts with	ITGB5 (interacts with) PXN
0.999	0.056	0.999	0.9	0.874	0.0	0.0	interacts with	FAS (interacts with) FASLG	0.0	9606.ENSP00000498466	9606.ENSP00000356694	0.0	false	interacts with	FAS (interacts with) FASLG
0.824	0.078	0.865	0.0	0.236	0.0	0.0	interacts with	CDK4 (interacts with) PTEN	0.0	9606.ENSP00000257904	9606.ENSP00000361021	0.0	false	interacts with	CDK4 (interacts with) PTEN
0.741	0.086	0.753	0.0	0.0	0.0	0.0	interacts with	ABL1 (interacts with) MCL1	0.0	9606.ENSP00000361423	9606.ENSP00000358022	0.0	false	interacts with	ABL1 (interacts with) MCL1
0.989	0.1	0.998	0.0	0.861	0.0	0.0	interacts with	CDK4 (interacts with) HSP90AA1	0.0	9606.ENSP00000257904	9606.ENSP00000335153	0.0	false	interacts with	CDK4 (interacts with) HSP90AA1
0.78	0.087	0.994	0.9	0.767	0.0	0.0	interacts with	CDK4 (interacts with) CDKN1C	0.0	9606.ENSP00000257904	9606.ENSP00000413720	0.0	false	interacts with	CDK4 (interacts with) CDKN1C
0.313	0.061	0.932	0.9	0.0	0.0	0.871	interacts with	ITGB6 (interacts with) ITGB8	0.0	9606.ENSP00000283249	9606.ENSP00000222573	0.079	false	interacts with	ITGB6 (interacts with) ITGB8
0.984	0.077	0.999	0.9	0.994	0.0	0.0	interacts with	CDK4 (interacts with) RB1	0.0	9606.ENSP00000257904	9606.ENSP00000267163	0.0	false	interacts with	CDK4 (interacts with) RB1
0.997	0.0	0.998	0.5	0.0	0.0	0.0	interacts with	FASLG (interacts with) TNFRSF10A	0.0	9606.ENSP00000356694	9606.ENSP00000221132	0.0	false	interacts with	FASLG (interacts with) TNFRSF10A
0.727	0.049	0.862	0.5	0.065	0.0	0.0	interacts with	DDB1 (interacts with) ERCC2	0.0	9606.ENSP00000301764	9606.ENSP00000375809	0.0	false	interacts with	DDB1 (interacts with) ERCC2
0.595	0.063	0.799	0.5	0.067	0.0	0.0	interacts with	FASLG (interacts with) RIPK1	0.0	9606.ENSP00000356694	9606.ENSP00000259808	0.0	false	interacts with	FASLG (interacts with) RIPK1
0.942	0.083	0.971	0.5	0.0	0.0	0.615	interacts with	FASLG (interacts with) TNFSF10	0.0	9606.ENSP00000356694	9606.ENSP00000241261	0.0	false	interacts with	FASLG (interacts with) TNFSF10
0.748	0.064	0.761	0.0	0.07	0.0	0.0	interacts with	GSR (interacts with) HMOX1	0.0	9606.ENSP00000221130	9606.ENSP00000216117	0.0	false	interacts with	GSR (interacts with) HMOX1
0.631	0.06	0.745	0.0	0.323	0.0	0.0	interacts with	ABL1 (interacts with) SOS1	0.0	9606.ENSP00000361423	9606.ENSP00000384675	0.0	false	interacts with	ABL1 (interacts with) SOS1
0.968	0.126	0.973	0.0	0.095	0.0	0.0	interacts with	APEX1 (interacts with) LIG3	0.087	9606.ENSP00000216714	9606.ENSP00000367787	0.0	false	interacts with	APEX1 (interacts with) LIG3
0.7	0.148	0.861	0.5	0.0	0.0	0.0	interacts with	ITGB6 (interacts with) TGFB2	0.0	9606.ENSP00000283249	9606.ENSP00000355896	0.0	false	interacts with	ITGB6 (interacts with) TGFB2
0.997	0.0	0.999	0.5	0.448	0.0	0.0	interacts with	FASLG (interacts with) TNFRSF10B	0.0	9606.ENSP00000356694	9606.ENSP00000276431	0.0	false	interacts with	FASLG (interacts with) TNFRSF10B
0.738	0.0	0.738	0.0	0.0	0.0	0.0	interacts with	ERBB2 (interacts with) MMP2	0.0	9606.ENSP00000269571	9606.ENSP00000219070	0.0	false	interacts with	ERBB2 (interacts with) MMP2
0.929	0.049	0.973	0.5	0.314	0.0	0.0	interacts with	ERCC2 (interacts with) ERCC6	0.0	9606.ENSP00000375809	9606.ENSP00000348089	0.0	false	interacts with	ERCC2 (interacts with) ERCC6
0.732	0.0	0.733	0.0	0.045	0.0	0.0	interacts with	ERBB2 (interacts with) NFKB1	0.0	9606.ENSP00000269571	9606.ENSP00000226574	0.0	false	interacts with	ERBB2 (interacts with) NFKB1
0.929	0.058	0.993	0.9	0.107	0.0	0.0	interacts with	CHUK (interacts with) TAB1	0.0	9606.ENSP00000359424	9606.ENSP00000216160	0.0	false	interacts with	CHUK (interacts with) TAB1
0.597	0.088	0.8	0.5	0.0	0.0	0.0	interacts with	ITGB8 (interacts with) TGFB2	0.0	9606.ENSP00000222573	9606.ENSP00000355896	0.0	false	interacts with	ITGB8 (interacts with) TGFB2
0.57	0.0	0.988	0.5	0.95	0.0	0.0	interacts with	DDB1 (interacts with) ERCC6	0.0	9606.ENSP00000301764	9606.ENSP00000348089	0.0	false	interacts with	DDB1 (interacts with) ERCC6
0.49	0.047	0.704	0.0	0.44	0.0	0.0	interacts with	HSP90AA1 (interacts with) TAB1	0.0	9606.ENSP00000335153	9606.ENSP00000216160	0.0	false	interacts with	HSP90AA1 (interacts with) TAB1
0.737	0.062	0.995	0.9	0.843	0.0	0.0	interacts with	CHUK (interacts with) TRAF2	0.0	9606.ENSP00000359424	9606.ENSP00000247668	0.0	false	interacts with	CHUK (interacts with) TRAF2
0.731	0.049	0.93	0.75	0.0	0.0	0.0	interacts with	GSR (interacts with) NFE2L2	0.0	9606.ENSP00000221130	9606.ENSP00000380252	0.0	false	interacts with	GSR (interacts with) NFE2L2
0.966	0.088	0.999	0.9	0.854	0.0	0.0	interacts with	CHUK (interacts with) NFKB1	0.0	9606.ENSP00000359424	9606.ENSP00000226574	0.0	false	interacts with	CHUK (interacts with) NFKB1
0.251	0.063	0.923	0.9	0.0	0.0	0.0	interacts with	GSR (interacts with) GSTM4	0.0	9606.ENSP00000221130	9606.ENSP00000358851	0.0	false	interacts with	GSR (interacts with) GSTM4
0.624	0.199	0.803	0.4	0.0	0.0	0.0	interacts with	ERCC2 (interacts with) LIG3	0.0	9606.ENSP00000375809	9606.ENSP00000367787	0.0	false	interacts with	ERCC2 (interacts with) LIG3
0.934	0.049	0.995	0.9	0.381	0.0	0.0	interacts with	CHUK (interacts with) RELB	0.0	9606.ENSP00000359424	9606.ENSP00000221452	0.0	false	interacts with	CHUK (interacts with) RELB
0.41	0.056	0.939	0.9	0.0	0.0	0.0	interacts with	GSR (interacts with) GSTA4	0.0	9606.ENSP00000221130	9606.ENSP00000360002	0.0	false	interacts with	GSR (interacts with) GSTA4
0.765	0.068	0.831	0.0	0.292	0.0	0.0	interacts with	HSP90AA1 (interacts with) MMP2	0.0	9606.ENSP00000335153	9606.ENSP00000219070	0.0	false	interacts with	HSP90AA1 (interacts with) MMP2
0.373	0.06	0.936	0.9	0.0	0.0	0.0	interacts with	GSR (interacts with) MGST1	0.0	9606.ENSP00000221130	9606.ENSP00000379512	0.0	false	interacts with	GSR (interacts with) MGST1
0.955	0.198	0.998	0.9	0.51	0.0	0.559	interacts with	CHUK (interacts with) RIPK1	0.0	9606.ENSP00000359424	9606.ENSP00000259808	0.118	false	interacts with	CHUK (interacts with) RIPK1
0.527	0.069	0.952	0.9	0.0	0.0	0.0	interacts with	GSR (interacts with) GSTP1	0.0	9606.ENSP00000221130	9606.ENSP00000381607	0.0	false	interacts with	GSR (interacts with) GSTP1
0.468	0.056	0.945	0.9	0.0	0.0	0.0	interacts with	GSR (interacts with) GSTM1	0.0	9606.ENSP00000221130	9606.ENSP00000311469	0.0	false	interacts with	GSR (interacts with) GSTM1
0.468	0.056	0.945	0.9	0.0	0.0	0.0	interacts with	GSR (interacts with) GSTA1	0.0	9606.ENSP00000221130	9606.ENSP00000335620	0.0	false	interacts with	GSR (interacts with) GSTA1
0.792	0.104	0.837	0.0	0.196	0.0	0.0	interacts with	HSP90AA1 (interacts with) RPS6KB1	0.0	9606.ENSP00000335153	9606.ENSP00000225577	0.0	false	interacts with	HSP90AA1 (interacts with) RPS6KB1
0.778	0.042	0.988	0.9	0.525	0.0	0.0	interacts with	HSP90AA1 (interacts with) RIPK1	0.0	9606.ENSP00000335153	9606.ENSP00000259808	0.0	false	interacts with	HSP90AA1 (interacts with) RIPK1
0.972	0.09	0.992	0.0	0.704	0.0	0.0	interacts with	CHUK (interacts with) HSP90AA1	0.0	9606.ENSP00000359424	9606.ENSP00000335153	0.0	false	interacts with	CHUK (interacts with) HSP90AA1
0.242	0.116	0.931	0.9	0.091	0.0	0.0	interacts with	GSS (interacts with) GSTM1	0.0	9606.ENSP00000495750	9606.ENSP00000311469	0.0	false	interacts with	GSS (interacts with) GSTM1
0.718	0.05	0.721	0.0	0.0	0.0	0.0	interacts with	ERBB2 (interacts with) PXN	0.0	9606.ENSP00000269571	9606.ENSP00000267257	0.0	false	interacts with	ERBB2 (interacts with) PXN
0.608	0.049	0.961	0.9	0.091	0.0	0.0	interacts with	GSR (interacts with) GSS	0.0	9606.ENSP00000221130	9606.ENSP00000495750	0.0	false	interacts with	GSR (interacts with) GSS
0.354	0.049	0.953	0.9	0.334	0.0	0.0	interacts with	CHUK (interacts with) IRS1	0.0	9606.ENSP00000359424	9606.ENSP00000304895	0.0	false	interacts with	CHUK (interacts with) IRS1
0.609	0.048	0.713	0.0	0.292	0.0	0.0	interacts with	ERBB2 (interacts with) MCL1	0.0	9606.ENSP00000269571	9606.ENSP00000358022	0.0	false	interacts with	ERBB2 (interacts with) MCL1
0.176	0.109	0.924	0.9	0.091	0.0	0.0	interacts with	GSS (interacts with) GSTA4	0.0	9606.ENSP00000495750	9606.ENSP00000360002	0.0	false	interacts with	GSS (interacts with) GSTA4
0.114	0.138	0.922	0.9	0.104	0.0	0.58	interacts with	CHUK (interacts with) PDPK1	0.0	9606.ENSP00000359424	9606.ENSP00000344220	0.0	false	interacts with	CHUK (interacts with) PDPK1
0.115	0.116	0.919	0.9	0.091	0.0	0.0	interacts with	GSS (interacts with) GSTM4	0.0	9606.ENSP00000495750	9606.ENSP00000358851	0.0	false	interacts with	GSS (interacts with) GSTM4
0.21	0.109	0.927	0.9	0.091	0.0	0.0	interacts with	GSS (interacts with) GSTA1	0.0	9606.ENSP00000495750	9606.ENSP00000335620	0.0	false	interacts with	GSS (interacts with) GSTA1
0.509	0.047	0.821	0.65	0.0	0.0	0.626	interacts with	GSTA1 (interacts with) GSTM1	0.0	9606.ENSP00000335620	9606.ENSP00000311469	0.0	false	interacts with	GSTA1 (interacts with) GSTM1
0.605	0.0	0.721	0.0	0.325	0.0	0.0	interacts with	ERBB2 (interacts with) HSPA5	0.0	9606.ENSP00000269571	9606.ENSP00000324173	0.0	false	interacts with	ERBB2 (interacts with) HSPA5
0.278	0.11	0.934	0.9	0.096	0.0	0.0	interacts with	GSS (interacts with) GSTP1	0.0	9606.ENSP00000495750	9606.ENSP00000381607	0.0	false	interacts with	GSS (interacts with) GSTP1
0.482	0.06	0.735	0.5	0.0	0.0	0.0	interacts with	KDR (interacts with) PXN	0.0	9606.ENSP00000263923	9606.ENSP00000267257	0.0	false	interacts with	KDR (interacts with) PXN
0.101	0.078	0.914	0.9	0.09	0.0	0.0	interacts with	LCK (interacts with) TRAF2	0.0	9606.ENSP00000477713	9606.ENSP00000247668	0.0	false	interacts with	LCK (interacts with) TRAF2
0.878	0.0	0.954	0.5	0.313	0.0	0.0	interacts with	HSP90AA1 (interacts with) KDR	0.0	9606.ENSP00000335153	9606.ENSP00000263923	0.0	false	interacts with	HSP90AA1 (interacts with) KDR
0.182	0.048	0.915	0.9	0.0	0.0	0.0	interacts with	GSS (interacts with) MGST1	0.0	9606.ENSP00000495750	9606.ENSP00000379512	0.0	false	interacts with	GSS (interacts with) MGST1
0.27	0.067	0.722	0.0	0.625	0.0	0.0	interacts with	CASP7 (interacts with) RB1	0.0	9606.ENSP00000358327	9606.ENSP00000267163	0.0	false	interacts with	CASP7 (interacts with) RB1
0.561	0.067	0.79	0.5	0.096	0.0	0.0	interacts with	LCK (interacts with) STAT5B	0.0	9606.ENSP00000477713	9606.ENSP00000293328	0.0	false	interacts with	LCK (interacts with) STAT5B
0.267	0.044	0.733	0.65	0.0	0.0	0.622	interacts with	GSTA1 (interacts with) GSTM4	0.0	9606.ENSP00000335620	9606.ENSP00000358851	0.0	false	interacts with	GSTA1 (interacts with) GSTM4
0.622	0.074	0.736	0.0	0.306	0.0	0.0	interacts with	LCK (interacts with) PXN	0.0	9606.ENSP00000477713	9606.ENSP00000267257	0.0	false	interacts with	LCK (interacts with) PXN
0.693	0.179	0.744	0.0	0.067	0.0	0.0	interacts with	CASP7 (interacts with) RIPK1	0.0	9606.ENSP00000358327	9606.ENSP00000259808	0.0	false	interacts with	CASP7 (interacts with) RIPK1
0.698	0.075	0.726	0.0	0.098	0.0	0.0	interacts with	CHUK (interacts with) NOTCH1	0.0	9606.ENSP00000359424	9606.ENSP00000498587	0.0	false	interacts with	CHUK (interacts with) NOTCH1
0.703	0.149	0.736	0.0	0.0	0.0	0.0	interacts with	CASP7 (interacts with) TNFSF10	0.0	9606.ENSP00000358327	9606.ENSP00000241261	0.0	false	interacts with	CASP7 (interacts with) TNFSF10
0.503	0.069	0.824	0.65	0.0	0.0	0.0	interacts with	GSTA1 (interacts with) MGST1	0.0	9606.ENSP00000335620	9606.ENSP00000379512	0.0	false	interacts with	GSTA1 (interacts with) MGST1
0.511	0.101	0.762	0.5	0.046	0.0	0.0	interacts with	MAP2K1 (interacts with) NFKB1	0.0	9606.ENSP00000302486	9606.ENSP00000226574	0.0	false	interacts with	MAP2K1 (interacts with) NFKB1
0.71	0.06	0.717	0.0	0.045	0.0	0.0	interacts with	CASP7 (interacts with) TNFRSF10B	0.0	9606.ENSP00000358327	9606.ENSP00000276431	0.0	false	interacts with	CASP7 (interacts with) TNFRSF10B
0.564	0.055	0.776	0.5	0.0	0.0	0.0	interacts with	GSTA1 (interacts with) NFE2L2	0.0	9606.ENSP00000335620	9606.ENSP00000380252	0.0	false	interacts with	GSTA1 (interacts with) NFE2L2
0.247	0.067	0.746	0.65	0.091	0.0	0.737	interacts with	GSTA1 (interacts with) GSTP1	0.0	9606.ENSP00000335620	9606.ENSP00000381607	0.0	false	interacts with	GSTA1 (interacts with) GSTP1
0.611	0.042	0.858	0.65	0.0	0.0	0.0	interacts with	GSTA4 (interacts with) GSTM4	0.0	9606.ENSP00000360002	9606.ENSP00000358851	0.0	false	interacts with	GSTA4 (interacts with) GSTM4
0.675	0.048	0.882	0.65	0.0	0.0	0.0	interacts with	GSTA4 (interacts with) GSTM1	0.0	9606.ENSP00000360002	9606.ENSP00000311469	0.0	false	interacts with	GSTA4 (interacts with) GSTM1
0.343	0.06	0.952	0.9	0.326	0.0	0.704	interacts with	CASP7 (interacts with) CASP9	0.0	9606.ENSP00000358327	9606.ENSP00000330237	0.0	false	interacts with	CASP7 (interacts with) CASP9
0.083	0.048	0.914	0.65	0.748	0.0	0.954	interacts with	GSTA1 (interacts with) GSTA4	0.0	9606.ENSP00000335620	9606.ENSP00000360002	0.062	false	interacts with	GSTA1 (interacts with) GSTA4
0.932	0.042	0.966	0.0	0.524	0.0	0.0	interacts with	CASP7 (interacts with) HSPA5	0.0	9606.ENSP00000358327	9606.ENSP00000324173	0.0	false	interacts with	CASP7 (interacts with) HSPA5
0.615	0.05	0.818	0.5	0.125	0.0	0.0	interacts with	LCK (interacts with) SOS1	0.0	9606.ENSP00000477713	9606.ENSP00000384675	0.0	false	interacts with	LCK (interacts with) SOS1
0.462	0.067	0.809	0.65	0.0	0.0	0.0	interacts with	GSTA4 (interacts with) MGST1	0.0	9606.ENSP00000360002	9606.ENSP00000379512	0.0	false	interacts with	GSTA4 (interacts with) MGST1
0.201	0.067	0.731	0.65	0.091	0.0	0.729	interacts with	GSTA4 (interacts with) GSTP1	0.0	9606.ENSP00000360002	9606.ENSP00000381607	0.0	false	interacts with	GSTA4 (interacts with) GSTP1
0.788	0.109	0.992	0.9	0.628	0.0	0.746	interacts with	CASP7 (interacts with) CASP8	0.0	9606.ENSP00000358327	9606.ENSP00000351273	0.083	false	interacts with	CASP7 (interacts with) CASP8
0.787	0.049	0.796	0.0	0.075	0.0	0.0	interacts with	ERBB2 (interacts with) NOTCH1	0.0	9606.ENSP00000269571	9606.ENSP00000498587	0.0	false	interacts with	ERBB2 (interacts with) NOTCH1
0.756	0.086	0.999	0.9	0.99	0.0	0.0	interacts with	E2F2 (interacts with) RB1	0.0	9606.ENSP00000355249	9606.ENSP00000267163	0.0	false	interacts with	E2F2 (interacts with) RB1
0.487	0.089	0.964	0.9	0.329	0.0	0.0	interacts with	CHUK (interacts with) PTEN	0.0	9606.ENSP00000359424	9606.ENSP00000361021	0.0	false	interacts with	CHUK (interacts with) PTEN
0.939	0.0	0.954	0.0	0.292	0.0	0.596	interacts with	CHUK (interacts with) IKBKE	0.0	9606.ENSP00000359424	9606.ENSP00000464030	0.0	false	interacts with	CHUK (interacts with) IKBKE
0.749	0.098	0.798	0.0	0.181	0.0	0.0	interacts with	HSP90AA1 (interacts with) MAP2K1	0.0	9606.ENSP00000335153	9606.ENSP00000302486	0.0	false	interacts with	HSP90AA1 (interacts with) MAP2K1
0.196	0.049	0.93	0.54	0.825	0.0	0.647	interacts with	BAX (interacts with) BCL2L2	0.0	9606.ENSP00000293288	9606.ENSP00000250405	0.0	false	interacts with	BAX (interacts with) BCL2L2
0.94	0.055	0.994	0.5	0.835	0.0	0.0	interacts with	CASP8 (interacts with) TRAF2	0.0	9606.ENSP00000351273	9606.ENSP00000247668	0.0	false	interacts with	CASP8 (interacts with) TRAF2
0.613	0.0	0.797	0.0	0.457	0.0	0.768	interacts with	E2F2 (interacts with) E2F5	0.0	9606.ENSP00000355249	9606.ENSP00000398124	0.109	false	interacts with	E2F2 (interacts with) E2F5
0.725	0.06	0.973	0.9	0.086	0.0	0.0	interacts with	CHUK (interacts with) TAB3	0.0	9606.ENSP00000359424	9606.ENSP00000368215	0.0	false	interacts with	CHUK (interacts with) TAB3
0.719	0.074	0.729	0.0	0.0	0.0	0.0	interacts with	BAX (interacts with) HMOX1	0.0	9606.ENSP00000293288	9606.ENSP00000216117	0.0	false	interacts with	BAX (interacts with) HMOX1
0.317	0.069	0.808	0.7	0.112	0.0	0.774	interacts with	GSTM1 (interacts with) GSTP1	0.0	9606.ENSP00000311469	9606.ENSP00000381607	0.0	false	interacts with	GSTM1 (interacts with) GSTP1
0.865	0.063	0.994	0.5	0.919	0.0	0.0	interacts with	CASP8 (interacts with) TNFSF10	0.0	9606.ENSP00000351273	9606.ENSP00000241261	0.0	false	interacts with	CASP8 (interacts with) TNFSF10
0.649	0.067	0.763	0.0	0.334	0.0	0.0	interacts with	LCK (interacts with) NOTCH1	0.0	9606.ENSP00000477713	9606.ENSP00000498587	0.0	false	interacts with	LCK (interacts with) NOTCH1
0.661	0.0	0.804	0.4	0.115	0.0	0.0	interacts with	ERBB2 (interacts with) SOS1	0.0	9606.ENSP00000269571	9606.ENSP00000384675	0.0	false	interacts with	ERBB2 (interacts with) SOS1
0.471	0.047	0.747	0.54	0.0	0.0	0.0	interacts with	BAX (interacts with) BIK	0.0	9606.ENSP00000293288	9606.ENSP00000216115	0.0	false	interacts with	BAX (interacts with) BIK
0.775	0.057	0.792	0.0	0.1	0.0	0.0	interacts with	MAP2K1 (interacts with) PTEN	0.0	9606.ENSP00000302486	9606.ENSP00000361021	0.0	false	interacts with	MAP2K1 (interacts with) PTEN
0.461	0.06	0.807	0.65	0.0	0.0	0.0	interacts with	GSTM1 (interacts with) MGST1	0.0	9606.ENSP00000311469	9606.ENSP00000379512	0.0	false	interacts with	GSTM1 (interacts with) MGST1
0.944	0.063	0.997	0.5	0.912	0.0	0.0	interacts with	CASP8 (interacts with) TNFRSF10A	0.0	9606.ENSP00000351273	9606.ENSP00000221132	0.0	false	interacts with	CASP8 (interacts with) TNFRSF10A
0.585	0.126	0.905	0.4	0.611	0.0	0.967	interacts with	LCK (interacts with) LYN	0.0	9606.ENSP00000477713	9606.ENSP00000428924	0.057	false	interacts with	LCK (interacts with) LYN
0.28	0.069	0.763	0.65	0.112	0.0	0.788	interacts with	GSTM4 (interacts with) GSTP1	0.0	9606.ENSP00000358851	9606.ENSP00000381607	0.0	false	interacts with	GSTM4 (interacts with) GSTP1
0.347	0.133	0.998	0.5	0.994	0.0	0.0	interacts with	IKBKE (interacts with) TRAF2	0.0	9606.ENSP00000464030	9606.ENSP00000247668	0.0	false	interacts with	IKBKE (interacts with) TRAF2
0.454	0.093	0.972	0.9	0.512	0.0	0.0	interacts with	BID (interacts with) CASP2	0.0	9606.ENSP00000318822	9606.ENSP00000312664	0.0	false	interacts with	BID (interacts with) CASP2
0.997	0.122	0.999	0.9	0.994	0.0	0.0	interacts with	CASP8 (interacts with) RIPK1	0.0	9606.ENSP00000351273	9606.ENSP00000259808	0.0	false	interacts with	CASP8 (interacts with) RIPK1
0.633	0.083	0.816	0.0	0.457	0.0	0.738	interacts with	E2F2 (interacts with) E2F4	0.0	9606.ENSP00000355249	9606.ENSP00000368686	0.11	false	interacts with	E2F2 (interacts with) E2F4
0.777	0.12	0.807	0.0	0.095	0.0	0.0	interacts with	IKBKE (interacts with) NFKB1	0.0	9606.ENSP00000464030	9606.ENSP00000226574	0.0	false	interacts with	IKBKE (interacts with) NFKB1
0.811	0.113	0.827	0.0	0.051	0.0	0.0	interacts with	MAP2K1 (interacts with) SOS1	0.0	9606.ENSP00000302486	9606.ENSP00000384675	0.0	false	interacts with	MAP2K1 (interacts with) SOS1
0.056	0.632	0.869	0.65	0.0	0.0	0.982	interacts with	GSTM1 (interacts with) GSTM4	0.0	9606.ENSP00000311469	9606.ENSP00000358851	0.049	false	interacts with	GSTM1 (interacts with) GSTM4
0.912	0.379	0.968	0.0	0.462	0.001	0.0	interacts with	HSP90AA1 (interacts with) HSPA5	0.0	9606.ENSP00000335153	9606.ENSP00000324173	0.0	false	interacts with	HSP90AA1 (interacts with) HSPA5
0.507	0.062	0.722	0.0	0.448	0.0	0.0	interacts with	BID (interacts with) TNFRSF10B	0.0	9606.ENSP00000318822	9606.ENSP00000276431	0.0	false	interacts with	BID (interacts with) TNFRSF10B
0.486	0.118	0.873	0.0	0.742	0.0	0.0	interacts with	BID (interacts with) FAS	0.0	9606.ENSP00000318822	9606.ENSP00000498466	0.0	false	interacts with	BID (interacts with) FAS
0.445	0.042	0.945	0.72	0.678	0.0	0.0	interacts with	GSTP1 (interacts with) TRAF2	0.0	9606.ENSP00000381607	9606.ENSP00000247668	0.0	false	interacts with	GSTP1 (interacts with) TRAF2
0.757	0.114	0.923	0.65	0.0	0.0	0.844	interacts with	STAT5B (interacts with) STAT6	0.0	9606.ENSP00000293328	9606.ENSP00000300134	0.102	false	interacts with	STAT5B (interacts with) STAT6
0.507	0.042	0.867	0.0	0.742	0.0	0.0	interacts with	BID (interacts with) FASLG	0.0	9606.ENSP00000318822	9606.ENSP00000356694	0.0	false	interacts with	BID (interacts with) FASLG
0.448	0.06	0.802	0.65	0.0	0.0	0.0	interacts with	GSTM4 (interacts with) MGST1	0.0	9606.ENSP00000358851	9606.ENSP00000379512	0.0	false	interacts with	GSTM4 (interacts with) MGST1
0.883	0.067	0.999	0.9	0.921	0.0	0.0	interacts with	E2F4 (interacts with) RB1	0.0	9606.ENSP00000368686	9606.ENSP00000267163	0.0	false	interacts with	E2F4 (interacts with) RB1
0.311	0.093	0.75	0.5	0.294	0.0	0.553	interacts with	IKBKE (interacts with) RIPK1	0.0	9606.ENSP00000464030	9606.ENSP00000259808	0.0	false	interacts with	IKBKE (interacts with) RIPK1
0.782	0.049	0.853	0.0	0.349	0.0	0.0	interacts with	BAX (interacts with) CASP8	0.0	9606.ENSP00000293288	9606.ENSP00000351273	0.0	false	interacts with	BAX (interacts with) CASP8
0.364	0.042	0.933	0.9	0.0	0.0	0.0	interacts with	GGT1 (interacts with) GSR	0.0	9606.ENSP00000248923	9606.ENSP00000221130	0.0	false	interacts with	GGT1 (interacts with) GSR
0.864	0.0	0.868	0.0	0.07	0.0	0.0	interacts with	ERBB2 (interacts with) PTEN	0.0	9606.ENSP00000269571	9606.ENSP00000361021	0.0	false	interacts with	ERBB2 (interacts with) PTEN
0.719	0.066	0.983	0.9	0.436	0.0	0.0	interacts with	RIPK1 (interacts with) TAB1	0.0	9606.ENSP00000259808	9606.ENSP00000216160	0.0	false	interacts with	RIPK1 (interacts with) TAB1
0.678	0.104	0.944	0.54	0.628	0.0	0.7	interacts with	CASP8 (interacts with) CASP9	0.0	9606.ENSP00000351273	9606.ENSP00000330237	0.0	false	interacts with	CASP8 (interacts with) CASP9
0.994	0.075	0.999	0.9	0.994	0.0	0.0	interacts with	RIPK1 (interacts with) TRAF2	0.0	9606.ENSP00000259808	9606.ENSP00000247668	0.0	false	interacts with	RIPK1 (interacts with) TRAF2
0.817	0.111	0.992	0.9	0.618	0.0	0.0	interacts with	BID (interacts with) CASP8	0.0	9606.ENSP00000318822	9606.ENSP00000351273	0.0	false	interacts with	BID (interacts with) CASP8
0.586	0.074	0.992	0.9	0.821	0.0	0.0	interacts with	E2F5 (interacts with) RB1	0.0	9606.ENSP00000398124	9606.ENSP00000267163	0.0	false	interacts with	E2F5 (interacts with) RB1
0.24	0.0	0.722	0.65	0.0	0.0	0.0	interacts with	GGT1 (interacts with) MGST1	0.0	9606.ENSP00000248923	9606.ENSP00000379512	0.0	false	interacts with	GGT1 (interacts with) MGST1
0.803	0.066	0.948	0.5	0.51	0.0	0.0	interacts with	RIPK1 (interacts with) TNFSF10	0.0	9606.ENSP00000259808	9606.ENSP00000241261	0.0	false	interacts with	RIPK1 (interacts with) TNFSF10
0.9	0.0	0.992	0.9	0.329	0.0	0.945	interacts with	E2F4 (interacts with) E2F5	0.0	9606.ENSP00000368686	9606.ENSP00000398124	0.065	false	interacts with	E2F4 (interacts with) E2F5
0.694	0.0	0.709	0.0	0.086	0.0	0.0	interacts with	IKBKE (interacts with) TAB3	0.0	9606.ENSP00000464030	9606.ENSP00000368215	0.0	false	interacts with	IKBKE (interacts with) TAB3
0.575	0.098	0.958	0.9	0.0	0.0	0.0	interacts with	BID (interacts with) PMAIP1	0.0	9606.ENSP00000318822	9606.ENSP00000326119	0.0	false	interacts with	BID (interacts with) PMAIP1
0.773	0.108	0.856	0.0	0.349	0.0	0.0	interacts with	BAX (interacts with) CASP9	0.0	9606.ENSP00000293288	9606.ENSP00000330237	0.0	false	interacts with	BAX (interacts with) CASP9
0.121	0.069	0.711	0.675	0.0	0.0	0.0	interacts with	GGT1 (interacts with) GSTM4	0.0	9606.ENSP00000248923	9606.ENSP00000358851	0.0	false	interacts with	GGT1 (interacts with) GSTM4
0.99	0.056	0.999	0.5	0.92	0.0	0.0	interacts with	CASP8 (interacts with) TNFRSF10B	0.0	9606.ENSP00000351273	9606.ENSP00000276431	0.0	false	interacts with	CASP8 (interacts with) TNFRSF10B
0.727	0.049	0.971	0.9	0.0	0.0	0.0	interacts with	RIPK1 (interacts with) TNFRSF10A	0.0	9606.ENSP00000259808	9606.ENSP00000221132	0.0	false	interacts with	RIPK1 (interacts with) TNFRSF10A
0.852	0.06	0.93	0.54	0.0	0.0	0.0	interacts with	BIK (interacts with) PMAIP1	0.0	9606.ENSP00000216115	9606.ENSP00000326119	0.0	false	interacts with	BIK (interacts with) PMAIP1
0.271	0.072	0.761	0.675	0.0	0.0	0.0	interacts with	GGT1 (interacts with) GSTA1	0.0	9606.ENSP00000248923	9606.ENSP00000335620	0.0	false	interacts with	GGT1 (interacts with) GSTA1
0.716	0.055	0.72	0.0	0.0	0.0	0.0	interacts with	GSTP1 (interacts with) NFE2L2	0.0	9606.ENSP00000381607	9606.ENSP00000380252	0.0	false	interacts with	GSTP1 (interacts with) NFE2L2
0.702	0.055	0.903	0.54	0.342	0.0	0.0	interacts with	BAX (interacts with) PMAIP1	0.0	9606.ENSP00000293288	9606.ENSP00000326119	0.0	false	interacts with	BAX (interacts with) PMAIP1
0.678	0.107	0.7	0.0	0.0	0.0	0.0	interacts with	PMAIP1 (interacts with) TNFRSF10B	0.0	9606.ENSP00000326119	9606.ENSP00000276431	0.0	false	interacts with	PMAIP1 (interacts with) TNFRSF10B
0.251	0.069	0.754	0.675	0.0	0.0	0.0	interacts with	GGT1 (interacts with) GSTM1	0.0	9606.ENSP00000248923	9606.ENSP00000311469	0.0	false	interacts with	GGT1 (interacts with) GSTM1
0.53	0.049	0.83	0.65	0.0	0.0	0.0	interacts with	GSTP1 (interacts with) MGST1	0.0	9606.ENSP00000381607	9606.ENSP00000379512	0.0	false	interacts with	GSTP1 (interacts with) MGST1
0.724	0.107	0.996	0.0	0.986	0.0	0.0	interacts with	BID (interacts with) MCL1	0.0	9606.ENSP00000318822	9606.ENSP00000358022	0.0	false	interacts with	BID (interacts with) MCL1
0.209	0.069	0.74	0.675	0.0	0.0	0.0	interacts with	GGT1 (interacts with) GSTA4	0.0	9606.ENSP00000248923	9606.ENSP00000360002	0.0	false	interacts with	GGT1 (interacts with) GSTA4
0.665	0.103	0.909	0.65	0.239	0.0	0.0	interacts with	ERBB2 (interacts with) IRS1	0.0	9606.ENSP00000269571	9606.ENSP00000304895	0.0	false	interacts with	ERBB2 (interacts with) IRS1
0.94	0.077	0.942	0.0	0.0	0.0	0.0	interacts with	NFE2L2 (interacts with) PPARGC1A	0.0	9606.ENSP00000380252	9606.ENSP00000264867	0.0	false	interacts with	NFE2L2 (interacts with) PPARGC1A
0.873	0.092	0.995	0.9	0.619	0.0	0.0	interacts with	RIPK1 (interacts with) TNFRSF10B	0.0	9606.ENSP00000259808	9606.ENSP00000276431	0.0	false	interacts with	RIPK1 (interacts with) TNFRSF10B
0.68	0.053	0.778	0.0	0.326	0.0	0.0	interacts with	HSP90AA1 (interacts with) MUC1	0.0	9606.ENSP00000335153	9606.ENSP00000484824	0.0	false	interacts with	HSP90AA1 (interacts with) MUC1
0.507	0.043	0.82	0.65	0.0	0.0	0.0	interacts with	GGT1 (interacts with) GPX3	0.0	9606.ENSP00000248923	9606.ENSP00000373477	0.0	false	interacts with	GGT1 (interacts with) GPX3
0.786	0.053	0.978	0.9	0.058	0.0	0.0	interacts with	MAP2K3 (interacts with) TAB1	0.0	9606.ENSP00000345083	9606.ENSP00000216160	0.0	false	interacts with	MAP2K3 (interacts with) TAB1
0.763	0.24	0.951	0.54	0.488	0.0	0.0	interacts with	BAX (interacts with) BBC3	0.0	9606.ENSP00000293288	9606.ENSP00000404503	0.0	false	interacts with	BAX (interacts with) BBC3
0.615	0.26	0.709	0.0	0.059	0.0	0.0	interacts with	IRF1 (interacts with) NFKB1	0.0	9606.ENSP00000245414	9606.ENSP00000226574	0.0	false	interacts with	IRF1 (interacts with) NFKB1
0.92	0.0	0.984	0.54	0.624	0.0	0.0	interacts with	BIK (interacts with) MCL1	0.0	9606.ENSP00000216115	9606.ENSP00000358022	0.0	false	interacts with	BIK (interacts with) MCL1
0.3	0.084	0.781	0.686	0.0	0.0	0.0	interacts with	GGT1 (interacts with) GSTP1	0.0	9606.ENSP00000248923	9606.ENSP00000381607	0.0	false	interacts with	GGT1 (interacts with) GSTP1
0.958	0.067	0.979	0.0	0.512	0.0	0.0	interacts with	ERBB2 (interacts with) MUC1	0.0	9606.ENSP00000269571	9606.ENSP00000484824	0.0	false	interacts with	ERBB2 (interacts with) MUC1
0.865	0.074	0.987	0.9	0.097	0.0	0.0	interacts with	RIPK1 (interacts with) TAB3	0.0	9606.ENSP00000259808	9606.ENSP00000368215	0.0	false	interacts with	RIPK1 (interacts with) TAB3
0.914	0.067	0.998	0.9	0.869	0.0	0.0	interacts with	BAX (interacts with) BID	0.0	9606.ENSP00000293288	9606.ENSP00000318822	0.0	false	interacts with	BAX (interacts with) BID
0.998	0.0	0.999	0.9	0.821	0.0	0.0	interacts with	TAB1 (interacts with) TAB3	0.0	9606.ENSP00000216160	9606.ENSP00000368215	0.0	false	interacts with	TAB1 (interacts with) TAB3
0.274	0.042	0.924	0.9	0.0	0.0	0.0	interacts with	GGT1 (interacts with) GPX4	0.0	9606.ENSP00000248923	9606.ENSP00000346103	0.0	false	interacts with	GGT1 (interacts with) GPX4
0.12	0.092	0.919	0.9	0.043	0.0	0.641	interacts with	MAP2K3 (interacts with) RIPK1	0.0	9606.ENSP00000345083	9606.ENSP00000259808	0.113	false	interacts with	MAP2K3 (interacts with) RIPK1
0.202	0.083	0.92	0.9	0.0	0.0	0.0	interacts with	MAP2K3 (interacts with) TRAF2	0.0	9606.ENSP00000345083	9606.ENSP00000247668	0.0	false	interacts with	MAP2K3 (interacts with) TRAF2
0.558	0.093	0.975	0.9	0.452	0.0	0.0	interacts with	TAB1 (interacts with) TRAF2	0.0	9606.ENSP00000216160	9606.ENSP00000247668	0.0	false	interacts with	TAB1 (interacts with) TRAF2
0.52	0.148	0.743	0.0	0.422	0.0	0.0	interacts with	IRF1 (interacts with) STAT6	0.0	9606.ENSP00000245414	9606.ENSP00000300134	0.0	false	interacts with	IRF1 (interacts with) STAT6
0.744	0.049	0.781	0.0	0.174	0.0	0.0	interacts with	CASP8 (interacts with) PTEN	0.0	9606.ENSP00000351273	9606.ENSP00000361021	0.0	false	interacts with	CASP8 (interacts with) PTEN
0.515	0.0	0.825	0.65	0.052	0.0	0.0	interacts with	BIRC2 (interacts with) TAB1	0.0	9606.ENSP00000477613	9606.ENSP00000216160	0.0	false	interacts with	BIRC2 (interacts with) TAB1
0.393	0.0	0.957	0.9	0.348	0.0	0.0	interacts with	TAB3 (interacts with) TRAF2	0.0	9606.ENSP00000368215	9606.ENSP00000247668	0.0	false	interacts with	TAB3 (interacts with) TRAF2
0.458	0.1	0.96	0.925	0.0	0.0	0.0	interacts with	GGT1 (interacts with) GSS	0.0	9606.ENSP00000248923	9606.ENSP00000495750	0.0	false	interacts with	GGT1 (interacts with) GSS
0.739	0.049	0.979	0.54	0.843	0.0	0.0	interacts with	BBC3 (interacts with) BCL2L2	0.0	9606.ENSP00000404503	9606.ENSP00000250405	0.0	false	interacts with	BBC3 (interacts with) BCL2L2
0.536	0.098	0.986	0.9	0.7	0.0	0.73	interacts with	PDPK1 (interacts with) RPS6KB1	0.0	9606.ENSP00000344220	9606.ENSP00000225577	0.091	false	interacts with	PDPK1 (interacts with) RPS6KB1
0.638	0.0	0.809	0.0	0.495	0.0	0.0	interacts with	HSP90AA1 (interacts with) LYN	0.0	9606.ENSP00000335153	9606.ENSP00000428924	0.0	false	interacts with	HSP90AA1 (interacts with) LYN
0.985	0.0	0.999	0.5	0.898	0.0	0.0	interacts with	ERBB2 (interacts with) HSP90AA1	0.0	9606.ENSP00000269571	9606.ENSP00000335153	0.0	false	interacts with	ERBB2 (interacts with) HSP90AA1
0.607	0.0	0.811	0.54	0.0	0.0	0.0	interacts with	BBC3 (interacts with) BIK	0.0	9606.ENSP00000404503	9606.ENSP00000216115	0.0	false	interacts with	BBC3 (interacts with) BIK
0.753	0.042	0.803	0.0	0.233	0.0	0.0	interacts with	HSP90AA1 (interacts with) PTEN	0.0	9606.ENSP00000335153	9606.ENSP00000361021	0.0	false	interacts with	HSP90AA1 (interacts with) PTEN
0.699	0.068	0.707	0.0	0.0	0.0	0.0	interacts with	NFE2L2 (interacts with) PTEN	0.0	9606.ENSP00000380252	9606.ENSP00000361021	0.0	false	interacts with	NFE2L2 (interacts with) PTEN
0.915	0.049	0.999	0.9	0.987	0.0	0.618	interacts with	BAX (interacts with) MCL1	0.0	9606.ENSP00000293288	9606.ENSP00000358022	0.0	false	interacts with	BAX (interacts with) MCL1
0.993	0.0	0.999	0.9	0.993	0.0	0.0	interacts with	BIRC2 (interacts with) TRAF2	0.0	9606.ENSP00000477613	9606.ENSP00000247668	0.0	false	interacts with	BIRC2 (interacts with) TRAF2
0.681	0.108	0.838	0.4	0.165	0.0	0.0	interacts with	HSP90AA1 (interacts with) MCL1	0.0	9606.ENSP00000335153	9606.ENSP00000358022	0.0	false	interacts with	HSP90AA1 (interacts with) MCL1
0.754	0.087	0.773	0.0	0.071	0.0	0.0	interacts with	BIRC2 (interacts with) NFKB1	0.0	9606.ENSP00000477613	9606.ENSP00000226574	0.0	false	interacts with	BIRC2 (interacts with) NFKB1
0.525	0.056	0.834	0.0	0.659	0.0	0.0	interacts with	HSP90AA1 (interacts with) LCK	0.0	9606.ENSP00000335153	9606.ENSP00000477713	0.0	false	interacts with	HSP90AA1 (interacts with) LCK
0.382	0.056	0.936	0.9	0.0	0.0	0.0	interacts with	MAP2K3 (interacts with) TAB3	0.0	9606.ENSP00000345083	9606.ENSP00000368215	0.0	false	interacts with	MAP2K3 (interacts with) TAB3
0.996	0.17	0.999	0.9	0.893	0.0	0.0	interacts with	BIRC2 (interacts with) RIPK1	0.0	9606.ENSP00000477613	9606.ENSP00000259808	0.0	false	interacts with	BIRC2 (interacts with) RIPK1
0.875	0.072	0.987	0.9	0.0	0.0	0.0	interacts with	BBC3 (interacts with) PMAIP1	0.0	9606.ENSP00000404503	9606.ENSP00000326119	0.0	false	interacts with	BBC3 (interacts with) PMAIP1
0.432	0.224	0.76	0.5	0.0	0.0	0.0	interacts with	PDPK1 (interacts with) SOS1	0.0	9606.ENSP00000344220	9606.ENSP00000384675	0.0	false	interacts with	PDPK1 (interacts with) SOS1
0.626	0.0	0.961	0.9	0.0	0.0	0.0	interacts with	BBC3 (interacts with) BID	0.0	9606.ENSP00000404503	9606.ENSP00000318822	0.0	false	interacts with	BBC3 (interacts with) BID
0.69	0.082	0.845	0.5	0.0	0.0	0.0	interacts with	HSP90AA1 (interacts with) PDPK1	0.0	9606.ENSP00000335153	9606.ENSP00000344220	0.0	false	interacts with	HSP90AA1 (interacts with) PDPK1
0.753	0.158	0.802	0.0	0.125	0.0	0.0	interacts with	CASP8 (interacts with) MCL1	0.0	9606.ENSP00000351273	9606.ENSP00000358022	0.0	false	interacts with	CASP8 (interacts with) MCL1
0.453	0.069	0.737	0.5	0.091	0.0	0.0	interacts with	NFKB1 (interacts with) TAB1	0.0	9606.ENSP00000226574	9606.ENSP00000216160	0.0	false	interacts with	NFKB1 (interacts with) TAB1
0.688	0.0	0.878	0.0	0.625	0.0	0.0	interacts with	BIRC2 (interacts with) BIRC5	0.0	9606.ENSP00000477613	9606.ENSP00000301633	0.0	false	interacts with	BIRC2 (interacts with) BIRC5
0.949	0.05	0.998	0.54	0.933	0.0	0.0	interacts with	BBC3 (interacts with) MCL1	0.0	9606.ENSP00000404503	9606.ENSP00000358022	0.0	false	interacts with	BBC3 (interacts with) MCL1
0.891	0.042	0.994	0.9	0.537	0.0	0.0	interacts with	IRS1 (interacts with) RPS6KB1	0.0	9606.ENSP00000304895	9606.ENSP00000225577	0.0	false	interacts with	IRS1 (interacts with) RPS6KB1
0.454	0.0	0.857	0.75	0.0	0.0	0.0	interacts with	NFE2L2 (interacts with) NOTCH1	0.0	9606.ENSP00000380252	9606.ENSP00000498587	0.0	false	interacts with	NFE2L2 (interacts with) NOTCH1
0.952	0.159	0.996	0.9	0.292	0.0	0.975	interacts with	BIRC2 (interacts with) BIRC3	0.0	9606.ENSP00000477613	9606.ENSP00000263464	0.053	false	interacts with	BIRC2 (interacts with) BIRC3
0.848	0.049	0.849	0.0	0.0	0.0	0.0	interacts with	PDPK1 (interacts with) PTEN	0.0	9606.ENSP00000344220	9606.ENSP00000361021	0.0	false	interacts with	PDPK1 (interacts with) PTEN
0.646	0.067	0.872	0.0	0.643	0.0	0.0	interacts with	BIRC2 (interacts with) CASP2	0.0	9606.ENSP00000477613	9606.ENSP00000312664	0.0	false	interacts with	BIRC2 (interacts with) CASP2
0.861	0.093	0.95	0.5	0.311	0.0	0.0	interacts with	CASP8 (interacts with) CHUK	0.0	9606.ENSP00000351273	9606.ENSP00000359424	0.0	false	interacts with	CASP8 (interacts with) CHUK
0.986	0.323	0.999	0.54	0.93	0.0	0.743	interacts with	NFKB1 (interacts with) RELB	0.0	9606.ENSP00000226574	9606.ENSP00000221452	0.0	false	interacts with	NFKB1 (interacts with) RELB
0.295	0.043	0.743	0.65	0.0	0.0	0.0	interacts with	IRS1 (interacts with) KDR	0.0	9606.ENSP00000304895	9606.ENSP00000263923	0.0	false	interacts with	IRS1 (interacts with) KDR
