# Supplementary material for: Reversing chemoresistance in ovarian cancer: network pharmacology reveals how hydroxychloroquine/sulfasalazine duotherapy remodels tumor inflammatory–immune microenvironment
Source: Front Immunol. 2026 Mar 26;17:1790210. doi: 10.3389/fimmu.2026.1790210 (PMC13062316; doi:10.3389/fimmu.2026.1790210)
Supplement: Supplementary Figure 1 — PCA plots before and after data merging. PCA plots of TCGA-OV and GSE63885 before (A) and after (B) merging. [file DataSheet1.zip › Supplementary Files/Table S9.csv]

automated_textmining	coexpression	combined_score	database_annotated	experimentally_determined_interaction	gene_fusion	homology	interaction	name	neighborhood_on_chromosome	node1_string_id	node2_string_id	phylogenetic_cooccurrence	selected	shared interaction	shared name
0.797	0.201	0.831	0.0	0.0	0.0	0.0	interacts with	HIF1A (interacts with) PTGS2	0.0	9606.ENSP00000437955	9606.ENSP00000356438	0.0	false	interacts with	HIF1A (interacts with) PTGS2
0.968	0.073	0.98	0.4	0.0	0.0	0.0	interacts with	IL17A (interacts with) IL6	0.0	9606.ENSP00000497968	9606.ENSP00000385675	0.0	false	interacts with	IL17A (interacts with) IL6
0.846	0.055	0.905	0.4	0.0	0.0	0.0	interacts with	IL6 (interacts with) MAPK3	0.0	9606.ENSP00000385675	9606.ENSP00000263025	0.0	false	interacts with	IL6 (interacts with) MAPK3
0.863	0.055	0.865	0.0	0.0	0.0	0.0	interacts with	CASP3 (interacts with) PTGS2	0.0	9606.ENSP00000311032	9606.ENSP00000356438	0.0	false	interacts with	CASP3 (interacts with) PTGS2
0.867	0.0	0.867	0.0	0.0	0.0	0.0	interacts with	IL17A (interacts with) TLR4	0.0	9606.ENSP00000497968	9606.ENSP00000363089	0.0	false	interacts with	IL17A (interacts with) TLR4
0.769	0.0	0.859	0.4	0.068	0.0	0.0	interacts with	FOXO1 (interacts with) HIF1A	0.0	9606.ENSP00000368880	9606.ENSP00000437955	0.0	false	interacts with	FOXO1 (interacts with) HIF1A
0.788	0.102	0.855	0.0	0.3	0.0	0.0	interacts with	MAPK3 (interacts with) PTGS2	0.0	9606.ENSP00000263025	9606.ENSP00000356438	0.0	false	interacts with	MAPK3 (interacts with) PTGS2
0.842	0.044	0.842	0.0	0.0	0.0	0.0	interacts with	CD8A (interacts with) ICAM1	0.0	9606.ENSP00000386559	9606.ENSP00000264832	0.0	false	interacts with	CD8A (interacts with) ICAM1
0.873	0.103	0.881	0.0	0.0	0.0	0.0	interacts with	CASP3 (interacts with) IL6	0.0	9606.ENSP00000311032	9606.ENSP00000385675	0.0	false	interacts with	CASP3 (interacts with) IL6
0.957	0.068	0.958	0.0	0.0	0.0	0.0	interacts with	IL17A (interacts with) TNF	0.0	9606.ENSP00000497968	9606.ENSP00000398698	0.0	false	interacts with	IL17A (interacts with) TNF
0.558	0.137	0.706	0.0	0.292	0.0	0.0	interacts with	CREB1 (interacts with) MAPK14	0.0	9606.ENSP00000387699	9606.ENSP00000229795	0.0	false	interacts with	CREB1 (interacts with) MAPK14
0.815	0.088	0.824	0.0	0.041	0.0	0.0	interacts with	MAPK3 (interacts with) TLR4	0.0	9606.ENSP00000263025	9606.ENSP00000363089	0.0	false	interacts with	MAPK3 (interacts with) TLR4
0.975	0.134	0.978	0.0	0.0	0.0	0.0	interacts with	IFNG (interacts with) IL17A	0.0	9606.ENSP00000229135	9606.ENSP00000497968	0.0	false	interacts with	IFNG (interacts with) IL17A
0.843	0.086	0.851	0.0	0.0	0.0	0.0	interacts with	CCL2 (interacts with) TGFB1	0.0	9606.ENSP00000225831	9606.ENSP00000221930	0.0	false	interacts with	CCL2 (interacts with) TGFB1
0.921	0.062	0.922	0.0	0.0	0.0	0.0	interacts with	MAPK3 (interacts with) TNF	0.0	9606.ENSP00000263025	9606.ENSP00000398698	0.0	false	interacts with	MAPK3 (interacts with) TNF
0.876	0.089	0.987	0.9	0.0	0.0	0.0	interacts with	CREB1 (interacts with) MAPK3	0.0	9606.ENSP00000387699	9606.ENSP00000263025	0.0	false	interacts with	CREB1 (interacts with) MAPK3
0.815	0.088	0.824	0.0	0.0	0.0	0.0	interacts with	HIF1A (interacts with) MMP9	0.0	9606.ENSP00000437955	9606.ENSP00000361405	0.0	false	interacts with	HIF1A (interacts with) MMP9
0.909	0.171	0.921	0.0	0.0	0.0	0.0	interacts with	IL6 (interacts with) VCAM1	0.0	9606.ENSP00000385675	9606.ENSP00000294728	0.0	false	interacts with	IL6 (interacts with) VCAM1
0.945	0.056	0.946	0.0	0.0	0.0	0.0	interacts with	IFNG (interacts with) TLR4	0.0	9606.ENSP00000229135	9606.ENSP00000363089	0.0	false	interacts with	IFNG (interacts with) TLR4
0.776	0.101	0.79	0.0	0.0	0.0	0.0	interacts with	CD8A (interacts with) VCAM1	0.0	9606.ENSP00000386559	9606.ENSP00000294728	0.0	false	interacts with	CD8A (interacts with) VCAM1
0.923	0.06	0.924	0.0	0.0	0.0	0.0	interacts with	CXCL8 (interacts with) IL17A	0.0	9606.ENSP00000306512	9606.ENSP00000497968	0.0	false	interacts with	CXCL8 (interacts with) IL17A
0.981	0.128	0.983	0.0	0.0	0.0	0.0	interacts with	IFNG (interacts with) IL6	0.0	9606.ENSP00000229135	9606.ENSP00000385675	0.0	false	interacts with	IFNG (interacts with) IL6
0.997	0.149	0.999	0.9	0.875	0.0	0.0	interacts with	CREB1 (interacts with) EP300	0.0	9606.ENSP00000387699	9606.ENSP00000263253	0.0	false	interacts with	CREB1 (interacts with) EP300
0.867	0.14	0.88	0.0	0.0	0.0	0.0	interacts with	CXCL8 (interacts with) MMP9	0.0	9606.ENSP00000306512	9606.ENSP00000361405	0.0	false	interacts with	CXCL8 (interacts with) MMP9
0.742	0.06	0.748	0.0	0.045	0.0	0.0	interacts with	MMP9 (interacts with) VCAM1	0.0	9606.ENSP00000361405	9606.ENSP00000294728	0.0	false	interacts with	MMP9 (interacts with) VCAM1
0.89	0.049	0.995	0.9	0.646	0.0	0.0	interacts with	RELA (interacts with) SIRT1	0.0	9606.ENSP00000384273	9606.ENSP00000212015	0.0	false	interacts with	RELA (interacts with) SIRT1
0.844	0.043	0.844	0.0	0.0	0.0	0.0	interacts with	CD8A (interacts with) CXCL8	0.0	9606.ENSP00000386559	9606.ENSP00000306512	0.0	false	interacts with	CD8A (interacts with) CXCL8
0.965	0.294	0.983	0.4	0.0	0.0	0.0	interacts with	CXCL8 (interacts with) TNF	0.0	9606.ENSP00000306512	9606.ENSP00000398698	0.0	false	interacts with	CXCL8 (interacts with) TNF
0.871	0.162	0.887	0.0	0.0	0.0	0.0	interacts with	CD8A (interacts with) CXCL10	0.0	9606.ENSP00000386559	9606.ENSP00000305651	0.0	false	interacts with	CD8A (interacts with) CXCL10
0.901	0.767	0.975	0.0	0.0	0.0	0.0	interacts with	CXCL8 (interacts with) PTGS2	0.0	9606.ENSP00000306512	9606.ENSP00000356438	0.0	false	interacts with	CXCL8 (interacts with) PTGS2
0.721	0.056	0.725	0.0	0.0	0.0	0.0	interacts with	CASP3 (interacts with) SIRT1	0.0	9606.ENSP00000311032	9606.ENSP00000212015	0.0	false	interacts with	CASP3 (interacts with) SIRT1
0.99	0.202	0.991	0.0	0.0	0.0	0.0	interacts with	IFNG (interacts with) TNF	0.0	9606.ENSP00000229135	9606.ENSP00000398698	0.0	false	interacts with	IFNG (interacts with) TNF
0.93	0.086	0.933	0.0	0.0	0.0	0.0	interacts with	CXCL8 (interacts with) TLR4	0.0	9606.ENSP00000306512	9606.ENSP00000363089	0.0	false	interacts with	CXCL8 (interacts with) TLR4
0.82	0.062	0.995	0.9	0.785	0.0	0.0	interacts with	CXCL8 (interacts with) RELA	0.0	9606.ENSP00000306512	9606.ENSP00000384273	0.0	false	interacts with	CXCL8 (interacts with) RELA
0.785	0.176	0.815	0.0	0.0	0.0	0.0	interacts with	MMP9 (interacts with) PTGS2	0.0	9606.ENSP00000361405	9606.ENSP00000356438	0.0	false	interacts with	MMP9 (interacts with) PTGS2
0.976	0.445	0.991	0.4	0.0	0.0	0.0	interacts with	CXCL8 (interacts with) IL6	0.0	9606.ENSP00000306512	9606.ENSP00000385675	0.0	false	interacts with	CXCL8 (interacts with) IL6
0.777	0.139	0.8	0.0	0.0	0.0	0.0	interacts with	HIF1A (interacts with) IL6	0.0	9606.ENSP00000437955	9606.ENSP00000385675	0.0	false	interacts with	HIF1A (interacts with) IL6
0.932	0.098	0.939	0.0	0.096	0.0	0.0	interacts with	CASP3 (interacts with) TNF	0.0	9606.ENSP00000311032	9606.ENSP00000398698	0.0	false	interacts with	CASP3 (interacts with) TNF
0.71	0.073	0.721	0.0	0.045	0.0	0.0	interacts with	TGFB1 (interacts with) TLR4	0.0	9606.ENSP00000221930	9606.ENSP00000363089	0.0	false	interacts with	TGFB1 (interacts with) TLR4
0.985	0.079	0.989	0.0	0.292	0.0	0.0	interacts with	HIF1A (interacts with) RELA	0.0	9606.ENSP00000437955	9606.ENSP00000384273	0.0	false	interacts with	HIF1A (interacts with) RELA
0.639	0.068	0.966	0.9	0.125	0.0	0.0	interacts with	RELA (interacts with) TLR4	0.0	9606.ENSP00000384273	9606.ENSP00000363089	0.0	false	interacts with	RELA (interacts with) TLR4
0.935	0.125	0.941	0.0	0.0	0.0	0.0	interacts with	TGFB1 (interacts with) TNF	0.0	9606.ENSP00000221930	9606.ENSP00000398698	0.0	false	interacts with	TGFB1 (interacts with) TNF
0.706	0.042	0.706	0.0	0.0	0.0	0.0	interacts with	CASP3 (interacts with) TGFB1	0.0	9606.ENSP00000311032	9606.ENSP00000221930	0.0	false	interacts with	CASP3 (interacts with) TGFB1
0.942	0.321	0.959	0.0	0.0	0.0	0.0	interacts with	CXCL10 (interacts with) IFNG	0.0	9606.ENSP00000305651	9606.ENSP00000229135	0.0	false	interacts with	CXCL10 (interacts with) IFNG
0.818	0.044	0.818	0.0	0.0	0.0	0.0	interacts with	HIF1A (interacts with) TNF	0.0	9606.ENSP00000437955	9606.ENSP00000398698	0.0	false	interacts with	HIF1A (interacts with) TNF
0.915	0.207	0.93	0.0	0.0	0.0	0.0	interacts with	MMP9 (interacts with) TNF	0.0	9606.ENSP00000361405	9606.ENSP00000398698	0.0	false	interacts with	MMP9 (interacts with) TNF
0.839	0.093	0.847	0.0	0.0	0.0	0.0	interacts with	CD8A (interacts with) TLR4	0.0	9606.ENSP00000386559	9606.ENSP00000363089	0.0	false	interacts with	CD8A (interacts with) TLR4
0.926	0.484	0.96	0.0	0.0	0.0	0.0	interacts with	IL6 (interacts with) PTGS2	0.0	9606.ENSP00000385675	9606.ENSP00000356438	0.0	false	interacts with	IL6 (interacts with) PTGS2
0.63	0.053	0.746	0.0	0.334	0.0	0.0	interacts with	MDM2 (interacts with) RELA	0.0	9606.ENSP00000258149	9606.ENSP00000384273	0.0	false	interacts with	MDM2 (interacts with) RELA
0.93	0.042	0.93	0.0	0.0	0.0	0.0	interacts with	CD8A (interacts with) IL6	0.0	9606.ENSP00000386559	9606.ENSP00000385675	0.0	false	interacts with	CD8A (interacts with) IL6
0.666	0.231	0.732	0.0	0.0	0.0	0.0	interacts with	CXCL10 (interacts with) VCAM1	0.0	9606.ENSP00000305651	9606.ENSP00000294728	0.0	false	interacts with	CXCL10 (interacts with) VCAM1
0.733	0.105	0.817	0.0	0.294	0.0	0.0	interacts with	CASP3 (interacts with) MAPK14	0.0	9606.ENSP00000311032	9606.ENSP00000229795	0.0	false	interacts with	CASP3 (interacts with) MAPK14
0.816	0.088	0.825	0.0	0.0	0.0	0.0	interacts with	CASP3 (interacts with) IFNG	0.0	9606.ENSP00000311032	9606.ENSP00000229135	0.0	false	interacts with	CASP3 (interacts with) IFNG
0.817	0.257	0.858	0.0	0.0	0.0	0.0	interacts with	CXCL10 (interacts with) ICAM1	0.0	9606.ENSP00000305651	9606.ENSP00000264832	0.0	false	interacts with	CXCL10 (interacts with) ICAM1
0.944	0.118	0.997	0.9	0.516	0.0	0.0	interacts with	RELA (interacts with) TNF	0.0	9606.ENSP00000384273	9606.ENSP00000398698	0.0	false	interacts with	RELA (interacts with) TNF
0.923	0.18	0.934	0.0	0.0	0.0	0.0	interacts with	MMP9 (interacts with) TLR4	0.0	9606.ENSP00000361405	9606.ENSP00000363089	0.0	false	interacts with	MMP9 (interacts with) TLR4
0.858	0.11	0.868	0.0	0.0	0.0	0.0	interacts with	CXCL10 (interacts with) MMP9	0.0	9606.ENSP00000305651	9606.ENSP00000361405	0.0	false	interacts with	CXCL10 (interacts with) MMP9
0.971	0.104	0.973	0.0	0.0	0.0	0.0	interacts with	IL6 (interacts with) TLR4	0.0	9606.ENSP00000385675	9606.ENSP00000363089	0.0	false	interacts with	IL6 (interacts with) TLR4
0.845	0.071	0.85	0.0	0.0	0.0	0.0	interacts with	CXCL10 (interacts with) IL17A	0.0	9606.ENSP00000305651	9606.ENSP00000497968	0.0	false	interacts with	CXCL10 (interacts with) IL17A
0.747	0.0	0.747	0.0	0.0	0.0	0.0	interacts with	CCL2 (interacts with) MAPK3	0.0	9606.ENSP00000225831	9606.ENSP00000263025	0.0	false	interacts with	CCL2 (interacts with) MAPK3
0.93	0.106	0.959	0.4	0.0	0.0	0.0	interacts with	IL6 (interacts with) MMP9	0.0	9606.ENSP00000385675	9606.ENSP00000361405	0.0	false	interacts with	IL6 (interacts with) MMP9
0.729	0.11	0.749	0.0	0.0	0.0	0.0	interacts with	CREB1 (interacts with) TLR4	0.0	9606.ENSP00000387699	9606.ENSP00000363089	0.0	false	interacts with	CREB1 (interacts with) TLR4
0.923	0.203	0.96	0.4	0.0	0.0	0.0	interacts with	CXCL10 (interacts with) IL6	0.0	9606.ENSP00000305651	9606.ENSP00000385675	0.0	false	interacts with	CXCL10 (interacts with) IL6
0.745	0.099	0.877	0.0	0.511	0.0	0.0	interacts with	CREB1 (interacts with) HDAC1	0.0	9606.ENSP00000387699	9606.ENSP00000362649	0.0	false	interacts with	CREB1 (interacts with) HDAC1
0.987	0.0	0.993	0.0	0.528	0.0	0.0	interacts with	HDAC1 (interacts with) SIRT1	0.0	9606.ENSP00000362649	9606.ENSP00000212015	0.0	false	interacts with	HDAC1 (interacts with) SIRT1
0.936	0.0	0.936	0.0	0.0	0.0	0.0	interacts with	CD8A (interacts with) IL17A	0.0	9606.ENSP00000386559	9606.ENSP00000497968	0.0	false	interacts with	CD8A (interacts with) IL17A
0.948	0.124	0.975	0.5	0.0	0.0	0.0	interacts with	CXCL10 (interacts with) CXCL8	0.0	9606.ENSP00000305651	9606.ENSP00000306512	0.0	false	interacts with	CXCL10 (interacts with) CXCL8
0.791	0.086	0.8	0.0	0.0	0.0	0.0	interacts with	CCL2 (interacts with) CD8A	0.0	9606.ENSP00000225831	9606.ENSP00000386559	0.0	false	interacts with	CCL2 (interacts with) CD8A
0.911	0.082	0.92	0.0	0.091	0.0	0.0	interacts with	CREB1 (interacts with) FOXO1	0.0	9606.ENSP00000387699	9606.ENSP00000368880	0.0	false	interacts with	CREB1 (interacts with) FOXO1
0.803	0.066	0.966	0.0	0.832	0.0	0.0	interacts with	CASP3 (interacts with) MDM2	0.0	9606.ENSP00000311032	9606.ENSP00000258149	0.0	false	interacts with	CASP3 (interacts with) MDM2
0.968	0.081	0.969	0.0	0.0	0.0	0.0	interacts with	CXCL10 (interacts with) TLR4	0.0	9606.ENSP00000305651	9606.ENSP00000363089	0.0	false	interacts with	CXCL10 (interacts with) TLR4
0.93	0.265	0.966	0.4	0.0	0.0	0.0	interacts with	CXCL10 (interacts with) TNF	0.0	9606.ENSP00000305651	9606.ENSP00000398698	0.0	false	interacts with	CXCL10 (interacts with) TNF
0.957	0.073	0.958	0.0	0.0	0.0	0.0	interacts with	CD8A (interacts with) TNF	0.0	9606.ENSP00000386559	9606.ENSP00000398698	0.0	false	interacts with	CD8A (interacts with) TNF
0.863	0.061	0.963	0.0	0.737	0.0	0.0	interacts with	HDAC1 (interacts with) MDM2	0.0	9606.ENSP00000362649	9606.ENSP00000258149	0.0	false	interacts with	HDAC1 (interacts with) MDM2
0.802	0.073	0.809	0.0	0.0	0.0	0.0	interacts with	CCL2 (interacts with) MMP9	0.0	9606.ENSP00000225831	9606.ENSP00000361405	0.0	false	interacts with	CCL2 (interacts with) MMP9
0.816	0.108	0.986	0.9	0.292	0.0	0.0	interacts with	IL6 (interacts with) RELA	0.0	9606.ENSP00000385675	9606.ENSP00000384273	0.0	false	interacts with	IL6 (interacts with) RELA
0.674	0.083	0.918	0.75	0.0	0.0	0.0	interacts with	CREB1 (interacts with) IL6	0.0	9606.ENSP00000387699	9606.ENSP00000385675	0.0	false	interacts with	CREB1 (interacts with) IL6
0.986	0.101	0.986	0.0	0.0	0.0	0.0	interacts with	CREB1 (interacts with) RELA	0.0	9606.ENSP00000387699	9606.ENSP00000384273	0.0	false	interacts with	CREB1 (interacts with) RELA
0.989	0.261	0.994	0.4	0.0	0.0	0.0	interacts with	IL6 (interacts with) TNF	0.0	9606.ENSP00000385675	9606.ENSP00000398698	0.0	false	interacts with	IL6 (interacts with) TNF
0.695	0.151	0.73	0.0	0.0	0.0	0.0	interacts with	ICAM1 (interacts with) TGFB1	0.0	9606.ENSP00000264832	9606.ENSP00000221930	0.0	false	interacts with	ICAM1 (interacts with) TGFB1
0.858	0.067	0.985	0.9	0.045	0.0	0.0	interacts with	CASP3 (interacts with) MAPK3	0.0	9606.ENSP00000311032	9606.ENSP00000263025	0.0	false	interacts with	CASP3 (interacts with) MAPK3
0.327	0.067	0.931	0.9	0.0	0.0	0.0	interacts with	ICAM1 (interacts with) KRAS	0.0	9606.ENSP00000264832	9606.ENSP00000256078	0.0	false	interacts with	ICAM1 (interacts with) KRAS
0.885	0.061	0.902	0.0	0.164	0.0	0.0	interacts with	ICAM1 (interacts with) IFNG	0.0	9606.ENSP00000264832	9606.ENSP00000229135	0.0	false	interacts with	ICAM1 (interacts with) IFNG
0.706	0.0	0.706	0.0	0.0	0.0	0.0	interacts with	SIRT1 (interacts with) TNF	0.0	9606.ENSP00000212015	9606.ENSP00000398698	0.0	false	interacts with	SIRT1 (interacts with) TNF
0.984	0.109	0.999	0.9	0.816	0.0	0.0	interacts with	FOXO1 (interacts with) SIRT1	0.0	9606.ENSP00000368880	9606.ENSP00000212015	0.0	false	interacts with	FOXO1 (interacts with) SIRT1
0.754	0.058	0.772	0.0	0.095	0.0	0.0	interacts with	TLR4 (interacts with) VCAM1	0.0	9606.ENSP00000363089	9606.ENSP00000294728	0.0	false	interacts with	TLR4 (interacts with) VCAM1
0.79	0.063	0.807	0.0	0.098	0.0	0.0	interacts with	KRAS (interacts with) MAPK14	0.0	9606.ENSP00000256078	9606.ENSP00000229795	0.0	false	interacts with	KRAS (interacts with) MAPK14
0.832	0.13	0.847	0.0	0.0	0.0	0.0	interacts with	CCL2 (interacts with) TLR4	0.0	9606.ENSP00000225831	9606.ENSP00000363089	0.0	false	interacts with	CCL2 (interacts with) TLR4
0.848	0.166	0.867	0.0	0.0	0.0	0.0	interacts with	CCL2 (interacts with) PTGS2	0.0	9606.ENSP00000225831	9606.ENSP00000356438	0.0	false	interacts with	CCL2 (interacts with) PTGS2
0.757	0.109	0.833	0.0	0.292	0.0	0.0	interacts with	CREB1 (interacts with) HIF1A	0.0	9606.ENSP00000387699	9606.ENSP00000437955	0.0	false	interacts with	CREB1 (interacts with) HIF1A
0.966	0.125	0.969	0.0	0.0	0.0	0.0	interacts with	TLR4 (interacts with) TNF	0.0	9606.ENSP00000363089	9606.ENSP00000398698	0.0	false	interacts with	TLR4 (interacts with) TNF
0.71	0.067	0.717	0.0	0.0	0.0	0.0	interacts with	KRAS (interacts with) TNF	0.0	9606.ENSP00000256078	9606.ENSP00000398698	0.0	false	interacts with	KRAS (interacts with) TNF
0.873	0.042	0.874	0.0	0.0	0.0	0.0	interacts with	CCL2 (interacts with) IL17A	0.0	9606.ENSP00000225831	9606.ENSP00000497968	0.0	false	interacts with	CCL2 (interacts with) IL17A
0.741	0.14	0.768	0.0	0.0	0.0	0.0	interacts with	ICAM1 (interacts with) TLR4	0.0	9606.ENSP00000264832	9606.ENSP00000363089	0.0	false	interacts with	ICAM1 (interacts with) TLR4
0.892	0.36	0.928	0.0	0.0	0.0	0.0	interacts with	CCL2 (interacts with) ICAM1	0.0	9606.ENSP00000225831	9606.ENSP00000264832	0.0	false	interacts with	CCL2 (interacts with) ICAM1
0.373	0.0	0.935	0.9	0.057	0.0	0.0	interacts with	FOXO1 (interacts with) MAPK14	0.0	9606.ENSP00000368880	9606.ENSP00000229795	0.0	false	interacts with	FOXO1 (interacts with) MAPK14
0.918	0.1	0.923	0.0	0.0	0.0	0.0	interacts with	TNF (interacts with) VCAM1	0.0	9606.ENSP00000398698	9606.ENSP00000294728	0.0	false	interacts with	TNF (interacts with) VCAM1
0.751	0.045	0.752	0.0	0.0	0.0	0.0	interacts with	CASP3 (interacts with) CXCL8	0.0	9606.ENSP00000311032	9606.ENSP00000306512	0.0	false	interacts with	CASP3 (interacts with) CXCL8
0.713	0.055	0.718	0.0	0.045	0.0	0.0	interacts with	KRAS (interacts with) PTGS2	0.0	9606.ENSP00000256078	9606.ENSP00000356438	0.0	false	interacts with	KRAS (interacts with) PTGS2
0.88	0.209	0.907	0.0	0.096	0.0	0.0	interacts with	CCL2 (interacts with) VCAM1	0.0	9606.ENSP00000225831	9606.ENSP00000294728	0.0	false	interacts with	CCL2 (interacts with) VCAM1
0.603	0.0	0.959	0.9	0.057	0.0	0.0	interacts with	FOXO1 (interacts with) MAPK3	0.0	9606.ENSP00000368880	9606.ENSP00000263025	0.0	false	interacts with	FOXO1 (interacts with) MAPK3
0.814	0.151	0.835	0.0	0.0	0.0	0.0	interacts with	ICAM1 (interacts with) PTGS2	0.0	9606.ENSP00000264832	9606.ENSP00000356438	0.0	false	interacts with	ICAM1 (interacts with) PTGS2
0.915	0.373	0.965	0.4	0.0	0.0	0.0	interacts with	CCL2 (interacts with) CXCL10	0.0	9606.ENSP00000225831	9606.ENSP00000305651	0.0	false	interacts with	CCL2 (interacts with) CXCL10
0.926	0.195	0.938	0.0	0.0	0.0	0.0	interacts with	CCL2 (interacts with) IFNG	0.0	9606.ENSP00000225831	9606.ENSP00000229135	0.0	false	interacts with	CCL2 (interacts with) IFNG
0.546	0.0	0.774	0.0	0.523	0.0	0.0	interacts with	FOXO1 (interacts with) MDM2	0.0	9606.ENSP00000368880	9606.ENSP00000258149	0.0	false	interacts with	FOXO1 (interacts with) MDM2
0.851	0.083	0.927	0.0	0.51	0.0	0.0	interacts with	HIF1A (interacts with) SIRT1	0.0	9606.ENSP00000437955	9606.ENSP00000212015	0.0	false	interacts with	HIF1A (interacts with) SIRT1
0.779	0.094	0.791	0.0	0.0	0.0	0.0	interacts with	ICAM1 (interacts with) MMP9	0.0	9606.ENSP00000264832	9606.ENSP00000361405	0.0	false	interacts with	ICAM1 (interacts with) MMP9
0.799	0.044	0.838	0.0	0.225	0.0	0.0	interacts with	HIF1A (interacts with) TGFB1	0.0	9606.ENSP00000437955	9606.ENSP00000221930	0.0	false	interacts with	HIF1A (interacts with) TGFB1
0.929	0.255	0.944	0.0	0.0	0.0	0.0	interacts with	ICAM1 (interacts with) TNF	0.0	9606.ENSP00000264832	9606.ENSP00000398698	0.0	false	interacts with	ICAM1 (interacts with) TNF
0.952	0.311	0.978	0.4	0.0	0.0	0.0	interacts with	CCL2 (interacts with) TNF	0.0	9606.ENSP00000225831	9606.ENSP00000398698	0.0	false	interacts with	CCL2 (interacts with) TNF
0.57	0.173	0.855	0.0	0.626	0.0	0.0	interacts with	ICAM1 (interacts with) RELA	0.0	9606.ENSP00000264832	9606.ENSP00000384273	0.0	false	interacts with	ICAM1 (interacts with) RELA
0.953	0.517	0.985	0.4	0.0	0.0	0.0	interacts with	CCL2 (interacts with) IL6	0.0	9606.ENSP00000225831	9606.ENSP00000385675	0.0	false	interacts with	CCL2 (interacts with) IL6
0.756	0.109	0.774	0.0	0.045	0.0	0.0	interacts with	MAPK14 (interacts with) PTGS2	0.0	9606.ENSP00000229795	9606.ENSP00000356438	0.0	false	interacts with	MAPK14 (interacts with) PTGS2
0.931	0.27	0.947	0.0	0.0	0.0	0.0	interacts with	ICAM1 (interacts with) IL6	0.0	9606.ENSP00000264832	9606.ENSP00000385675	0.0	false	interacts with	ICAM1 (interacts with) IL6
0.838	0.105	0.984	0.5	0.809	0.0	0.0	interacts with	EP300 (interacts with) FOXO1	0.0	9606.ENSP00000263253	9606.ENSP00000368880	0.0	false	interacts with	EP300 (interacts with) FOXO1
0.726	0.167	0.762	0.0	0.041	0.0	0.0	interacts with	MAPK14 (interacts with) TLR4	0.0	9606.ENSP00000229795	9606.ENSP00000363089	0.0	false	interacts with	MAPK14 (interacts with) TLR4
0.999	0.146	0.999	0.0	0.0	0.0	0.0	interacts with	ICAM1 (interacts with) VCAM1	0.0	9606.ENSP00000264832	9606.ENSP00000294728	0.0	false	interacts with	ICAM1 (interacts with) VCAM1
0.758	0.081	0.798	0.0	0.165	0.0	0.0	interacts with	MAPK14 (interacts with) RELA	0.0	9606.ENSP00000229795	9606.ENSP00000384273	0.0	false	interacts with	MAPK14 (interacts with) RELA
0.745	0.113	0.987	0.9	0.51	0.0	0.0	interacts with	CCL2 (interacts with) RELA	0.0	9606.ENSP00000225831	9606.ENSP00000384273	0.0	false	interacts with	CCL2 (interacts with) RELA
0.83	0.087	0.839	0.0	0.0	0.0	0.0	interacts with	MAPK14 (interacts with) TNF	0.0	9606.ENSP00000229795	9606.ENSP00000398698	0.0	false	interacts with	MAPK14 (interacts with) TNF
0.728	0.074	0.738	0.0	0.0	0.0	0.0	interacts with	CASP3 (interacts with) HDAC1	0.0	9606.ENSP00000311032	9606.ENSP00000362649	0.0	false	interacts with	CASP3 (interacts with) HDAC1
0.886	0.055	0.888	0.0	0.0	0.0	0.0	interacts with	IFNG (interacts with) TGFB1	0.0	9606.ENSP00000229135	9606.ENSP00000221930	0.0	false	interacts with	IFNG (interacts with) TGFB1
0.948	0.487	0.999	0.4	0.994	0.0	0.0	interacts with	CCL2 (interacts with) CXCL8	0.0	9606.ENSP00000225831	9606.ENSP00000306512	0.0	false	interacts with	CCL2 (interacts with) CXCL8
0.994	0.103	0.999	0.5	0.95	0.0	0.0	interacts with	EP300 (interacts with) RELA	0.0	9606.ENSP00000263253	9606.ENSP00000384273	0.0	false	interacts with	EP300 (interacts with) RELA
0.995	0.049	0.999	0.5	0.806	0.0	0.0	interacts with	EP300 (interacts with) HDAC1	0.0	9606.ENSP00000263253	9606.ENSP00000362649	0.0	false	interacts with	EP300 (interacts with) HDAC1
0.703	0.0	0.969	0.9	0.045	0.0	0.0	interacts with	HIF1A (interacts with) MAPK3	0.0	9606.ENSP00000437955	9606.ENSP00000263025	0.0	false	interacts with	HIF1A (interacts with) MAPK3
0.996	0.082	0.999	0.9	0.999	0.0	0.0	interacts with	EP300 (interacts with) HIF1A	0.0	9606.ENSP00000263253	9606.ENSP00000437955	0.0	false	interacts with	EP300 (interacts with) HIF1A
0.929	0.06	0.988	0.0	0.839	0.0	0.0	interacts with	HIF1A (interacts with) MDM2	0.0	9606.ENSP00000437955	9606.ENSP00000258149	0.0	false	interacts with	HIF1A (interacts with) MDM2
0.765	0.085	0.775	0.0	0.0	0.0	0.0	interacts with	CXCL8 (interacts with) TGFB1	0.0	9606.ENSP00000306512	9606.ENSP00000221930	0.0	false	interacts with	CXCL8 (interacts with) TGFB1
0.719	0.092	0.74	0.0	0.062	0.0	0.0	interacts with	CASP3 (interacts with) TLR4	0.0	9606.ENSP00000311032	9606.ENSP00000363089	0.0	false	interacts with	CASP3 (interacts with) TLR4
0.902	0.138	0.972	0.0	0.698	0.0	0.0	interacts with	EP300 (interacts with) SIRT1	0.0	9606.ENSP00000263253	9606.ENSP00000212015	0.0	false	interacts with	EP300 (interacts with) SIRT1
0.736	0.082	0.748	0.0	0.0	0.0	0.0	interacts with	IFNG (interacts with) VCAM1	0.0	9606.ENSP00000229135	9606.ENSP00000294728	0.0	false	interacts with	IFNG (interacts with) VCAM1
0.942	0.152	0.961	0.0	0.0	0.0	0.0	interacts with	CXCL8 (interacts with) IFNG	0.0	9606.ENSP00000306512	9606.ENSP00000229135	0.281	false	interacts with	CXCL8 (interacts with) IFNG
0.981	0.111	0.998	0.0	0.897	0.0	0.0	interacts with	HDAC1 (interacts with) RELA	0.0	9606.ENSP00000362649	9606.ENSP00000384273	0.0	false	interacts with	HDAC1 (interacts with) RELA
0.752	0.094	0.766	0.0	0.0	0.0	0.0	interacts with	CASP3 (interacts with) HIF1A	0.0	9606.ENSP00000311032	9606.ENSP00000437955	0.0	false	interacts with	CASP3 (interacts with) HIF1A
0.484	0.131	0.989	0.9	0.78	0.0	0.922	interacts with	MAPK14 (interacts with) MAPK3	0.0	9606.ENSP00000229795	9606.ENSP00000263025	0.068	false	interacts with	MAPK14 (interacts with) MAPK3
0.652	0.042	0.793	0.4	0.091	0.0	0.0	interacts with	EP300 (interacts with) TGFB1	0.0	9606.ENSP00000263253	9606.ENSP00000221930	0.0	false	interacts with	EP300 (interacts with) TGFB1
0.737	0.091	0.751	0.0	0.0	0.0	0.0	interacts with	IFNG (interacts with) MMP9	0.0	9606.ENSP00000229135	9606.ENSP00000361405	0.0	false	interacts with	IFNG (interacts with) MMP9
0.926	0.0	0.983	0.0	0.79	0.0	0.0	interacts with	HDAC1 (interacts with) HIF1A	0.0	9606.ENSP00000362649	9606.ENSP00000437955	0.0	false	interacts with	HDAC1 (interacts with) HIF1A
0.72	0.055	0.724	0.0	0.0	0.0	0.0	interacts with	IL17A (interacts with) MAPK3	0.0	9606.ENSP00000497968	9606.ENSP00000263025	0.0	false	interacts with	IL17A (interacts with) MAPK3
0.726	0.0	0.726	0.0	0.0	0.0	0.0	interacts with	IL6 (interacts with) SIRT1	0.0	9606.ENSP00000385675	9606.ENSP00000212015	0.0	false	interacts with	IL6 (interacts with) SIRT1
0.705	0.088	0.721	0.0	0.047	0.0	0.0	interacts with	MAPK3 (interacts with) TGFB1	0.0	9606.ENSP00000263025	9606.ENSP00000221930	0.0	false	interacts with	MAPK3 (interacts with) TGFB1
0.769	0.0	0.769	0.0	0.0	0.0	0.0	interacts with	IFNG (interacts with) MAPK14	0.0	9606.ENSP00000229135	9606.ENSP00000229795	0.0	false	interacts with	IFNG (interacts with) MAPK14
0.489	0.049	0.741	0.0	0.51	0.0	0.0	interacts with	EP300 (interacts with) MAPK14	0.0	9606.ENSP00000263253	9606.ENSP00000229795	0.0	false	interacts with	EP300 (interacts with) MAPK14
0.844	0.046	0.903	0.4	0.0	0.0	0.0	interacts with	IL17A (interacts with) TGFB1	0.0	9606.ENSP00000497968	9606.ENSP00000221930	0.0	false	interacts with	IL17A (interacts with) TGFB1
0.713	0.0	0.713	0.0	0.0	0.0	0.0	interacts with	MAPK3 (interacts with) VCAM1	0.0	9606.ENSP00000263025	9606.ENSP00000294728	0.0	false	interacts with	MAPK3 (interacts with) VCAM1
0.804	0.099	0.816	0.0	0.0	0.0	0.0	interacts with	IFNG (interacts with) PTGS2	0.0	9606.ENSP00000229135	9606.ENSP00000356438	0.0	false	interacts with	IFNG (interacts with) PTGS2
0.6	0.068	0.757	0.4	0.0	0.0	0.0	interacts with	EP300 (interacts with) KRAS	0.0	9606.ENSP00000263253	9606.ENSP00000256078	0.0	false	interacts with	EP300 (interacts with) KRAS
0.755	0.053	0.758	0.0	0.0	0.0	0.0	interacts with	PTGS2 (interacts with) VCAM1	0.0	9606.ENSP00000356438	9606.ENSP00000294728	0.0	false	interacts with	PTGS2 (interacts with) VCAM1
0.927	0.259	0.943	0.0	0.0	0.0	0.0	interacts with	CXCL8 (interacts with) ICAM1	0.0	9606.ENSP00000306512	9606.ENSP00000264832	0.0	false	interacts with	CXCL8 (interacts with) ICAM1
0.932	0.106	0.96	0.4	0.0	0.0	0.0	interacts with	IL6 (interacts with) TGFB1	0.0	9606.ENSP00000385675	9606.ENSP00000221930	0.0	false	interacts with	IL6 (interacts with) TGFB1
0.751	0.179	0.787	0.0	0.0	0.0	0.0	interacts with	PTGS2 (interacts with) TLR4	0.0	9606.ENSP00000356438	9606.ENSP00000363089	0.0	false	interacts with	PTGS2 (interacts with) TLR4
0.852	0.074	0.857	0.0	0.0	0.0	0.0	interacts with	CXCL8 (interacts with) VCAM1	0.0	9606.ENSP00000306512	9606.ENSP00000294728	0.0	false	interacts with	CXCL8 (interacts with) VCAM1
0.994	0.152	0.999	0.0	0.82	0.0	0.0	interacts with	EP300 (interacts with) MDM2	0.0	9606.ENSP00000263253	9606.ENSP00000258149	0.0	false	interacts with	EP300 (interacts with) MDM2
0.796	0.042	0.796	0.0	0.0	0.0	0.0	interacts with	CD8A (interacts with) TGFB1	0.0	9606.ENSP00000386559	9606.ENSP00000221930	0.0	false	interacts with	CD8A (interacts with) TGFB1
0.793	0.101	0.806	0.0	0.0	0.0	0.0	interacts with	CASP3 (interacts with) MMP9	0.0	9606.ENSP00000311032	9606.ENSP00000361405	0.0	false	interacts with	CASP3 (interacts with) MMP9
0.846	0.0	0.846	0.0	0.0	0.0	0.0	interacts with	IFNG (interacts with) MAPK3	0.0	9606.ENSP00000229135	9606.ENSP00000263025	0.0	false	interacts with	IFNG (interacts with) MAPK3
0.842	0.083	0.848	0.0	0.0	0.0	0.0	interacts with	IL6 (interacts with) MAPK14	0.0	9606.ENSP00000385675	9606.ENSP00000229795	0.0	false	interacts with	IL6 (interacts with) MAPK14
0.731	0.061	0.737	0.0	0.0	0.0	0.0	interacts with	PTGS2 (interacts with) RELA	0.0	9606.ENSP00000356438	9606.ENSP00000384273	0.0	false	interacts with	PTGS2 (interacts with) RELA
0.816	0.056	0.982	0.9	0.098	0.0	0.0	interacts with	KRAS (interacts with) MAPK3	0.0	9606.ENSP00000256078	9606.ENSP00000263025	0.0	false	interacts with	KRAS (interacts with) MAPK3
0.444	0.049	0.728	0.5	0.093	0.0	0.0	interacts with	FOXO1 (interacts with) HDAC1	0.0	9606.ENSP00000368880	9606.ENSP00000362649	0.0	false	interacts with	FOXO1 (interacts with) HDAC1
0.723	0.103	0.741	0.0	0.0	0.0	0.0	interacts with	MAPK3 (interacts with) MMP9	0.0	9606.ENSP00000263025	9606.ENSP00000361405	0.0	false	interacts with	MAPK3 (interacts with) MMP9
0.694	0.069	0.814	0.4	0.0	0.0	0.0	interacts with	IL17A (interacts with) MMP9	0.0	9606.ENSP00000497968	9606.ENSP00000361405	0.0	false	interacts with	IL17A (interacts with) MMP9
0.67	0.137	0.781	0.0	0.292	0.0	0.0	interacts with	CREB1 (interacts with) SIRT1	0.0	9606.ENSP00000387699	9606.ENSP00000212015	0.0	false	interacts with	CREB1 (interacts with) SIRT1
0.872	0.082	0.968	0.4	0.599	0.0	0.0	interacts with	MMP9 (interacts with) TGFB1	0.0	9606.ENSP00000361405	9606.ENSP00000221930	0.0	false	interacts with	MMP9 (interacts with) TGFB1
0.667	0.184	0.716	0.0	0.0	0.0	0.0	interacts with	CXCL8 (interacts with) HIF1A	0.0	9606.ENSP00000306512	9606.ENSP00000437955	0.0	false	interacts with	CXCL8 (interacts with) HIF1A
0.733	0.051	0.736	0.0	0.0	0.0	0.0	interacts with	FOXO1 (interacts with) IL6	0.0	9606.ENSP00000368880	9606.ENSP00000385675	0.0	false	interacts with	FOXO1 (interacts with) IL6
0.987	0.322	0.99	0.0	0.0	0.0	0.0	interacts with	CD8A (interacts with) IFNG	0.0	9606.ENSP00000386559	9606.ENSP00000229135	0.0	false	interacts with	CD8A (interacts with) IFNG
0.82	0.059	0.823	0.0	0.0	0.0	0.0	interacts with	IL6 (interacts with) KRAS	0.0	9606.ENSP00000385675	9606.ENSP00000256078	0.0	false	interacts with	IL6 (interacts with) KRAS
0.901	0.185	0.916	0.0	0.0	0.0	0.0	interacts with	PTGS2 (interacts with) TNF	0.0	9606.ENSP00000356438	9606.ENSP00000398698	0.0	false	interacts with	PTGS2 (interacts with) TNF
0.718	0.051	0.721	0.0	0.0	0.0	0.0	interacts with	FOXO1 (interacts with) TNF	0.0	9606.ENSP00000368880	9606.ENSP00000398698	0.0	false	interacts with	FOXO1 (interacts with) TNF
